# Supplementary material for: Assessing adherence to physical activity guidelines and correlates among older Korean adults with a focus on 10-minute bout duration using subjective and objective measures
Source: PLoS One. 2025 Jun 9;20(6):e0324342. doi: 10.1371/journal.pone.0324342 (PMC12148133; doi:10.1371/journal.pone.0324342)
Supplement: S1 File — SAS code (freely reusable with proper citation of KOGL Type 4 references [35,36]), unrestricted R code authored by researchers, and preprocessed data are provided. (ZIP) [file pone.0324342.s003.zip]

Archive with 8 entries (8 files):
- mvt10_1952.csv
- all_output.csv
- nw60.csv
- Rcode.R
- SAScode.sas
- mv10_1040.csv
- mvt10_1040.csv
- mv10_1952.csv
