# Supplementary material for: Assessing adherence to physical activity guidelines and correlates among older Korean adults with a focus on 10-minute bout duration using subjective and objective measures
Source: PLoS One. 2025 Jun 9;20(6):e0324342. doi: 10.1371/journal.pone.0324342 (PMC12148133; doi:10.1371/journal.pone.0324342)
Supplement: S1 File — SAS code (freely reusable with proper citation of KOGL Type 4 references [35,36]), unrestricted R code authored by researchers, and preprocessed data are provided. (ZIP) [file pone.0324342.s003.zip › mvt10_1952.csv]

ID	day	tot_dur_v
A601169401	1	0
A601169401	2	0
A601169401	3	0
A601169401	4	0
A601169401	5	17
A601169401	6	0
A601169401	7	8
A601208501	1	133
A601208501	2	84
A601208501	3	91
A601208501	4	117
A601208501	5	93
A601208501	6	18
A601208501	7	0
A601208502	1	0
A601208502	2	20
A601208502	3	25
A601208502	4	21
A601208502	5	21
A601208502	6	11
A601208502	7	9
A601286701	1	0
A601286701	2	0
A601286701	3	0
A601286701	4	0
A601286701	5	21
A601286701	6	56
A601286701	7	0
A601373401	1	109
A601373401	2	59
A601373401	3	8
A601373401	4	34
A601373401	5	0
A601373401	6	0
A601373401	7	0
A602194901	1	8
A602194901	2	36
A602194901	3	36
A602194901	4	23
A602194901	5	31
A602194901	6	47
A602194901	7	55
A602222102	1	0
A602222102	2	0
A602222102	3	0
A602222102	4	0
A602222102	5	0
A602222102	6	0
A602222102	7	0
A602228904	1	0
A602228904	2	0
A602228904	3	0
A602228904	4	0
A602228904	5	0
A602228904	6	0
A602228904	7	0
A602300301	1	0
A602300301	2	0
A602300301	3	0
A602300301	4	0
A602300301	5	0
A602300301	6	8
A602300301	7	19
A602330901	1	0
A602330901	2	18
A602330901	3	8
A602330901	4	0
A602330901	5	8
A602330901	6	27
A602330901	7	0
A602341101	1	0
A602341101	2	0
A602341101	3	10
A602341101	4	0
A602341101	5	0
A602341101	6	11
A602341101	7	8
A602341102	1	10
A602341102	2	112
A602341102	3	0
A602341102	4	108
A602341102	5	0
A602341102	6	97
A602341102	7	9
A603222101	1	22
A603222101	2	0
A603222101	3	0
A603222101	4	0
A603222101	5	0
A603222101	6	0
A603222101	7	0
A603232301	1	0
A603232301	2	36
A603232301	3	0
A603232301	4	34
A603232301	5	0
A603232301	6	21
A603232301	7	0
A603232302	1	0
A603232302	2	0
A603232302	3	0
A603232302	4	0
A603232302	5	0
A603232302	6	0
A603232302	7	0
A603325801	1	40
A603325801	2	47
A603325801	3	85
A603325801	4	23
A603325801	5	40
A603325801	6	45
A603325801	7	33
A603336001	1	14
A603336001	2	41
A603336001	3	35
A603336001	4	0
A603336001	5	12
A603336001	6	30
A603336001	7	39
A604186401	1	0
A604186401	2	0
A604186401	3	0
A604186401	4	0
A604186401	5	0
A604186401	6	0
A604186401	7	0
A604279901	1	176
A604279901	2	148
A604279901	3	0
A604279901	4	96
A604279901	5	100
A604279901	6	0
A604279901	7	0
A604346201	1	42
A604346201	2	26
A604346201	3	76
A604346201	4	0
A604346201	5	26
A604346201	6	0
A604346201	7	97
A604370002	1	0
A604370002	2	0
A604370002	3	0
A604370002	4	0
A604370002	5	0
A604370002	6	0
A604370002	7	0
A604378501	1	11
A604378501	2	53
A604378501	3	69
A604378501	4	0
A604378501	5	65
A604378501	6	8
A604378501	7	0
A604415901	1	0
A604415901	2	0
A604415901	3	0
A604415901	4	0
A604415901	5	0
A604415901	6	0
A604415901	7	0
A605211901	1	20
A605211901	2	158
A605211901	3	173
A605211901	4	157
A605211901	5	37
A605211901	6	206
A605211901	7	38
A606256101	1	71
A606256101	2	74
A606256101	3	13
A606256101	4	139
A606256101	5	88
A606256101	6	86
A606256101	7	119
A606336002	1	0
A606336002	2	0
A606336002	3	0
A606336002	4	30
A606336002	5	0
A606336002	6	0
A606336002	7	0
A606346201	1	0
A606346201	2	0
A606346201	3	101
A606346201	4	25
A606346201	5	80
A606346201	6	51
A606346201	7	109
A607232301	1	0
A607232301	2	10
A607232301	3	0
A607232301	4	0
A607232301	5	13
A607232301	6	0
A607232301	7	0
A608215301	1	9
A608215301	2	0
A608215301	3	16
A608215301	4	0
A608215301	5	31
A608215301	6	35
A608215301	7	0
A608346201	1	110
A608346201	2	58
A608346201	3	15
A608346201	4	0
A608346201	5	0
A608346201	6	25
A608346201	7	26
A609288402	1	0
A609288402	2	0
A609288402	3	21
A609288402	4	0
A609288402	5	0
A609288402	6	0
A609288402	7	0
A609324101	1	0
A609324101	2	0
A609324101	3	0
A609324101	4	0
A609324101	5	0
A609324101	6	0
A609324101	7	0
A609342801	1	12
A609342801	2	8
A609342801	3	62
A609342801	4	8
A609342801	5	16
A609342801	6	51
A609342801	7	27
A609342802	1	0
A609342802	2	0
A609342802	3	0
A609342802	4	0
A609342802	5	0
A609342802	6	0
A609342802	7	0
A610398901	1	17
A610398901	2	8
A610398901	3	0
A610398901	4	0
A610398901	5	117
A610398901	6	0
A610398901	7	0
A611249301	1	0
A611249301	2	0
A611249301	3	0
A611249301	4	0
A611249301	5	0
A611249301	6	0
A611249301	7	0
A611249302	1	0
A611249302	2	0
A611249302	3	0
A611249302	4	0
A611249302	5	0
A611249302	6	0
A611249302	7	0
A611293503	1	0
A611293503	2	0
A611293503	3	0
A611293503	4	0
A611293503	5	0
A611293503	6	0
A611293503	7	0
A611322401	1	0
A611322401	2	9
A611322401	3	0
A611322401	4	0
A611322401	5	0
A611322401	6	0
A611322401	7	14
A611322402	1	0
A611322402	2	0
A611322402	3	13
A611322402	4	0
A611322402	5	0
A611322402	6	0
A611322402	7	8
A612293501	1	0
A612293501	2	0
A612293501	3	17
A612293501	4	0
A612293501	5	0
A612293501	6	0
A612293501	7	0
A612356402	1	0
A612356402	2	0
A612356402	3	0
A612356402	4	0
A612356402	5	0
A612356402	6	0
A612356402	7	0
A613194901	1	30
A613194901	2	31
A613194901	3	82
A613194901	4	56
A613194901	5	104
A613194901	6	28
A613194901	7	10
A614191502	1	0
A614191502	2	0
A614191502	3	0
A614191502	4	0
A614191502	5	20
A614191502	6	0
A614191502	7	21
A614191503	1	8
A614191503	2	0
A614191503	3	0
A614191503	4	11
A614191503	5	0
A614191503	6	0
A614191503	7	0
A614205101	1	0
A614205101	2	0
A614205101	3	0
A614205101	4	9
A614205101	5	0
A614205101	6	0
A614205101	7	0
A614235701	1	0
A614235701	2	0
A614235701	3	0
A614235701	4	0
A614235701	5	0
A614235701	6	0
A614235701	7	0
A614235702	1	47
A614235702	2	19
A614235702	3	31
A614235702	4	15
A614235702	5	26
A614235702	6	0
A614235702	7	37
A614249301	1	0
A614249301	2	0
A614249301	3	0
A614249301	4	0
A614249301	5	0
A614249301	6	23
A614249301	7	20
A614322403	1	32
A614322403	2	0
A614322403	3	9
A614322403	4	0
A614322403	5	0
A614322403	6	0
A614322403	7	0
A615213601	1	0
A615213601	2	0
A615213601	3	0
A615213601	4	10
A615213601	5	0
A615213601	6	0
A615213601	7	0
A615213602	1	45
A615213602	2	29
A615213602	3	0
A615213602	4	24
A615213602	5	19
A615213602	6	0
A615213602	7	31
A615370001	1	0
A615370001	2	19
A615370001	3	10
A615370001	4	12
A615370001	5	27
A615370001	6	23
A615370001	7	25
A617171101	1	0
A617171101	2	0
A617171101	3	0
A617171101	4	0
A617171101	5	0
A617171101	6	24
A617171101	7	0
A617213601	1	39
A617213601	2	15
A617213601	3	68
A617213601	4	24
A617213601	5	99
A617213601	6	85
A617213601	7	71
A617213602	1	81
A617213602	2	33
A617213602	3	81
A617213602	4	0
A617213602	5	123
A617213602	6	49
A617213602	7	88
A617310503	1	0
A617310503	2	0
A617310503	3	0
A617310503	4	0
A617310503	5	11
A617310503	6	0
A617310503	7	0
A618174502	1	0
A618174502	2	9
A618174502	3	10
A618174502	4	0
A618174502	5	0
A618174502	6	12
A618174502	7	0
A618234001	1	55
A618234001	2	29
A618234001	3	0
A618234001	4	11
A618234001	5	0
A618234001	6	0
A618234001	7	64
A619213601	1	22
A619213601	2	11
A619213601	3	23
A619213601	4	0
A619213601	5	0
A619213601	6	31
A619213601	7	0
A619347901	1	68
A619347901	2	47
A619347901	3	66
A619347901	4	69
A619347901	5	36
A619347901	6	52
A619347901	7	59
A619347902	1	0
A619347902	2	12
A619347902	3	91
A619347902	4	0
A619347902	5	28
A619347902	6	0
A619347902	7	0
A619390401	1	36
A619390401	2	44
A619390401	3	66
A619390401	4	55
A619390401	5	71
A619390401	6	61
A619390401	7	85
A621319001	1	0
A621319001	2	0
A621319001	3	0
A621319001	4	10
A621319001	5	0
A621319001	6	0
A621319001	7	0
A624244201	1	45
A624244201	2	32
A624244201	3	29
A624244201	4	20
A624244201	5	58
A624244201	6	28
A624244201	7	38
A624244202	1	47
A624244202	2	30
A624244202	3	12
A624244202	4	63
A624244202	5	30
A624244202	6	78
A624244202	7	40
A624291802	1	0
A624291802	2	0
A624291802	3	0
A624291802	4	0
A624291802	5	10
A624291802	6	0
A624291802	7	0
A625172801	1	73
A625172801	2	13
A625172801	3	30
A625172801	4	21
A625172801	5	30
A625172801	6	31
A625172801	7	25
A625172802	1	9
A625172802	2	0
A625172802	3	0
A625172802	4	0
A625172802	5	11
A625172802	6	0
A625172802	7	49
A625200001	1	0
A625200001	2	0
A625200001	3	23
A625200001	4	35
A625200001	5	0
A625200001	6	35
A625200001	7	16
A626225501	1	0
A626225501	2	22
A626225501	3	0
A626225501	4	0
A626225501	5	64
A626225501	6	0
A626225501	7	0
A626256101	1	0
A626256101	2	39
A626256101	3	0
A626256101	4	0
A626256101	5	0
A626256101	6	48
A626256101	7	58
A626256102	1	35
A626256102	2	55
A626256102	3	34
A626256102	4	11
A626256102	5	38
A626256102	6	13
A626256102	7	36
A626269701	1	0
A626269701	2	0
A626269701	3	0
A626269701	4	0
A626269701	5	0
A626269701	6	0
A626269701	7	0
A627191501	1	14
A627191501	2	0
A627191501	3	0
A627191501	4	0
A627191501	5	0
A627191501	6	0
A627191501	7	0
A628186402	1	0
A628186402	2	0
A628186402	3	0
A628186402	4	0
A628186402	5	9
A628186402	6	24
A628186402	7	16
A628402301	1	11
A628402301	2	0
A628402301	3	0
A628402301	4	0
A628402301	5	11
A628402301	6	0
A628402301	7	9
A628412501	1	62
A628412501	2	19
A628412501	3	36
A628412501	4	12
A628412501	5	45
A628412501	6	20
A628412501	7	25
A629235701	1	0
A629235701	2	0
A629235701	3	0
A629235701	4	0
A629235701	5	0
A629235701	6	0
A629235701	7	12
A629245901	1	0
A629245901	2	0
A629245901	3	0
A629245901	4	0
A629245901	5	0
A629245901	6	0
A629245901	7	0
A629364902	1	69
A629364902	2	45
A629364902	3	81
A629364902	4	94
A629364902	5	51
A629364902	6	90
A629364902	7	72
A629402301	1	24
A629402301	2	31
A629402301	3	28
A629402301	4	47
A629402301	5	55
A629402301	6	12
A629402301	7	45
A629414201	1	14
A629414201	2	0
A629414201	3	56
A629414201	4	0
A629414201	5	0
A629414201	6	0
A629414201	7	0
A630285001	1	38
A630285001	2	67
A630285001	3	32
A630285001	4	52
A630285001	5	70
A630285001	6	65
A630285001	7	52
A630296901	1	165
A630296901	2	150
A630296901	3	48
A630296901	4	98
A630296901	5	94
A630296901	6	187
A630296901	7	147
A631264601	1	78
A631264601	2	69
A631264601	3	55
A631264601	4	67
A631264601	5	71
A631264601	6	30
A631264601	7	76
A632220402	1	0
A632220402	2	0
A632220402	3	0
A632220402	4	0
A632220402	5	0
A632220402	6	0
A632220402	7	0
A632375101	1	84
A632375101	2	77
A632375101	3	0
A632375101	4	0
A632375101	5	74
A632375101	6	83
A632375101	7	0
A633200004	1	62
A633200004	2	45
A633200004	3	0
A633200004	4	0
A633200004	5	40
A633200004	6	25
A633200004	7	20
A633218701	1	0
A633218701	2	9
A633218701	3	0
A633218701	4	0
A633218701	5	10
A633218701	6	0
A633218701	7	0
A633225505	1	121
A633225505	2	30
A633225505	3	49
A633225505	4	56
A633225505	5	56
A633225505	6	40
A633225505	7	0
A633300301	1	16
A633300301	2	0
A633300301	3	14
A633300301	4	0
A633300301	5	61
A633300301	6	159
A633300301	7	45
A633312201	1	0
A633312201	2	0
A633312201	3	25
A633312201	4	12
A633312201	5	34
A633312201	6	36
A633312201	7	0
A634227202	1	0
A634227202	2	0
A634227202	3	0
A634227202	4	25
A634227202	5	0
A634227202	6	0
A634227202	7	0
A634235703	1	0
A634235703	2	0
A634235703	3	8
A634235703	4	26
A634235703	5	17
A634235703	6	0
A634235703	7	11
A634307101	1	0
A634307101	2	0
A634307101	3	0
A634307101	4	0
A634307101	5	17
A634307101	6	36
A634307101	7	63
A635322401	1	0
A635322401	2	0
A635322401	3	0
A635322401	4	0
A635322401	5	0
A635322401	6	0
A635322401	7	0
A635354702	1	0
A635354702	2	0
A635354702	3	0
A635354702	4	0
A635354702	5	0
A635354702	6	0
A635354702	7	0
A636215301	1	0
A636215301	2	21
A636215301	3	28
A636215301	4	17
A636215301	5	30
A636215301	6	16
A636215301	7	0
A636283301	1	96
A636283301	2	0
A636283301	3	19
A636283301	4	62
A636283301	5	77
A636283301	6	100
A636283301	7	102
A636283302	1	0
A636283302	2	8
A636283302	3	0
A636283302	4	31
A636283302	5	30
A636283302	6	0
A636283302	7	30
A636329201	1	0
A636329201	2	0
A636329201	3	0
A636329201	4	0
A636329201	5	0
A636329201	6	0
A636329201	7	0
A638375101	1	71
A638375101	2	65
A638375101	3	86
A638375101	4	0
A638375101	5	44
A638375101	6	66
A638375101	7	0
A638375102	1	31
A638375102	2	0
A638375102	3	10
A638375102	4	10
A638375102	5	31
A638375102	6	0
A638375102	7	10
B601278201	1	0
B601278201	2	0
B601278201	3	0
B601278201	4	0
B601278201	5	0
B601278201	6	0
B601278201	7	0
B602188101	1	0
B602188101	2	0
B602188101	3	0
B602188101	4	0
B602188101	5	0
B602188101	6	0
B602188101	7	0
B602276501	1	0
B602276501	2	0
B602276501	3	0
B602276501	4	0
B602276501	5	0
B602276501	6	0
B602276501	7	0
B602358101	1	0
B602358101	2	0
B602358101	3	0
B602358101	4	0
B602358101	5	0
B602358101	6	0
B602358101	7	0
B604172801	1	0
B604172801	2	10
B604172801	3	0
B604172801	4	0
B604172801	5	10
B604172801	6	0
B604172801	7	8
B604181301	1	0
B604181301	2	0
B604181301	3	0
B604181301	4	14
B604181301	5	0
B604181301	6	0
B604181301	7	0
B604208501	1	0
B604208501	2	0
B604208501	3	0
B604208501	4	0
B604208501	5	0
B604208501	6	0
B604208501	7	0
B604230601	1	23
B604230601	2	0
B604230601	3	48
B604230601	4	0
B604230601	5	0
B604230601	6	0
B604230601	7	14
B604237401	1	0
B604237401	2	0
B604237401	3	0
B604237401	4	0
B604237401	5	0
B604237401	6	0
B604237401	7	0
B604247601	1	0
B604247601	2	0
B604247601	3	0
B604247601	4	0
B604247601	5	0
B604247601	6	0
B604247601	7	0
B604261201	1	0
B604261201	2	0
B604261201	3	0
B604261201	4	0
B604261201	5	0
B604261201	6	0
B604261201	7	0
B604315601	1	0
B604315601	2	0
B604315601	3	0
B604315601	4	0
B604315601	5	0
B604315601	6	0
B604315601	7	0
B604344501	1	0
B604344501	2	0
B604344501	3	0
B604344501	4	0
B604344501	5	0
B604344501	6	0
B604344501	7	0
B604353001	1	0
B604353001	2	30
B604353001	3	0
B604353001	4	0
B604353001	5	0
B604353001	6	0
B604353001	7	0
B605274801	1	30
B605274801	2	54
B605274801	3	0
B605274801	4	34
B605274801	5	27
B605274801	6	33
B605274801	7	60
B605274802	1	20
B605274802	2	18
B605274802	3	46
B605274802	4	37
B605274802	5	19
B605274802	6	22
B605274802	7	25
B605322401	1	0
B605322401	2	0
B605322401	3	0
B605322401	4	76
B605322401	5	0
B605322401	6	0
B605322401	7	0
B605407402	1	0
B605407402	2	21
B605407402	3	14
B605407402	4	19
B605407402	5	14
B605407402	6	18
B605407402	7	8
B606317301	1	116
B606317301	2	160
B606317301	3	130
B606317301	4	109
B606317301	5	146
B606317301	6	141
B606317301	7	120
B607230601	1	0
B607230601	2	0
B607230601	3	0
B607230601	4	0
B607230601	5	0
B607230601	6	0
B607230601	7	0
B607230602	1	0
B607230602	2	0
B607230602	3	0
B607230602	4	0
B607230602	5	0
B607230602	6	0
B607230602	7	0
B607312201	1	54
B607312201	2	36
B607312201	3	73
B607312201	4	24
B607312201	5	53
B607312201	6	41
B607312201	7	55
B608245901	1	0
B608245901	2	0
B608245901	3	0
B608245901	4	0
B608245901	5	0
B608245901	6	0
B608245901	7	0
B608262901	1	0
B608262901	2	26
B608262901	3	14
B608262901	4	0
B608262901	5	19
B608262901	6	0
B608262901	7	0
B609261202	1	0
B609261202	2	0
B609261202	3	0
B609261202	4	0
B609261202	5	0
B609261202	6	0
B609261202	7	0
B610240801	1	110
B610240801	2	71
B610240801	3	0
B610240801	4	63
B610240801	5	67
B610240801	6	94
B610240801	7	0
B610290102	1	35
B610290102	2	64
B610290102	3	20
B610290102	4	40
B610290102	5	68
B610290102	6	40
B610290102	7	39
B610330901	1	128
B610330901	2	143
B610330901	3	112
B610330901	4	0
B610330901	5	109
B610330901	6	82
B610330901	7	28
B613223801	1	45
B613223801	2	56
B613223801	3	16
B613223801	4	60
B613223801	5	53
B613223801	6	63
B613223801	7	29
B613223802	1	10
B613223802	2	0
B613223802	3	0
B613223802	4	0
B613223802	5	0
B613223802	6	0
B613223802	7	22
B613227201	1	74
B613227201	2	69
B613227201	3	120
B613227201	4	83
B613227201	5	46
B613227201	6	38
B613227201	7	50
B613234001	1	0
B613234001	2	58
B613234001	3	0
B613234001	4	22
B613234001	5	0
B613234001	6	0
B613234001	7	0
B613269701	1	0
B613269701	2	0
B613269701	3	0
B613269701	4	0
B613269701	5	0
B613269701	6	0
B613269701	7	0
B613308801	1	0
B613308801	2	0
B613308801	3	0
B613308801	4	0
B613308801	5	0
B613308801	6	0
B613308801	7	0
B614218701	1	62
B614218701	2	0
B614218701	3	14
B614218701	4	80
B614218701	5	14
B614218701	6	15
B614218701	7	14
B614254405	1	0
B614254405	2	11
B614254405	3	0
B614254405	4	0
B614254405	5	0
B614254405	6	0
B614254405	7	15
B614279901	1	13
B614279901	2	9
B614279901	3	28
B614279901	4	0
B614279901	5	61
B614279901	6	18
B614279901	7	8
C601242501	1	0
C601242501	2	0
C601242501	3	0
C601242501	4	0
C601242501	5	0
C601242501	6	13
C601242501	7	0
C601313901	1	190
C601313901	2	173
C601313901	3	106
C601313901	4	94
C601313901	5	42
C601313901	6	66
C601313901	7	139
C601339401	1	0
C601339401	2	0
C601339401	3	0
C601339401	4	0
C601339401	5	0
C601339401	6	0
C601339401	7	0
C601339402	1	0
C601339402	2	10
C601339402	3	0
C601339402	4	0
C601339402	5	0
C601339402	6	0
C601339402	7	0
C604256101	1	0
C604256101	2	0
C604256101	3	0
C604256101	4	0
C604256101	5	0
C604256101	6	0
C604256101	7	0
C604268001	1	0
C604268001	2	0
C604268001	3	13
C604268001	4	8
C604268001	5	0
C604268001	6	0
C604268001	7	0
C604276501	1	8
C604276501	2	23
C604276501	3	86
C604276501	4	0
C604276501	5	0
C604276501	6	0
C604276501	7	0
C606184701	1	0
C606184701	2	0
C606184701	3	0
C606184701	4	0
C606184701	5	27
C606184701	6	0
C606184701	7	0
C606341105	1	0
C606341105	2	14
C606341105	3	0
C606341105	4	0
C606341105	5	0
C606341105	6	27
C606341105	7	29
C607174502	1	0
C607174502	2	0
C607174502	3	0
C607174502	4	0
C607174502	5	0
C607174502	6	0
C607174502	7	0
C607257802	1	71
C607257802	2	78
C607257802	3	78
C607257802	4	51
C607257802	5	36
C607257802	6	0
C607257802	7	32
C607273101	1	0
C607273101	2	0
C607273101	3	0
C607273101	4	0
C607273101	5	0
C607273101	6	0
C607273101	7	0
C607324101	1	0
C607324101	2	0
C607324101	3	0
C607324101	4	0
C607324101	5	0
C607324101	6	0
C607324101	7	0
C607342801	1	0
C607342801	2	0
C607342801	3	0
C607342801	4	0
C607342801	5	0
C607342801	6	0
C607342801	7	0
C607342802	1	0
C607342802	2	0
C607342802	3	0
C607342802	4	0
C607342802	5	0
C607342802	6	0
C607342802	7	0
C607358101	1	92
C607358101	2	32
C607358101	3	143
C607358101	4	0
C607358101	5	71
C607358101	6	100
C607358101	7	126
C608181301	1	0
C608181301	2	0
C608181301	3	0
C608181301	4	0
C608181301	5	0
C608181301	6	0
C608181301	7	0
C608285001	1	10
C608285001	2	9
C608285001	3	0
C608285001	4	0
C608285001	5	0
C608285001	6	0
C608285001	7	26
C608285002	1	0
C608285002	2	0
C608285002	3	0
C608285002	4	0
C608285002	5	15
C608285002	6	20
C608285002	7	0
C608324101	1	0
C608324101	2	11
C608324101	3	18
C608324101	4	0
C608324101	5	71
C608324101	6	0
C608324101	7	0
C609183002	1	0
C609183002	2	0
C609183002	3	0
C609183002	4	0
C609183002	5	0
C609183002	6	0
C609183002	7	0
D601245903	1	0
D601245903	2	0
D601245903	3	0
D601245903	4	0
D601245903	5	0
D601245903	6	0
D601245903	7	0
D601264601	1	0
D601264601	2	0
D601264601	3	0
D601264601	4	0
D601264601	5	0
D601264601	6	0
D601264601	7	0
D601264602	1	25
D601264602	2	0
D601264602	3	9
D601264602	4	0
D601264602	5	0
D601264602	6	0
D601264602	7	0
D601274802	1	40
D601274802	2	32
D601274802	3	0
D601274802	4	31
D601274802	5	0
D601274802	6	35
D601274802	7	41
D604281601	1	0
D604281601	2	0
D604281601	3	0
D604281601	4	0
D604281601	5	0
D604281601	6	0
D604281601	7	0
D605376804	1	0
D605376804	2	0
D605376804	3	23
D605376804	4	0
D605376804	5	0
D605376804	6	0
D605376804	7	0
D605376805	1	0
D605376805	2	0
D605376805	3	0
D605376805	4	0
D605376805	5	0
D605376805	6	0
D605376805	7	0
D606308803	1	41
D606308803	2	48
D606308803	3	0
D606308803	4	0
D606308803	5	53
D606308803	6	54
D606308803	7	49
D606342801	1	32
D606342801	2	0
D606342801	3	0
D606342801	4	14
D606342801	5	0
D606342801	6	0
D606342801	7	0
D606417602	1	14
D606417602	2	21
D606417602	3	26
D606417602	4	0
D606417602	5	23
D606417602	6	0
D606417602	7	0
D607339401	1	48
D607339401	2	48
D607339401	3	50
D607339401	4	0
D607339401	5	57
D607339401	6	0
D607339401	7	50
D608174502	1	0
D608174502	2	16
D608174502	3	0
D608174502	4	21
D608174502	5	23
D608174502	6	53
D608174502	7	19
D608198302	1	0
D608198302	2	0
D608198302	3	0
D608198302	4	0
D608198302	5	0
D608198302	6	0
D608198302	7	0
D608341101	1	12
D608341101	2	0
D608341101	3	12
D608341101	4	13
D608341101	5	0
D608341101	6	25
D608341101	7	23
D609242501	1	0
D609242501	2	0
D609242501	3	0
D609242501	4	0
D609242501	5	0
D609242501	6	0
D609242501	7	0
D609492401	1	0
D609492401	2	0
D609492401	3	39
D609492401	4	33
D609492401	5	0
D609492401	6	29
D609492401	7	26
D609492402	1	0
D609492402	2	0
D609492402	3	0
D609492402	4	0
D609492402	5	0
D609492402	6	0
D609492402	7	0
D610252701	1	125
D610252701	2	60
D610252701	3	35
D610252701	4	87
D610252701	5	59
D610252701	6	44
D610252701	7	73
D610252702	1	58
D610252702	2	0
D610252702	3	0
D610252702	4	10
D610252702	5	0
D610252702	6	0
D610252702	7	0
E601191501	1	0
E601191501	2	0
E601191501	3	0
E601191501	4	0
E601191501	5	0
E601191501	6	0
E601191501	7	0
E602201702	1	65
E602201702	2	64
E602201702	3	24
E602201702	4	50
E602201702	5	0
E602201702	6	28
E602201702	7	0
E602227201	1	0
E602227201	2	0
E602227201	3	0
E602227201	4	0
E602227201	5	0
E602227201	6	0
E602227201	7	0
E602276501	1	53
E602276501	2	10
E602276501	3	164
E602276501	4	51
E602276501	5	107
E602276501	6	101
E602276501	7	127
E603179601	1	0
E603179601	2	0
E603179601	3	0
E603179601	4	0
E603179601	5	0
E603179601	6	0
E603179601	7	0
E603213601	1	56
E603213601	2	20
E603213601	3	11
E603213601	4	0
E603213601	5	0
E603213601	6	0
E603213601	7	9
E603213602	1	0
E603213602	2	0
E603213602	3	0
E603213602	4	0
E603213602	5	0
E603213602	6	23
E603213602	7	0
E603262901	1	8
E603262901	2	0
E603262901	3	0
E603262901	4	22
E603262901	5	0
E603262901	6	9
E603262901	7	0
E604188101	1	9
E604188101	2	0
E604188101	3	0
E604188101	4	0
E604188101	5	10
E604188101	6	0
E604188101	7	0
E604274802	1	0
E604274802	2	12
E604274802	3	62
E604274802	4	14
E604274802	5	42
E604274802	6	0
E604274802	7	0
E604332601	1	0
E604332601	2	0
E604332601	3	0
E604332601	4	0
E604332601	5	27
E604332601	6	0
E604332601	7	0
E605193202	1	83
E605193202	2	11
E605193202	3	0
E605193202	4	0
E605193202	5	82
E605193202	6	0
E605193202	7	0
E605296902	1	0
E605296902	2	0
E605296902	3	0
E605296902	4	0
E605296902	5	0
E605296902	6	0
E605296902	7	0
E605317301	1	0
E605317301	2	0
E605317301	3	16
E605317301	4	55
E605317301	5	39
E605317301	6	31
E605317301	7	36
E605370001	1	0
E605370001	2	0
E605370001	3	0
E605370001	4	0
E605370001	5	41
E605370001	6	0
E605370001	7	0
E605402301	1	0
E605402301	2	0
E605402301	3	0
E605402301	4	0
E605402301	5	0
E605402301	6	0
E605402301	7	0
E605410801	1	0
E605410801	2	0
E605410801	3	0
E605410801	4	0
E605410801	5	0
E605410801	6	0
E605410801	7	0
E605419301	1	0
E605419301	2	0
E605419301	3	0
E605419301	4	0
E605419301	5	0
E605419301	6	0
E605419301	7	0
E605448201	1	13
E605448201	2	0
E605448201	3	0
E605448201	4	64
E605448201	5	11
E605448201	6	0
E605448201	7	0
E606218701	1	129
E606218701	2	51
E606218701	3	120
E606218701	4	0
E606218701	5	54
E606218701	6	89
E606218701	7	61
E606254401	1	72
E606254401	2	25
E606254401	3	73
E606254401	4	79
E606254401	5	40
E606254401	6	109
E606254401	7	56
E606286701	1	45
E606286701	2	37
E606286701	3	49
E606286701	4	44
E606286701	5	21
E606286701	6	23
E606286701	7	53
E606286702	1	24
E606286702	2	22
E606286702	3	19
E606286702	4	0
E606286702	5	45
E606286702	6	0
E606286702	7	31
F601235701	1	0
F601235701	2	14
F601235701	3	0
F601235701	4	0
F601235701	5	0
F601235701	6	0
F601235701	7	9
F601235702	1	0
F601235702	2	0
F601235702	3	0
F601235702	4	0
F601235702	5	0
F601235702	6	0
F601235702	7	0
F601251002	1	11
F601251002	2	0
F601251002	3	0
F601251002	4	0
F601251002	5	0
F601251002	6	0
F601251002	7	11
F601273101	1	0
F601273101	2	0
F601273101	3	0
F601273101	4	0
F601273101	5	0
F601273101	6	0
F601273101	7	0
F601315601	1	0
F601315601	2	0
F601315601	3	24
F601315601	4	0
F601315601	5	0
F601315601	6	0
F601315601	7	0
F601346201	1	13
F601346201	2	0
F601346201	3	0
F601346201	4	16
F601346201	5	0
F601346201	6	0
F601346201	7	0
F604232301	1	24
F604232301	2	0
F604232301	3	24
F604232301	4	8
F604232301	5	8
F604232301	6	27
F604232301	7	0
F604290101	1	0
F604290101	2	0
F604290101	3	14
F604290101	4	0
F604290101	5	0
F604290101	6	0
F604290101	7	0
F604363201	1	0
F604363201	2	8
F604363201	3	36
F604363201	4	0
F604363201	5	18
F604363201	6	8
F604363201	7	0
F606308803	1	13
F606308803	2	0
F606308803	3	0
F606308803	4	0
F606308803	5	0
F606308803	6	0
F606308803	7	0
F606363201	1	86
F606363201	2	0
F606363201	3	109
F606363201	4	17
F606363201	5	115
F606363201	6	94
F606363201	7	103
G601183001	1	74
G601183001	2	70
G601183001	3	76
G601183001	4	79
G601183001	5	0
G601183001	6	154
G601183001	7	82
G601308801	1	0
G601308801	2	80
G601308801	3	85
G601308801	4	80
G601308801	5	0
G601308801	6	0
G601308801	7	85
G602383601	1	16
G602383601	2	0
G602383601	3	0
G602383601	4	12
G602383601	5	0
G602383601	6	0
G602383601	7	0
G603244202	1	8
G603244202	2	0
G603244202	3	0
G603244202	4	17
G603244202	5	0
G603244202	6	0
G603244202	7	0
G604188101	1	25
G604188101	2	91
G604188101	3	55
G604188101	4	0
G604188101	5	0
G604188101	6	0
G604188101	7	0
G604232301	1	15
G604232301	2	128
G604232301	3	49
G604232301	4	0
G604232301	5	0
G604232301	6	10
G604232301	7	0
H602217001	1	0
H602217001	2	9
H602217001	3	15
H602217001	4	9
H602217001	5	8
H602217001	6	10
H602217001	7	8
H602303701	1	0
H602303701	2	0
H602303701	3	0
H602303701	4	0
H602303701	5	0
H602303701	6	0
H602303701	7	0
H603217002	1	10
H603217002	2	0
H603217002	3	0
H603217002	4	0
H603217002	5	0
H603217002	6	0
H603217002	7	0
H603245901	1	0
H603245901	2	0
H603245901	3	0
H603245901	4	10
H603245901	5	10
H603245901	6	11
H603245901	7	0
H603390401	1	60
H603390401	2	47
H603390401	3	0
H603390401	4	41
H603390401	5	35
H603390401	6	44
H603390401	7	0
H603390402	1	0
H603390402	2	0
H603390402	3	0
H603390402	4	18
H603390402	5	12
H603390402	6	0
H603390402	7	0
H603393801	1	0
H603393801	2	0
H603393801	3	0
H603393801	4	0
H603393801	5	0
H603393801	6	0
H603393801	7	0
H604281601	1	48
H604281601	2	0
H604281601	3	0
H604281601	4	27
H604281601	5	0
H604281601	6	28
H604281601	7	9
H605176201	1	9
H605176201	2	0
H605176201	3	72
H605176201	4	0
H605176201	5	0
H605176201	6	0
H605176201	7	0
H605176202	1	0
H605176202	2	13
H605176202	3	8
H605176202	4	10
H605176202	5	0
H605176202	6	0
H605176202	7	0
H605293501	1	0
H605293501	2	0
H605293501	3	0
H605293501	4	0
H605293501	5	0
H605293501	6	0
H605293501	7	0
H606249301	1	16
H606249301	2	103
H606249301	3	63
H606249301	4	75
H606249301	5	63
H606249301	6	0
H606249301	7	16
H606264601	1	0
H606264601	2	0
H606264601	3	0
H606264601	4	0
H606264601	5	0
H606264601	6	0
H606264601	7	0
H606264602	1	0
H606264602	2	0
H606264602	3	0
H606264602	4	0
H606264602	5	0
H606264602	6	0
H606264602	7	0
H606359802	1	0
H606359802	2	0
H606359802	3	0
H606359802	4	0
H606359802	5	0
H606359802	6	0
H606359802	7	0
H607274805	1	13
H607274805	2	0
H607274805	3	8
H607274805	4	0
H607274805	5	12
H607274805	6	0
H607274805	7	25
H607358103	1	0
H607358103	2	0
H607358103	3	0
H607358103	4	0
H607358103	5	0
H607358103	6	0
H607358103	7	0
H608171102	1	0
H608171102	2	0
H608171102	3	0
H608171102	4	0
H608171102	5	0
H608171102	6	0
H608171102	7	0
H608308801	1	0
H608308801	2	31
H608308801	3	0
H608308801	4	0
H608308801	5	0
H608308801	6	0
H608308801	7	0
H609186401	1	37
H609186401	2	201
H609186401	3	0
H609186401	4	24
H609186401	5	35
H609186401	6	11
H609186401	7	26
H609186402	1	43
H609186402	2	108
H609186402	3	61
H609186402	4	33
H609186402	5	11
H609186402	6	28
H609186402	7	0
H609302001	1	0
H609302001	2	0
H609302001	3	11
H609302001	4	0
H609302001	5	0
H609302001	6	67
H609302001	7	0
H609339401	1	0
H609339401	2	0
H609339401	3	0
H609339401	4	0
H609339401	5	24
H609339401	6	0
H609339401	7	31
H609346203	1	0
H609346203	2	10
H609346203	3	0
H609346203	4	0
H609346203	5	0
H609346203	6	19
H609346203	7	0
H610217002	1	0
H610217002	2	0
H610217002	3	0
H610217002	4	0
H610217002	5	0
H610217002	6	0
H610217002	7	0
H610285001	1	0
H610285001	2	10
H610285001	3	0
H610285001	4	0
H610285001	5	0
H610285001	6	0
H610285001	7	0
H613234001	1	0
H613234001	2	0
H613234001	3	0
H613234001	4	0
H613234001	5	0
H613234001	6	0
H613234001	7	0
H613259501	1	0
H613259501	2	0
H613259501	3	0
H613259501	4	0
H613259501	5	14
H613259501	6	0
H613259501	7	51
H613259502	1	0
H613259502	2	0
H613259502	3	0
H613259502	4	0
H613259502	5	0
H613259502	6	0
H613259502	7	0
H613354701	1	0
H613354701	2	0
H613354701	3	0
H613354701	4	0
H613354701	5	0
H613354701	6	0
H613354701	7	0
H614237401	1	88
H614237401	2	120
H614237401	3	9
H614237401	4	84
H614237401	5	76
H614237401	6	72
H614237401	7	86
H614269701	1	0
H614269701	2	0
H614269701	3	230
H614269701	4	9
H614269701	5	19
H614269701	6	155
H614269701	7	10
H614303701	1	0
H614303701	2	67
H614303701	3	30
H614303701	4	14
H614303701	5	31
H614303701	6	0
H614303701	7	50
H615300301	1	0
H615300301	2	0
H615300301	3	0
H615300301	4	0
H615300301	5	0
H615300301	6	0
H615300301	7	0
H615380201	1	0
H615380201	2	0
H615380201	3	0
H615380201	4	0
H615380201	5	0
H615380201	6	0
H615380201	7	0
H616188101	1	0
H616188101	2	0
H616188101	3	0
H616188101	4	21
H616188101	5	0
H616188101	6	0
H616188101	7	0
H616188102	1	0
H616188102	2	0
H616188102	3	0
H616188102	4	0
H616188102	5	0
H616188102	6	0
H616188102	7	0
H617247601	1	0
H617247601	2	0
H617247601	3	39
H617247601	4	0
H617247601	5	0
H617247601	6	0
H617247601	7	0
H618223801	1	93
H618223801	2	8
H618223801	3	51
H618223801	4	42
H618223801	5	53
H618223801	6	53
H618223801	7	46
H618223802	1	9
H618223802	2	0
H618223802	3	0
H618223802	4	0
H618223802	5	0
H618223802	6	0
H618223802	7	0
H618276501	1	0
H618276501	2	0
H618276501	3	192
H618276501	4	0
H618276501	5	0
H618276501	6	34
H618276501	7	0
H619252701	1	75
H619252701	2	125
H619252701	3	73
H619252701	4	50
H619252701	5	85
H619252701	6	79
H619252701	7	179
H621251001	1	72
H621251001	2	56
H621251001	3	52
H621251001	4	0
H621251001	5	30
H621251001	6	72
H621251001	7	62
H621409102	1	8
H621409102	2	20
H621409102	3	0
H621409102	4	0
H621409102	5	0
H621409102	6	27
H621409102	7	37
H623341101	1	0
H623341101	2	0
H623341101	3	32
H623341101	4	29
H623341101	5	0
H623341101	6	105
H623341101	7	0
H623356405	1	14
H623356405	2	30
H623356405	3	21
H623356405	4	0
H623356405	5	0
H623356405	6	0
H623356405	7	42
H623376802	1	11
H623376802	2	0
H623376802	3	0
H623376802	4	0
H623376802	5	0
H623376802	6	0
H623376802	7	0
H624205101	1	21
H624205101	2	44
H624205101	3	0
H624205101	4	0
H624205101	5	12
H624205101	6	0
H624205101	7	0
H625336001	1	0
H625336001	2	82
H625336001	3	14
H625336001	4	0
H625336001	5	0
H625336001	6	0
H625336001	7	0
H626211901	1	0
H626211901	2	0
H626211901	3	0
H626211901	4	0
H626211901	5	0
H626211901	6	0
H626211901	7	0
H626215301	1	0
H626215301	2	0
H626215301	3	0
H626215301	4	0
H626215301	5	0
H626215301	6	0
H626215301	7	0
H626285001	1	0
H626285001	2	0
H626285001	3	0
H626285001	4	0
H626285001	5	0
H626285001	6	0
H626285001	7	0
H626322402	1	0
H626322402	2	0
H626322402	3	0
H626322402	4	0
H626322402	5	0
H626322402	6	0
H626322402	7	0
H626356402	1	23
H626356402	2	0
H626356402	3	0
H626356402	4	0
H626356402	5	0
H626356402	6	0
H626356402	7	0
H627181302	1	0
H627181302	2	0
H627181302	3	0
H627181302	4	0
H627181302	5	56
H627181302	6	48
H627181302	7	66
H627215301	1	25
H627215301	2	13
H627215301	3	20
H627215301	4	0
H627215301	5	31
H627215301	6	32
H627215301	7	20
H627215302	1	138
H627215302	2	99
H627215302	3	88
H627215302	4	76
H627215302	5	66
H627215302	6	47
H627215302	7	96
H628183001	1	11
H628183001	2	21
H628183001	3	90
H628183001	4	0
H628183001	5	0
H628183001	6	0
H628183001	7	0
H628183002	1	35
H628183002	2	52
H628183002	3	73
H628183002	4	0
H628183002	5	48
H628183002	6	0
H628183002	7	0
H628327504	1	0
H628327504	2	0
H628327504	3	0
H628327504	4	0
H628327504	5	0
H628327504	6	0
H628327504	7	0
H628392101	1	58
H628392101	2	0
H628392101	3	0
H628392101	4	35
H628392101	5	23
H628392101	6	26
H628392101	7	37
H628392102	1	0
H628392102	2	0
H628392102	3	0
H628392102	4	8
H628392102	5	0
H628392102	6	0
H628392102	7	34
H629286702	1	0
H629286702	2	16
H629286702	3	44
H629286702	4	0
H629286702	5	0
H629286702	6	68
H629286702	7	127
H629322402	1	0
H629322402	2	0
H629322402	3	17
H629322402	4	33
H629322402	5	20
H629322402	6	10
H629322402	7	13
H630256101	1	0
H630256101	2	0
H630256101	3	0
H630256101	4	0
[truncated: 1,319 more rows]
