# Supplementary material for: Assessing adherence to physical activity guidelines and correlates among older Korean adults with a focus on 10-minute bout duration using subjective and objective measures
Source: PLoS One. 2025 Jun 9;20(6):e0324342. doi: 10.1371/journal.pone.0324342 (PMC12148133; doi:10.1371/journal.pone.0324342)
Supplement: S1 File — SAS code (freely reusable with proper citation of KOGL Type 4 references [35,36]), unrestricted R code authored by researchers, and preprocessed data are provided. (ZIP) [file pone.0324342.s003.zip › all_output.csv]

id	sex	age	edu	ainc	marri_2	D_1_1	DI1_dg	DI2_dg	DE1_dg	M_2_yr	LQ4_00	EC1_1	dr_month	BP5	BS1_1	pa_aerobic	HE_HP	HE_wc	HE_BMI	HE_DM	HE_HDL_st2	HE_HCHOL	HE_HTG	hour_vm
A601169401	1	76	3	120	1	2	1	0	0	2	2	1	1	2	3	1	3	81.4	21.5	3	46.000	0	1	360
A601169402	2	69		120	1
A601177901	1	39	3	292	1	2	0	0	0	2	2	1	1	2	2	0	1	75.7	21.3	1	55.000	0	0	60
A601177902	2	35	4	292	1	2	0	0	0	2	2	2	1	2	3	0	1	77.6	20.3	1	59.000	0	0	80
A601177903	1	1	1	292	88	1	8	8	0	2	2	8		8	8			48.3	15.8
A601208501	1	71	1	143	1	3	0	0	0	2	2	2	0	2	2	0	1	68.1	18.6	1	48.000	0	0
A601208502	2	68	2	143	1	3	1	1	0	2	2	1	0	2	3	0	3	89.8	24.5	1	55.000	1	0
A601230603	1	42	4	333	88	3	0	0	0	2	2	1	1	2	2	1	1	86.5	24.7	2	51.000	0	0	160
A601240801	2	28	4	100	88	2	0	0	0	2	2	1	1	2	1	1	1	75.9	22.0	1	55.000	0	0	210
A601245901	2	45	3	510	1	3	0	0	0	2	2	1	1	1	2	1	1	66.9	18.9	1	77.000	0	0	150
A601245903	1	4	1	510	88	2	8	8	0	2	2	8		8	8			51.7	16.0
A601245904	2	70	1	510	4	3	1	0	1	2	2	2	0	2	3	0	3	86.0	25.4	3	52.000	0	0
A601249301	2	37	4	150	88	4	0	0	0	2	2	1	1	2	2	0	1	71.7	21.5	1	101.000	0	0	100
A601286701	2	67	3	144	1	2	0	1	1	2	2	2	0	2	3	0	2	86.9	26.9	3	47.000	1	0	90
A601296901	2	57	3	150	1	3	0	0	0	2	2	1	0	2	3	1	1	89.1	24.8	1	56.000	0	0	420
A601296902	1	59		150	1
A601332601	1	46	1	250	1	3	0	0	0	2	2	1	1	2	2	0	2	86.3	22.1	3	45.000	0	1	40
A601332602	2	52	2	250	1	3	0	0	0	2	2	1	1	2	3	0	2	78.7	22.2
A601332603	2	14	1	250	88	3	8	8	0	2	2	8	0	2	8			73.7	22.7
A601342801	2	33	4	230	88	2	0	0	0	2	2	1	0	2	3	0	1	73.0	20.9	1	42.000	0	0
A601354701	1	41	4	375	88	3	1	0	0	2	2	1	1	2	2	1	2	89.5	26.7	1	53.000	1	1	400
A601373401	1	66	1	67	88	4	1	0	0	1	2	1	1	2	2	0	1	71.9	20.6	1	40.000	0	0
A601385301	1	58	3	67	4	5	1	0	0	2	1	2	0	1	2	1	3	62.5	16.3	2	52.000	0	0	280
A601390401	1	50	3	71	88	5	1	0	0	2	1	2		9	9	1	3	95.4	25.9		114.000			180
A601404001	1	36	3	333	1	3	0	0	0	2	2	1	0	1	2	1	2	88.5	25.4	1	47.000	0	0	210
A601407402	2	60	1	460	1	3	1	1	0	1	2	1	0	2	3	1	3	77.9	21.2	2	33.000	0		200
A601407404	1	32	3	460	88	3	0	0	0	2	2	1	0	2	3	0	2	77.8	22.6	1	38.000	0	0	120
A602194901	1	80	4	833	1	1	1	0	0	2	2	2	0	2	3	1	3	85.5	25.2	2	42.000	0	0	1050
A602194902	2	76	4	833	1	2	0	0	0	2	2	2	0	2	3	0	2	79.3	24.3	2	54.000	1	0	80
A602215301	1	76	4	1500	1	2	1	1	0	2	2	1	1	2	2	1	3	73.7	21.1	1	56.000	1	0	730
A602215302	2	73		1500	1
A602222102	2	71	4	608	1	3	1	0	0	2	2	2	0	2	3	0	3							20
A602222103	2	42	4	608	88	2	0	0	0	2	2	1	0	2	3	0	1	62.0	19.3	1	64.000	0	0	140
A602228901	2	48	4	1500	4	2	0	0	0	2	2	1	1	2	3	0	1	63.5	21.1	1	48.000	0	0
A602228902	2	19	3	1500	88	2	0	0	0	2	2	1	0	2	3	1	1	78.2	26.4	1	34.000	0	0	500
A602228903	2	16	2	1500	88	2	8	8	0	3	2	2	0	2	8			63.7	22.3		52.000		0
A602228904	2	75	4	1500	3	3	0	0	0	2	2	2	0	2	3	1	2	90.4	29.8		60.000			420
A602268001	2	60	4	1375	1	3	0	0	0	2	2	2	1	1	2	0	2	72.0	23.5	1	66.000	0	0
A602268005	2	64	2	1375	1	3	0	0	0	1	2	1	0	1	3	0	1	74.0	24.0	1	50.000	0		90
A602290102	2	74	4	500	1	3	1	0	1	1	2	2	0	2	3	0	3
A602300301	2	66	1	833	4	4	0	0	0	2	2	2	0	1	3	1	2	81.1	25.6	1	59.000	0	0	840
A602300304	1	10	1	833	88	3	8	8	0	2	2	8		8	8			81.3	25.4		53.000		0
A602310501	1	59	4	500	1	3	0	0	0	2	2	2	0	2	2	1	2	82.3	24.2	2	43.000	0	0	540
A602310502	2	57	4	500	1	4	0	0	0	2	2	2	0	2	1	1	1	76.1	24.5	1	60.000	0		150
A602310503	1	34	4	500	88	3	0	0	0	2	2	1	1	2	2	1	2	77.0	22.1	1	78.000	0	0	280
A602319002	2	56	4	647	1	3	1	1	0	2	2	1	0	2	3	0	2	79.0	23.5	1	85.000	1	0	140
A602319003	2	28	4	647	88	3	0	0	0	2	2	1	0	2	3	1	2	71.0	21.7					150
A602319004	2	25	3	647	88	3	0	0	0	2	2	2	1	2	3	1	1	62.6	19.2					340
A602330901	1	70	4	500	1	2	0	0	0	2	2	2	1	2	1	1	1	67.7	18.0	1	58.000	0	0	600
A602341101	1	71	3	500	1	4	1	1	0	2	2	2	1	1	2	0	3	100.5	28.3	1	48.000	1
A602341102	2	69	3	500	1	4	1	1	1	2	2	1	0	2	3	1	3	77.2	26.2	3	55.000	1	0	300
A602351302	2	44	4	667	1	2	0	0	0	2	2	2	1	2	3	1	1	64.1	20.3	1	79.000	1		250
A602370001	2	43	4	600	4	2	0	0	0	2	2	1	0	2	3	1	1	70.2	20.4	1	48.000	0	0	200
A602370002	2	15		600	88
A602383601	2	43	4	1333	1	3	0	0	0	2	2	2	0	1	3	1	1	80.8	22.7	2	34.000	0	1	180
A602383603	1	16	2	1333	88	2	8	8	0	2	2	2	0	2	8			67.1	20.3		52.000		0
A602383604	2	3	1	1333	88	3	8	8	0	2	2	8		8	8			44.1
A602385301	1	34	4	1167	1	2	0	0	0	2	2	1	1	2	3	1	2	85.3	25.0	2	40.000	0	0	150
A602385302	2	35	4	1167	1	3	0	0	0	2	2	2	0	2	3	1	1	63.9	19.7	1	76.000	0	0	160
A602385303	1	2	1	1167	88	3	8	8	0	2	2	8		8	8			43.9	17.5
A602388701	2	41	4	800	1	2	0	0	0	2	2	1	0	2	3	0	1	52.5	16.9	1	53.000	0	0
A602388703	1	10	1	800	88	3	8	8	0	2	2	8		8	8			54.5	16.1		60.000		0
A603176201	2	80	1	52	3	4	0	0	0	2	2	2	0	2	3	0	1	62.0	17.7	2	53.000	0	0
A603191501	2	47		160	1	9	0	0	0	9	9	9	0	1	3		2		24.5	1	54.000	0	0
A603191503	2	17	2	160	88	1	8	8	0	2	2	2	0	2	8			75.0	21.4		61.000
A603191504	1	13	1	160	88	2	8	8	0	2	2	8	0	2	8			70.5	20.3		61.000		0
A603210201	2	80	3	45	4	3	1	1	0	2	2	2	1	2	3	0	3	67.0	20.5		42.000			120
A603213601	2	59	2	300	4	3	0	0	0	2	2	1	0	2	3	1	2	77.0	22.4	2	55.000	0	0	180
A603213602	1	17		300	88
A603222101	1	68	2	130	1	4	1	1	0	2	2	1	1	2	2	0	3	69.0	18.7	1	53.000	0	1
A603222102	2	64	1	130	1	5	1	0	1	2	2	2	0	2	3	0	3	81.0	25.5	3	36.000	0	1	60
A603232301	1	77	1	160	1	3	1	0	1	2	2	2	0	2	2	0	3	91.0	24.1	3	27.000	0	1	60
A603232302	2	68	1	160	1	2	0	0	0	2	2	2	0	2	3	1	2	85.0	28.2	2	56.000	0	0	300
A603259501	1	66	4	1083	1	3	1	0	0	2	2	1	0	2	2	0	3	71.2	21.0	2	63.000	0	0
A603259502	2	60	3	1083	1	3	0	1	0	2	2	1	0	2	3	1	1	82.2	27.2	2	51.000	1	0	360
A603273101	1	47	4	125	1	3	0	0	0	2	2	1	1	2	3	1	3	80.2	24.7	1	56.000	0	0	240
A603273102	2	45	4	125	1	3	0	1	0	2	2	2	1	2	3	0	2	69.2	22.4	1	51.000	0	0	80
A603273103	2	14	1	125	88	2	8	8	0	3	2	8	0	2	8			64.5	20.3		47.000
A603273104	2	10	1	125	88	2	8	8	0	2	2	8		8	8			55.5	18.5		44.000
A603273105	1	3	1	125	88	3	8	8	0	2	2	8		8	8			42.0	16.9
A603286701	2	37		170	88	9	0	0	0	9	9	9	1	1	2		3	88.2	31.9	3	43.000	1	0
A603300301	2	58	4	1250	1	2	0	0	0	2	2	1	0	2	3	0	1	68.8	20.0	1	49.000	0		90
A603300302	1	61	4	1250	1	2	1	1	0	2	2	2	1	2	2	1	3	85.1	27.9	1	44.000	0	1	450
A603308801	1	61		138	1	9	1	0	0	9	9	9		9	9		3	87.6	25.8		55.000
A603308804	1	26		138	88
A603317301	1	71	1	110	1	5	1	1	1	2	2	2	1	2	2	0	1	77.0	21.7	3	50.000	1	0	90
A603317302	2	63	1	110	1	3	0	0	0	2	2	2	0	2	3	1	2	69.2	22.2	1	47.000	0	0	500
A603317303	1	8	1	110	88	3	8	8	0	2	2	8		8	8			49.0	14.5
A603320701	2	43		300	1	9	0	0	0	9	9	9		9	9		1	83.2	26.2	1	61.000	0	0
A603320703	1	2	1	300	88	2	8	8	0	2	2	8		8	8			45.0	15.9
A603320704	2	74	1	300	3	3	1	0	0	2	2	2	0	2	3	1	3	84.4	23.9	1	43.000	0	0	280
A603325801	1	75	1	70	3	2	0	0	0	2	2	2	0	2	2	0	3	77.3	19.2	2	46.000	0	0	120
A603336001	2	68	2	100	4	3	0	0	0	2	2	1	0	2	3	1	2	65.0	21.1	1	69.000	0	0	330
A603349601	2	53	3	83	4	2	0	0	0	2	2	1	1	2	1	1	2	72.2	24.0	1	75.000	0		710
A603349602	2	16	2	83	88	3	8	8	0	2	2	2	0	2	8			67.2	23.7		38.000		0
A604186401	2	74	1	91	4	5	1	1	1	1	2	2	0	2	3	0	3	88.0	22.2	3	46.000	1	0
A604194901	1	63	3	100	1	4	1	1	1	2	1	2	0	2	2	0	3	97.2	28.0	3	41.000	1	0
A604194902	2	62	2	100	1	3	1	0	0	2	2	2	1	2	3	0	3	76.6	20.9	1	51.000	1	0	60
A604213601	2	41	4	350	1	3	0	0	0	2	2	2	1	2	2	1	2	93.2	25.7	1	69.000	0	0	280
A604213603	2	9	1	350	88	3	8	8	0	2	2	8		8	8			67.0	20.3
A604213604	1	7	1	350	88	3	8	8	0	2	2	8		8	8			66.2	19.2
A604223801	2	48	2	50	4	3	0	1	0	2	2	2	1	2	3	0	3	100.5	34.0					90
A604247601	2	27	4	250	88	3	0	0	0	2	2	1	1	2	3	1	1	74.8	23.3	1	62.000	0	0	210
A604257801	2	25	3	150	88	2	0	0	0	2	2	2	0	1	3	1	1	81.7	24.0	1	74.000	0	0	420
A604271401	1	30	3	455	1	3	0	0	0	2	2	1	0	2	2	0	1	75.1	22.9	1	44.000	0	0
A604271402	2	34	3	455	1	3	0	0	0	2	2	2	0	2	3	0	1	72.1	21.0	1	54.000	0	0
A604271404	2	6	1	455	88	3	8	8	0	2	2	8		8	8			49.3	16.5
A604271405	1	3	1	455	88	3	8	8	0	2	2	8		8	8			48.7
A604279901	1	65	1	135	1	3	0	1	0	1	2	2	1	2	3	0	2	93.0	25.7	1	40.000	0	1
A604279902	2	58	1	135	1	3	1	0	0	2	2	2	0	2	3	0	3	77.2	25.6	1	43.000	0	0
A604296901	1	67	3	60	4	3	1	0	0	2	2	2	0	2	2	0	3	89.9	25.2	2	34.000	0	0
A604317301	1	50	3	100	88	3	0	0	0	2	2	1	1	2	2	0	2	85.0	24.1	1	44.000	0	0
A604346201	1	66	1	134	1	3	1	0	0	2	2	2	1	2	3	0	3	89.9	25.0	1	50.000	0	0	50
A604346202	2	64	1	134	1	3	0	1	1	1	2	2	0	2	3	1	1	79.0	24.2	3	34.000	1	1	840
A604358101	1	62	3	150	1	3	0	0	0	1	2	1	1	1	2	0	1	69.8	19.9	2	34.000	0
A604358102	2	58	2	150	1	3	1	0	0	2	2	1	0	2	3	0	3	82.5	24.6	1	47.000	0		80
A604358103	1	34	4	150	88	3	0	0	0	2	2	1	1	2	3	1	1	84.2	23.6	1	60.000	0		840
A604370001	1	72	1	97	1	1	1	1	0	2	2	2	1	2	2	1	3	92.7	23.5	1	36.000	1	1	420
A604370002	2	66	1	97	1	3	1	0	0	2	2	2	1	1	3	0	3	83.4	25.8	1	51.000	0	0
A604378501	1	73	2	455	1	1	0	0	0	2	2	2	0	2	2	0	2	81.0	21.1	1	64.000	0	0
A604378502	2	66	1	455	1	5	0	1	0	2	1	2	0	2	3	0	2	84.7	25.6	1	55.000	1	0
A604378503	2	46	3	455	88	4	0	0	0	2	2	1	0	2	3	1	1	77.1	23.7	1	55.000	0	0	180
A604378504	1	10	1	455	88	1	8	8	0	2	2	8		8	8			61.0	17.5		47.000		0
A604387001	2	63	1	270	1	4	0	0	0	2	2	2	1	2	3	1	1	96.5	28.4	2	53.000	0	1	150
A604387002	1	66	2	270	1	3	1	1	0	2	2	1	1	2	2	0	3	81.4	23.8	1	43.000	1	1	80
A604387004	2	42		270	88
A604415901	1	77	1	251	1	3	1	0	1	2	2	2	0	2	2	1	3	105.2	29.4	3	52.000	0	0	150
A604415902	2	76	1	251	1	3	0	0	0	2	2	2	0	2	3	0	2	88.7	28.8	2	57.000	0	0
A604415903	1	13	1	251	88	4	8	8	0	2	2	8	0	2	8			82.6	24.3		39.000		1
A604421001	2	62	3	50	4	3	1	0	0	2	2	2	1	2	3	0	3	88.1	27.1	1	75.000	0	0	40
A604431201	1	34	4	100	88	3	0	0	0	2	2	1	1	2	2	1	2	80.0	21.2	1	58.000	0	0	1200
A604441401	1	57	4	437	1	3	0	0	0	2	2	1	1	2	3	1	1	85.0	25.2	1	44.000	0	0	600
A604441402	2	54	4	437	1	5	0	0	0	1	1	2	0	1	3	1	1	80.2	24.1					400
A604441403	1	80	1	437	3	3	0	0	0	2	2	2	0	1	2	1	1	82.1	21.4	1	47.000	0	0	840
A605177901	1	55	3	438	1	3	0	0	0	3	2	1	1	2	2	1	2	75.6	22.8	1	45.000	0	0	150
A605177902	2	54	4	438	1	3	0	1	0	2	1	1	0	2	3	1	2	77.4	24.6	1	81.000	1	0	480
A605177903	1	21	3	438	88	2	0	0	0	2	2	2	1	2	3	1	2	78.0	23.5	1	63.000	0	0	300
A605188102	2	49	3	600	1	2	0	0	0	2	2	1	1	2	1	1	3	68.0	21.9	1	93.000	0	0	1290
A605188103	1	24	4	600	88	3	0	0	0	2	2	1	1	2	2	1	2	79.2	24.0	1	39.000	0		580
A605188104	2	21	3	600	88	3	0	0	0	2	2	2	1	2	3	1	2	71.1	22.7	1	62.000	0	0	830
A605200002	1	30	4		88	3	0	0	0	2	2	2	0	2	3	0	2	90.1	27.2	1	45.000	1	0	120
A605211901	1	71	1	148	1	3	0	0	0	2	2	2	1	2	2	0	1	73.2	20.4	2	49.000	0	0
A605211902	2	70	1	148	1	3	0	0	0	2	2	2	0	2	3	0	3	80.0	23.3	2	50.000	0	0
A605218703	2	30	4	667	88	3	0	0	0	2	2	1	0	2	3	1	2	67.7	22.6	1	43.000	0	1	360
A605230601	1	40	4	333	88	4	0	0	0	2	2	1	0	2	2	0	2	92.4	28.7	2	53.000	1	1	60
A605252701	1	35	4	750	1	2	0	0	0	2	2	1	1	2	2	0	1	75.9	21.1	1	52.000	0	0	100
A605252702	2	33	4	750	1	3	0	0	0	2	2	1	0	2	3	1	1	61.0	19.8	1	83.000	1	0	150
A605273101	1	37	4	500	1	2	0	0	0	2	2	1	1	2	2	1	3	104.4	36.3	2	59.000	1	0	210
A605273102	2	32	3	500	1	4	0	0	0	1	2	2	1	2	3	0	1	73.2	21.5	1	60.000	0	0
A605285001	1	68	3	350	1	3	1	1	0	2	2	2	1	2	2	1	3	80.4	24.3	1	38.000	1	1	1620
A605285002	2	61	3	350	1	3	0	0	0	2	2	1	0	2	3	0	3	91.3	29.9	1	40.000	0	0	20
A605295201	1	40	4	500	1	3	0	0	0	2	2	1	1	2	2	0	2	82.2	26.4	3	40.000	1		100
A605295202	2	36	4	500	1	2	0	0	0	2	2	1	1	2	3	1	1	88.0	30.5	1	67.000	0	0	150
A605295203	1	2	1	500	88	2	8	8	0	2	2	8		8	8			47.5	18.8
A605327502	2	49	3	600	1	4	0	0	0	2	2	1	1	2	3	0	1	68.2	20.0	1	67.000	0	0	90
A605327503	1	30	3	600	88	3	0	0	0	2	2	1	0	2	2	1	2	78.3	21.9	1	53.000	0	0	420
A605327504	1	25		600	88
A605339402	2	49	1	300	1	4	0	0	0	2	2	1	1	1	3	0	3	74.5	26.3	1	44.000	0	0	140
A605349601	2	41	3	583	88	3	0	0	0	2	2	1	1	2	3	0	2	70.0	25.2	1	42.000	1	0
A605358101	1	59		833	1	9	0	0	0	9	9	9	1	2	3		3	75.3	21.4	2	49.000	0	0
A605358102	2	50	1	833	1	3	0	0	0	3	2	1	0	2	3	0	2	74.2	20.9	1	59.000	0	0	60
A605358104	1	24		833	88
A605371701	2	62	3	400	4	2	1	0	0	2	2	2	0	2	3	1	3	83.1	26.1	3	37.000	0	1	690
A605380202	2	70	2	50	1	4	0	1	1	2	2	2	0	2	3	0	2	96.2	34.3	3	56.000	1	0	50
A605404001	1	50	4	400	1	2	1	1	0	2	2	1	1	2	3	1	3	99.0	27.5	3	46.000	1		300
A605404002	2	49	3	400	1	3	0	0	0	2	2	1	0	2	3	1	2	59.6	17.9	1	55.000	0		580
A605404003	1	22	3	400	88	3	0	0	0	2	2	2	0	2	3	0	2	75.1	21.4	1	43.000	0
A605404004	2	16	2	400	88	3	8	8	0	3	2	2	0	2	8			76.3	25.4		58.000
A605404005	2	15	2	400	88	1	8	8	0	3	2	2	0	2	8			56.7	18.5		56.000
A605414201	1	80	3	196	1	3	0	0	0	2	2	2	0	2	2	0	2	79.5	23.5	2	43.000	0	0	120
A605414202	2	73	2	196	1	4	0	0	0	2	2	2	1	2	3	1	3	75.5	23.2	1	54.000	0	0	200
A606183001	1	74	1	367	1	3	1	1	0	2	2	2	1	2	1	0	3	81.2	23.8	2	46.000	1	0	20
A606193201	1	55	2	667	1	3	0	0	0	2	2	1	1	2	2	1	3	89.3	25.9	2	31.000	0		1920
A606193202	2	53	1	667	1	3	0	0	0	2	2	1	0	2	3	1	3	71.4	22.0	1	58.000	0		160
A606193204	2	27	3	667	88	3	0	0	0	1	2	1	1	2	3	1	1	67.3	22.7	1	84.000	0	0	540
A606200001	1	43	4	1083	1	3	1	1	0	2	2	1	0	2	2	1	3	87.1	26.2	1	40.000	1		300
A606200002	2	38	4	1083	1	3	0	0	0	2	2	1	0	2	3	0	1	63.1	20.1	1	43.000	0		100
A606200003	2	8	1	1083	88	2	8	8	0	2	2	8		8	8			49.0	14.9
A606200004	2	5	1	1083	88	2	8	8	0	2	2	8		8	8			47.0	14.2
A606211901	1	51	3	417	1	3	0	1	0	2	2	1	1	2	2	0	2	85.1	26.5	2	65.000	1	0
A606211902	2	47	3	417	1	2	0	0	0	2	2	2	1	2	3	1	1	76.3	22.2	1	68.000	0		1050
A606211903	1	21	3	417	88	3	0	0	0	2	2	2	0	1	3	1	2	69.5	19.8	1	56.000	0	0	870
A606211904	1	13	1	417	88	3	8	8	0	2	2	8	0	2	8			79.0	23.3		42.000		0
A606218701	1	50	4	400	1	3	0	1	0	2	2	1	1	2	2	1	2	89.0	26.2	2	44.000	0	0	195
A606218702	2	45	4	400	1	3	0	0	0	1	2	1	0	2	3	0	1	71.6	21.6	1	70.000	0	0	120
A606218703	2	9	1	400	88	2	8	8	0	2	2	8		8	8			63.3	20.9
A606218704	1	7	1	400	88	3	8	8	0	2	2	8		8	8			49.5	14.5
A606220401	1	56	4	1250	1	2	0	0	0	2	2	1	1	2	2	0	2	85.5	26.3	3	43.000	0	0	90
A606220402	2	55	3	1250	1	3	0	0	0	1	1	1	0	1	3	0	1	67.0	20.7	1	47.000	1	0
A606220403	2	28		1250	88
A606235701	1	59	3	1200	1	2	1	0	0	2	2	1	1	2	2	0	3	76.9	21.1	2	37.000	0	0	40
A606235702	2	53	3	1200	1	3	0	0	0	2	2	1	0	2	3	1	1	60.3	17.6	2	56.000	0	0	210
A606235703	1	24	3	1200	88	3	0	0	0	2	2	2	0	2	3	1	3	70.2	20.6	1	62.000	0	0	600
A606244202	1	39	4	417	1	2	0	0	0	3	2	1	1	1	2	0	1	79.2	23.8	1	45.000	0	0
A606244203	2	4		417	88
A606244204	1	2		417	88
A606256101	1	74	3	583	1	3	0	0	0	2	2	2	1	2	3	1	1	86.1	24.2	2	53.000	0	0	1160
A606256102	2	67	3	583	1	3	0	0	0	2	2	2	0	2	3	1	3	70.3	21.0	2	43.000	0	0	570
A606256103	1	37	4	583	88	4	0	0	0	1	1	1	0	1	3	0	1	71.8		1	63.000	0		90
A606266301	1	41	4	667	1	3	0	0	0	2	2	1	1	2	2	1	2	81.0	24.9	2	29.000	0	1	280
A606266302	2	39	4	667	1	2	0	0	0	2	2	1	1	2	1	0	1	67.1	19.9	1	97.000	0	0
A606266303	1	12	1	667	88	3	8	8	0	2	2	8	0	2	8			71.6	22.5		39.000		0
A606266304	1	10	1	667	88	2	8	8	0	2	2	8		8	8			50.2	15.7		45.000		0
A606266305	2	7	1	667	88	2	8	8	0	2	2	8		8	8			55.3	17.4
A606273101	1	64	4	833	1	2	0	0	0	2	2	1	1	2	2	1	1	87.8	28.2	2	41.000	0	0	360
A606273102	2	62	4	833	1	4	0	0	0	2	2	1	0	2	3	0	2	69.5	23.9	1	70.000	1		120
A606281602	2	56	3	400	1	4	0	0	0	2	2	1	1	2	3	1	3	69.5	24.3	2	47.000	1	0	270
A606281603	2	29	4	400	88	2	0	0	0	2	2	2	1	2	3	1	1	65.5	22.7	1	68.000	0	0	1740
A606291801	2	37	4	417	1	2	0	0	0	2	2	2	1	2	3	1	1	55.7	16.5	1	56.000	0	0	180
A606291802	1	10	1	417	88	2	8	8	0	2	2	8		8	8			91.2	28.1		38.000		0
A606291803	2	7	1	417	88	1	8	8	0	2	2	8		8	8			60.2	19.1
A606300302	2	60	1		1	4	0	0	0	2	2	2	0	2	3	1	2	76.5	23.6	1	52.000	0	0	720
A606310501	2	59	3	100	4	2	0	0	0	2	2	1	0	1	3	1	1	66.5	22.1	1	56.000	0	0	820
A606310502	2	33	4	100	1	2	0	0	0	2	2	2	1	2	3	0	1	88.7	27.1
A606319001	1	48	4	1000	1	3	0	0	0	2	2	1	1	2	2	1	1	83.4	26.6	2	37.000	0	0	150
A606319002	2	48	4	1000	1	3	0	0	0	2	2	2	1	2	3	0	2	60.1	18.8	1	67.000	0	0	120
A606336001	1	69	4	553	1	2	0	0	0	2	2	1	1	2	2	1	1	81.0	22.6	1	49.000	0	0	480
A606336002	2	69	3	553	1	4	1	0	1	2	2	1	1	2	3	1	3	76.8	24.0	3	41.000	0	1	350
A606336003	2	39	4	553	2	3	0	0	0	2	2	1	0	1	2	1	1	76.0	24.5	2	39.000	0	0	350
A606336004	1	3	1	553	88	3	8	8	0	2	2	8		8	8			47.0	15.6
A606346201	1	70	4	500	1	2	1	0	0	2	2	2	1	2	3	1	3	80.6	23.7	1	41.000	0	0	420
A606346202	2	61	4	500	1	3	1	1	0	2	2	2	0	2	3	1	3	75.1	22.6	1	54.000	1	0	160
A606354702	2	63	4	500	1	3	1	0	0	2	2	2	0	2	3	0	3	73.9	21.3	2	36.000	0		30
A606361505	1	80	3		1	3	0	0	0	2	2	2	0	2	3	1	3	76.6	23.8	1	40.000	0	0	840
A606361506	2	80	1		1	5	1	0	0	1	1	2	0	2	3	0	3	91.2	26.0	3	45.000	1	0
A606371701	1	57		700	1	9	0	0	0	9	9	9	0	2	3		2	81.5	25.3	2	60.000	1	1
A606371702	2	55	4	700	1	2	0	0	0	2	2	2	0	2	3	0	1	78.2	24.4	1	67.000	1	0	40
A606371703	1	28		700	1	9	0	0	0	9	9	9	1	2	1		2	76.4	22.2	2	83.000	0	0
A606371704	2	33		700	1
A606371705	1	26	4	700	88	2	0	0	0	2	2	1	1	2	2	1	2	96.0	29.6	1	58.000	1	0	580
A607174502	2	57	3	250	1	3	0	0	0	2	2	2	0	2	3	0	1	89.2	24.4					30
A607183002	2	61	3	900	1	3	1	0	0	2	2	2	0	2	2	1	3	76.3	22.0	1	71.000	0		210
A607183003	1	27	3	900	88	4	0	0	0	1	1	2	1	1	2	1	1	91.8	25.8	1	42.000	0	1	420
A607183005	1	58	4	900	3	3	0	0	0	2	2	1	1	2	2	1	2	92.5	24.7	1	67.000	0		180
A607193201	1	70	4	700	1	3	1	1	1	2	2	2	1	2	2	0	3	90.0	25.1					20
A607193202	2	64	3	700	1	3	1	1	0	2	2	2	1	2	3	0	3	91.4	28.1					60
A607203402	2	52		550	1	9	0	0	0	9	9	9	1	2	3		3	88.3	25.9	1	58.000	1	0
A607203403	2	80	1	550	3	4	1	1	0	2	2	2	1	2	3	0	3	72.4	19.4	1	52.000	1
A607203405	2	18	3	550	88	2	8	8	0	2	2	2	1	2	8			60.2	19.3		59.000		0
A607211901	1	52	3	583	1	3	0	1	0	2	2	1	1	2	2	0	2	92.0	23.1	2	38.000	0
A607211902	2	48	3	583	1	1	0	0	0	2	2	1	1	2	3	1	1	76.6	22.9	2	100.000	1		360
A607211904	1	26	3	583	88	3	0	0	0	1	2	2	1	2	2	1	2	97.3	29.5	1	77.000	0	0	300
A607218702	2	30	4	1338	1	2	0	0	0	2	2	1	0	2	3	1	1	97.2	29.1					420
A607218703	1	2	1	1338	88	1	8	8	0	2	2	8		8	8			53.2	18.1
A607218704	1	70	4	1338	1	2	1	1	0	2	2	2	0	2	2	1	3	94.3	28.0	1	53.000	1	0	210
A607227201	2	67		200	1	9	1	0	0	9	9	9	0	2	3		3	82.1	23.2	1	55.000	0
A607227202	1	69	4	200	1	4	0	0	0	2	1	1	0	2	2	1	2	89.3	22.3	1	57.000	0	0	240
A607232301	2	69	4	539	1	2	1	1	0	2	2	2	0	2	3	1	3	77.2	21.6	2	47.000	1	0	280
A607232302	1	73	4	539	1	3	0	1	0	2	2	2	0	2	2	0	3	86.3	23.0	1	35.000	0	0	140
A607232304	2	43		539	1
A607232305	1	11		539	88
A607232306	2	4	1	539	88	3	8	8	0	2	2	8		8	8			50.2	16.6
A607245901	1	71	1	500	1	3	0	1	1	2	2	2	1	2	2	1	1	89.5	23.6	3	47.000	0		180
A607245902	2	66	1	500	1	3	1	0	0	2	2	1	0	2	3	1	3	76.3	22.8	1	39.000	0	0	200
A607249301	2	66	4	607	3	2	1	0	0	2	2	2	1	2	3	0	3	84.3	24.5	1	72.000	0
A607249302	2	35	4	607	88	3	0	0	0	2	2	1	0	2	3	1	1	67.2	20.2	1	58.000	0		420
A607252703	1	39	4	300	1	3	0	0	0	2	2	1	1	2	2	0	2	99.2	29.1	3	25.000	0
A607252704	2	41	4	300	1	2	0	0	0	2	2	1	0	2	3	1	1	69.1	21.3	1	57.000	0		210
A607252705	1	13	1	300	88	1	8	8	0	2	2	8	0	2	8			71.1	18.2		62.000
A607252706	2	11	1	300	88	2	8	8	0	2	2	8		8	8			70.2	20.5		40.000		0
A607252707	2	9	1	300	88	1	8	8	0	2	2	8		8	8			73.3	23.3
A607257801	2	49	3	1000	1	3	0	0	0	2	2	1	1	2	3	0	1	89.3	28.0	2	36.000	0
A607257802	1	48	2	1000	1	2	1	0	0	2	2	1	1	2	2	0	3	89.2	28.2	2	46.000	0
A607257803	2	18	2	1000	88	1	8	8	0	2	2	2	0	2	8			72.1	25.1		40.000		0
A607257804	2	12	1	1000	88	1	8	8	0	2	2	8	0	2	8			64.5	18.9		51.000
A607271401	1	61	4	250	1	4	1	1	0	2	2	2	0	2	2	1	3	88.0	21.9	1	45.000	1	1	300
A607271402	2	57	4	250	1	2	0	0	0	2	2	1	1	2	3	0	2	73.2	19.9	2	83.000	1	0
A607281602	2	61	1	200	1	3	0	0	0	2	2	2	1	2	3	1	3	88.2	26.2	2	59.000	1		420
A607293501	1	42	3	700	1	3	0	0	0	2	2	1	1	2	3	0	1	73.0	29.4	1	48.000	0		100
A607293502	2	41	4	700	1	2	0	0	0	2	2	1	1	2	3	0	1	75.8	23.6	1	49.000	0
A607293503	2	12	1	700	88	1	8	8	0	2	2	8	0	2	8			58.2	15.4		45.000		0
A607293504	2	11	1	700	88	2	8	8	0	2	2	8		8	8			53.7	14.6		63.000		0
A607298601	2	38	4	500	1	3	0	0	0	2	2	1	1	2	3	0	1	63.4		1	70.000	0	0
A607298602	1	38	4	500	1	2	0	0	0	2	2	1	0	2	3	1	2	92.3	27.1	1	36.000	0	0	684
A607298603	2	7	1	500	88	1	8	8	0	2	2	8		8	8			64.2	20.7
A607298604	1	3	1	500	88	2	8	8	0	2	2	8		8	8			46.1	14.9
A607322401	1	35	4	667	1	3	0	0	0	2	2	1	0	2	2	0	2	76.3	22.2	1	51.000	0
A607322402	2	33		667	1
A607322403	1	2		667	88
A607336001	1	63	4	416	1	2	0	0	0	2	2	1	1	2	2	1	2	92.8	25.2	1	48.000	0	0	360
A607336002	2	64	3	416	1	2	0	0	0	2	2	2	1	2	3	1	3	93.4	30.1	1	58.000	0	0	400
A608177901	1	37	3	652	1	4	0	0	0	2	2	1	0	2	2	0	1	94.7	24.1	1	48.000	0
A608177902	2	32	4	652	1	3	0	0	0	2	2	1	0	2	3	0	1	67.8	19.2	1	66.000	0		100
A608198301	1	28	4	250	88	3	0	0	0	2	2	1	0	2	3	1	2	87.2	22.3	1	44.000	0	0	270
A608198302	1	27	4	250	88	2	0	0	0	2	2	1	1	2	2	1	2	83.1	22.1	2	47.000	0	0	580
A608203401	2	24	4	200	88	3	0	0	0	2	2	1	1	2	3	1	1	74.1	22.6	1	55.000	0	0	180
A608215301	1	67	4	82	1	1	1	1	0	2	2	1	0	1	3	0	3	105.7	30.7	3	47.000	1	0	140
A608215302	2	50	3	82	1	3	0	0	0	2	2	2	0	2	3	0	1	88.5	28.8	2	54.000	0	0	140
A608215303	1	23	3	82	88	2	1	0	0	2	2	1	1	1	3	1	2	83.0	25.3	1	58.000	0	0	780
A608215304	1	21	3	82	88	2	0	0	0	2	2	1	1	2	1	1	1	83.8	27.4	1	45.000	0	0	890
A608225501	1	35	4	75	88	4	0	0	0	2	2	2	1	2	2	0	1	75.4	20.8	1	46.000	0	0	90
A608237401	2	35	4	210	88	3	0	0	0	2	2	1	1	2	2	1	1	72.0	21.9	1	71.000	0	0	150
A608251001	1	48	4	558	4	4	0	0	0	2	2	1	1	2	2	0	2	88.0	24.8	2	29.000	0	0
A608251002	2	55	3	558	88	3	0	0	0	2	2	1	1	2	3	1	3	81.3	21.9	1	71.000	0	0	420
A608262901	1	57	3	333	1	1	0	0	0	2	2	1	0	2	2	1	2	81.5	23.0	1	53.000	0	0	250
A608262902	2	59	4	333	1	3	0	1	0	2	2	2	0	2	3	0	2	69.1	19.7	1	94.000	0	0	75
A608262903	2	22	4	333	88	2	0	0	0	2	2	1	0	2	3	1	1	68.2	20.9	1	75.000	0	0	300
A608276501	1	70	3	450	1	1	0	0	0	2	2	1	0	2	2	0	1	88.5	24.6	2	46.000	0	0	120
A608276503	1	19	3	450	88	2	0	0	0	2	2	2	1	2	3	1	1	77.5	22.0	1	43.000	0	0	180
A608288401	2	53	3	417	4	3	1	0	0	2	2	1	1	2	3	1	3	77.1	22.5	1	67.000	0	0	210
A608288402	1	29	4	417	88	3	0	0	0	2	2	1	1	2	3	1	2	90.3	26.7	1	76.000	1		480
A608298601	1	55	2	333	1	3	0	0	0	2	2	1	1	2	2	0	2	87.2	24.5	2	49.000	0	0
A608298602	2	56	3	333	1	3	0	0	0	2	2	1	0	2	3	0	1	71.4	19.3	1	61.000	0	0
A608303701	2	28	4	308	88	3	0	0	0	2	2	1	1	1	3	1	1	79.2	25.9	1	67.000	0	0	840
A608324101	1	24	3	100	88	3	0	0	0	2	2	1	1	1	3	1	1	77.5	21.0	1	87.000	0		150
A608332601	1	64	3	100	3	3	1	1	0	2	2	2	1	1	2	0	3	86.1	23.6	3	37.000	1	1
A608346201	2	74	1	88	3	3	0	1	1	2	2	2	1	2	2	1	1	86.1	23.5	3	50.000	1	0	300
A608361501	2	77	1	25	3	4	0	0	0	2	1	2	1	2	3	1	1	80.3	21.3	1	47.000	0	0	360
A608371701	2	34	4	360	88	3	0	0	0	2	2	2	1	2	3	1	1	75.3	23.4	1	76.000	0	0	300
A608371702	1	27	4	360	88	3	0	0	0	2	2	1	1	2	3	0	1	76.7	21.2	1	72.000	0	0
A608393801	2	35	4	640	1	3	0	0	0	2	2	2	0	1	2	0	2	85.3	28.8	1	42.000	1	1	60
A608393802	1	30	3	640	1	4	0	0	0	2	2	2	1	2	2	0	2	88.5	26.8	1	40.000	0
A608421001	2	46	3	150	4	2	0	0	0	2	2	1	1	2	3	0	1	85.2	31.3	3	51.000	0	0	60
A608421002	1	17	2	150	88	3	8	8	0	2	2	1	1	2	8			80.8	25.7		45.000		0
A608421003	2	15	2	150	88	2	8	8	0	2	2	2	0	2	8			72.8	22.9		50.000		0
A608426101	1	31	4	333	88	1	0	0	0	2	2	1	1	2	3	0	1	80.4	25.5	1	50.000	0		140
A608426102	1	33	4	333	88	3	0	0	0	2	2	1	1	2	2	1	1	86.3	24.7	1	52.000	1	0	150
A608446501	1	47	4	333	4	3	0	0	0	2	2	1	1	2	2	1	2	74.5	21.9	3	67.000	1	0	330
A609179601	1	34	4	417	1	3	0	0	0	2	2	1	1	2	2	0	2	96.4	28.5
A609179602	2	33	4	417	1	3	0	0	0	2	2	2	1	2	3	0	1	70.2	18.8	1	48.000	0	0
A609179603	2	5	1	417	88	2	8	8	0	2	2	8		8	8			55.4	17.8
A609179604	2	2	1	417	88	2	8	8	0	2	2	8		8	8			45.4	16.1
A609186401	1	41	4	1500	1	3	0	0	0	2	2	1	0	2	1	1	3	90.1	25.8	2	47.000	0		540
A609186402	2	40	4	1500	1	3	0	0	0	2	2	1	0	1	3	1	2	62.2	18.5	1	63.000	0	0	360
A609186403	1	9	1	1500	88	2	8	8	0	2	2	8		8	8			61.2	17.1
A609186404	2	6	1	1500	88	2	8	8	0	2	2	8		8	8			44.5	13.7
A609196601	2	30	4	295	88	3	0	0	0	2	2	2	0	2	3	1	1	76.5	23.5	1	47.000	0	0	330
A609196602	2	27	4	295	88	3	0	0	0	2	2	1	1	2	3	0	1	73.6	21.7	1	53.000	0		80
A609206802	2	57	3	750	1	3	1	1	0	2	2	1	0	2	3	0	3	98.2	30.1	2	40.000	1	1	30
A609218701	2	57	4	67	3	3	0	0	0	2	2	2	0	2	3	0	1	76.0	22.1	1	40.000	0	0	30
A609222101	1	40	4	333	1	3	0	0	0	2	2	1	1	2	2	1	2	75.1	18.3	1	60.000	0	0	150
A609222102	2	39	4	333	1	3	0	0	0	2	2	2	1	2	2	1	2	79.2	25.4	1	59.000	0	0	180
A609252702	2	58	2	200	1	2	0	0	0	2	2	2	1	2	3	0	2	69.4	19.8	1	55.000	1
A609252703	2	33	4	200	88	3	0	0	0	2	2	1	0	1	3	1	1	64.3	19.2	1	33.000	0	0	200
A609259501	1	51	4	738	1	2	0	0	0	2	2	1	1	2	2	1	2	85.2	23.4	2	37.000	0		225
A609259502	2	48	4	738	1	3	0	0	0	2	2	1	1	2	3	1	1	86.3	25.4	1	52.000	0	0	230
A609259503	2	20	3	738	88	1	0	0	0	2	2	1	1	2	3	1	1	69.4	22.1	1	56.000	0	0	230
A609259504	1	18	3	738	88	2	8	8	0	2	2	2	1	2	8			76.6	24.5		44.000		1
A609269701	1	57		400	1
A609269702	2	57	3	400	1	2	0	0	0	2	2	1	0	2	3	1	1	72.0	20.4	2	54.000	0		150
A609269703	2	33	4	400	88	3	0	0	0	2	2	1	1	2	3	0	1	67.4	20.3	1	60.000	0	0	60
A609288401	1	64	2	233	1	4	0	0	0	2	2	1	1	1	2	1	2	94.3	25.0	2	66.000	1	0	360
A609288402	2	65	1	233	1	3	1	1	1	2	2	1	1	2	3	0	3	81.3	24.9	3	49.000	1	0	30
A609313901	1	70	3	333	1	3	0	0	0	2	2	1	1	2	2	1	2	79.8	20.9	2	67.000	0	0	280
A609324101	2	71	3	54	3	4	1	1	1	2	2	2	0	1	3	1	3	102.5	30.8	3	40.000	1	0	180
A609342801	1	79	3	99	1	3	1	1	0	1	2	2	0	2	2	0	3	82.3	23.0	1	59.000	1	0	120
A609342802	2	71	2	99	1	4	1	0	0	2	2	2	0	2	3	1	3	77.5	23.9	2	56.000	0	0	198
A609347901	2	45	3	250	1	3	0	0	0	2	2	1	1	2	3	0	1	80.2	24.4	1	57.000	1	0
A609347902	1	46	3	250	1	3	0	0	0	2	2	1	1	2	2	0	3	95.4	26.3	2	59.000	1	1	60
A609347903	2	19	3	250	88	2	0	0	0	2	2	1	0	2	3	0	2	81.2	27.4	1	68.000	0	0	140
A609347904	2	16	2	250	88	1	8	8	0	2	2	2	0	2	8			61.3	19.1		70.000
A609366602	2	60		300	1	9	1	0	0	9	9	9		9	9		1	86.7	22.9
A609375101	1	34	4	500	1	4	0	0	0	2	2	1	1	1	3	0	2	101.2	29.6	1	45.000	0	0
A609375102	2	35		500	1	9	0	0	0	9	9	9		9	9				23.0	1	62.000	0	0
A609375103	1	3		500	88
A609393801	1	42	4	417	1	3	1	0	0	2	2	1	1	2	2	1	3	83.5	24.3					150
A609393802	2	41	3	417	1	4	0	0	0	2	2	2	0	2	3	1	1	64.2	20.0	1	30.000	0		360
A609393803	1	10	1	417	88	3	8	8	0	2	2	8		8	8			55.2	17.6		35.000
A609402301	1	46	4	708	1	2	0	0	0	2	2	1	1	2	3	0	2	93.3	27.2	2	37.000	0
A609402302	2	45	4	708	1	2	0	0	0	2	2	2	1	2	3	1	1	68.2	23.1	1	39.000	0	0	210
A609402303	2	17	2	708	88	3	8	8	0	2	2	2	0	2	8			69.0	22.9		41.000		0
A609402304	1	16	2	708	88	3	8	8	0	2	2	2	0	2	8			80.8	24.7		33.000		0
A609402305	1	13	1	708	88	3	8	8	0	2	2	8	0	2	8			71.2	23.4		47.000
A610184701	2	73	1	156	3	3	0	0	1	2	2	2	0	2	3	0	2	84.3	22.8	3	63.000	0	0
A610193201	2	36	4	292	88	3	0	0	0	2	2	1	1	1	3	1	1	74.5	23.2		67.000			150
A610222101	1	32	4	667	1	2	0	0	0	2	2	1	1	2	3	0	1	71.5	18.4	1	53.000	0	0
A610222102	2	30	4	667	1	2	0	0	0	2	2	2	0	2	3	1	1	63.6	18.5	1	68.000	0	0	900
A610244201	2	31	4	400	88	3	0	0	0	2	2	1	0	2	3	0	1	75.4	22.0	1	57.000	0	0	100
A610244202	2	30	4	400	88	3	0	0	0	1	2	1	1	1	3	0	1	65.5	18.5	1	59.000	0	0	100
A610256101	1	30	4	83	88	3	0	0	0	2	2	2	1	2	3	0	1	91.3	27.1	1	33.000	0	1	120
A610268001	2	37	3	250	88	3	0	1	0	2	2	1	1	2	3	1	1	80.3	24.4	2	57.000	1	0	220
A610278201	1	35	1	400	1	4	0	0	0	2	2	1	1	2	2	1	2	81.2	20.9		66.000			170
A610278202	2	34	3	400	1	4	0	0	0	2	2	1	1	1	2	1	2	74.1	23.3	1	45.000	0	0	200
A610295201	1	29	3	367	1	2	0	0	0	2	2	1	0	2	2	1	1	102.3	31.9	2	44.000	0	0	600
A610295202	2	22	3	367	1	2	0	0	0	2	2	1	1	2	1	1	1	80.0	26.3	1	56.000	0	0	750
A610307101	2	62	3	120	4	3	1	0	0	2	2	1	0	2	3	1	3	71.3	21.6	1	93.000	1	0	210
A610307102	2	37	3	120	4	4	0	0	0	2	2	1	0	1	3	0	1	65.3	19.8	1	56.000	0	0
A610307103	1	6	1	120	88	3	8	8	0	2	2	8		8	8			52.4	15.5
A610315601	1	68	1	45	1	3	1	0	0	2	2	2	1	2	2	0	3	94.6	25.3	2	48.000	0	0
A610315602	2	62	1	45	1	4	1	0	0	1	2	2	0	2	3	0	3	93.9	29.8	2	66.000	1		40
A610315603	2	2	1	45	88	3	8	8	0	2	2	8		8	8			42.1	15.1
A610319001	1	59	1	200	1	1	0	0	0	2	2	2	0	2	2	1	2	95.5	27.8	2	57.000	0	0	1080
A610319002	2	52	2	200	1	2	1	1	1	2	2	1	0	2	3	1	3	84.5	26.5	3	43.000	1	0	480
A610329203	2	46	3	643	1	2	0	0	0	2	2	1	1	2	2	0	1	69.2	18.7	2	90.000	0
A610329204	2	12		643	88
A610329205	1	10		643	88
A610344501	1	47	2	325	1	3	0	0	0	2	2	1	1	1	2	0	2	85.6	24.3	2	47.000	0
A610344503	2	20	3	325	88	3	0	0	0	2	2	1	0	2	3	0	1	73.7	22.0	2	62.000	0	0
A610344504	2	15		325	88
A610359801	2	24	4	360	88	3	0	0	0	2	2	2	1	1	3	1	1	62.2	18.5	1	61.000	0	0	300
A610359802	2	26	4	360	88	3	0	0	0	2	2	1	1	2	3	1	1	65.5	20.1	1	62.000	1	0	240
A610370001	1	40	3	583	1	2	0	0	0	2	2	1	1	2	2	0	1	88.7	25.9	2	46.000	0	0
A610370002	2	36	3	583	1	2	0	0	0	2	2	1	0	2	3	0	1	74.5	19.9	1	54.000	0	0	60
A610370003	2	10	1	583	88	2	8	8	0	2	2	8		8	8			56.1	15.5		46.000		0
A610370004	1	7	1	583	88	2	8	8	0	2	2	8		8	8			51.6	15.3
A610381901	1	25	4	170	88	4	0	0	0	2	2	1	0	2	2	1	1	85.9	24.1	1	61.000	0	0	400
A610398901	1	72	2	180	1	4	0	0	0	1	2	1	0	2	3	1	2	77.4	21.6	3	46.000	0	0	340
A610398902	2	65	2	180	1	4	0	1	0	1	2	2	0	1	3	1	2	95.1	29.0	2	38.000	1	1	470
A610398903	2	36	4	180	88	3	0	0	0	3	2	1	1	2	3	1	1	70.7	20.4	1	46.000	0	0	230
A610398904	2	33	4	180	88	3	0	0	0	2	2	2	1	2	3	1	1	71.7	21.2	1	58.000	0	0	180
A610398905	2	31	4	180	88	3	0	0	0	2	2	1	0	2	3	1	1	63.6	19.2					960
A610414201	2	63	2	250	4	3	1	1	0	2	2	1	1	2	3	1	3	85.4	24.7	3	42.000	1	0	210
A610427801	2	21	4	200	88	3	0	0	0	2	2	1	1	1	2	1	1	73.8	21.6	1	51.000	0		200
A610449901	1	34	3	500	88	2	0	0	0	2	2	1	1	2	2	0	1	82.3	21.0	1	60.000	0	0	30
A611172801	1	68	2	55	88	3	1	0	0	2	2	2	1	2	2	1	3	89.3	23.1	1	53.000	0	0	280
A611174501	2	24	4	300	88	4	0	0	0	1	2	1	1	2	1	1	1	74.4	21.9	1	58.000	0	0	300
A611183001	1	31	4	417	88	2	0	0	0	1	2	1	0	2	3	1	1	87.4	24.7	2	50.000	0		180
A611183002	1	60	4	417	1	1	1	0	0	2	2	1	0	2	3	0	3	93.7	28.5	1	42.000	0	0
A611183003	2	57	3	417	1	4	0	0	0	1	2	1	0	2	3	1	1	79.6	22.6	1	85.000	0		225
A611183004	1	29	4	417	88	2	0	0	0	2	2	1	1	2	3	0	1	73.0	19.8	1	53.000	0	0	60
A611186401	2	80	1	380	3	3	1	1	0	2	2	2	0	2	3		3	88.3	24.6	2	42.000	1	0
A611186402	2	62	3	380	88	2	0	0	0	2	2	1	0	2	3	1	2	75.3	21.4	2	50.000	0	0	840
A611201701	1	79	4	132	1	2	1	1	0	2	2	1	0	2	3	1	3	84.0	22.0	1	35.000	1	0	245
A611201702	2	80	1	132	1	5	1	0	0	2	2	2	0	2	3	0	3	95.1	26.7	2	43.000	0	0	60
A611215301	1	23	3	120	88	4	0	0	0	2	1	2	1	1	2	1	1	98.3	30.0	1	53.000	0	0	370
A611222101	1	29	4	500	1	1	0	0	0	2	2	1	0	2	3	1	1	80.6	23.5	1	58.000	1	0	720
A611222102	2	25	4	500	1	2	0	0	0	3	2	1	0	2	3	1	1	74.4	21.7	1	51.000	0	0	150
A611227201	1	60	4	600	1	3	1	0	0	2	2	1	1	2	2	1	3	77.2	21.0	1	61.000	1	0	150
A611227203	2	23	3	600	88	3	0	0	0	1	2	2	1	2	3	1	1	69.4	18.8		43.000			240
A611239101	1	40	4	300	1	3	0	0	0	2	2	1	1	2	2	0	1	84.7	24.3	2	54.000	0	0
A611239102	2	37	3	300	1	4	0	0	0	2	2	2	0	2	3	0	1	90.8	28.4	2	64.000	1	0	120
A611239103	1	4	1	300	88	3	8	8	0	2	2	8		8	8			50.2	16.0
A611245901	2	60	4	200	4	3	0	0	0	1	2	1	0	2	3	0	3	69.2	17.8	1	48.000	0	0	140
A611249301	1	80	1	307	1	2	0	0	0	2	2	2	0	2	2	0	1	82.3	21.7	1	39.000	0	0
A611249302	2	78	1	307	1	4	1	0	0	2	2	2	0	2	3	0	3	83.1	23.1	1	38.000	0	0	80
A611262901	1	32	4	200	1	3	0	0	0	2	2	1	0	2	3	0	1	85.2	25.2	1	48.000	0	0	60
A611262902	2	30		200	1
A611274801	2	62	1	58	1	3	1	1	1	2	2	2	0	2	3	0	3	115.5	38.3	3	67.000	1	0
A611279901	1	60	3	212	1	4	1	0	1	1	1	1	1	1	2	0	3	100.7	33.4	3	48.000	0	0
A611279902	2	57	3	212	1	3	0	0	1	2	2	1	0	2	3	0	1	80.0	22.3	3	38.000	0	0	140
A611293502	1	11	1	136	88	4	8	8	0	2	2	8		8	8			54.1	14.8		71.000		0
A611293503	2	74	1	136	3	4	0	0	1	2	2	2	0	1	3	0	2	96.0	28.4	3	83.000	0	0	90
A611296901	1	64	3	400	1	2	0	0	0	2	2	2	1	2	3	1	2	77.0	22.8	2	94.000	1		1260
A611305401	2	69	1	58	1	2	1	0	0	2	2	1	0	2	3	0	3	87.6	25.6	1	37.000	0	0
A611305402	1	70	1	58	1	2	0	0	0	2	2	1	1	2	3	0	2	88.9	24.7	1	44.000	0	0
A611322401	1	74	3	1500	1	2	1	0	0	2	2	2	0	2	2	1	1	87.2	23.0	2	41.000	1	0	320
A611322402	2	69	2	1500	1	3	1	0	1	2	2	2	0	2	3	0	3	80.0	22.3	3	39.000	0	0	90
A611322403	2	45	4	1500	1	3	0	0	0	2	2	1	1	2	2	1	1	79.3	21.7	2	57.000	0	0	400
A611322404	1	51	3	1500	1	2	1	1	1	2	2	1	0	2	2	1	2	98.9	29.7	3	33.000	0	1	210
A611322405	1	20	3	1500	88	3	0	0	0	2	1	1	1	2	2	1	1	93.4	27.5	1	36.000	0	1	180
A611322406	1	16	2	1500	88	3	8	8	0	2	2	1	0	2	8			83.2	23.4		32.000		0
A611334301	1	24	3	88	88	3	0	0	0	2	2	1	1	1	2	1	1	76.9	22.4	1	51.000	0	0	430
A611342801	1	36	4	208	1	3	0	0	0	2	2	1	1	2	2	1	2	91.6	26.8	1	65.000	0	0	510
A611342802	2	37	4	208	1	3	0	0	0	2	2	2	1	2	2	1	1	72.3	20.0	1	60.000	0	0	920
A611342803	1	2	1	208	88	1	8	8	0	2	2	8		8	8			42.2	15.9
A611349601	1	50	4	183	1	2	1	1	0	2	2	1	1	2	3	1	3	95.5	28.9	1	41.000	1	0	180
A611349602	2	39	3	183	1	2	0	0	0	2	2	2	1	2	2	1	1	92.3	25.3	1	57.000	0	1	840
A611349603	2	17	2	183	88	3	8	8	0	2	2	2	1	1	8			67.0	21.0		56.000		0
A611349604	2	12	1	183	88	2	8	8	0	2	2	8	0	2	8			72.8	22.7		55.000		0
A612169401	1	46	4	1500	1	3	0	0	0	2	2	1	1	2	2	1	3	87.3	24.7	2	44.000	0		240
A612169402	2	43	4	1500	1	3	0	0	0	1	2	1	0	2	3	1	1	71.0	23.2	1	54.000	0	0	210
A612169403	1	11	1	1500	88	2	8	8	0	2	2	8		8	8			55.1	16.7		58.000		0
A612169404	1	8	1	1500	88	3	8	8	0	2	2	8		8	8			52.3	15.9
A612179602	2	48	4	833	1	3	0	0	0	2	2	2	1	2	3	0	1	63.3	19.3	1	53.000	0	0	100
A612179603	1	21		833	88	4	0	0	0	2	2	9	1	2	3		1	73.8	20.7	1	49.000	0
A612179604	2	19		833	88	9	0	0	0	9	9	9	1	2	3		1	65.7	21.1
A612198301	1	33	4	1000	1	3	0	0	0	2	2	1	1	1	2	0	3	85.3	25.9	1	38.000	0	1
A612198302	2	31	4	1000	1	3	0	0	0	2	2	2	1	1	3	0	2	64.5	19.0	1	60.000	0	0
A612198303	2	2	1	1000	88	3	8	8	0	2	2	8		8	8			46.4	17.0
A612220402	2	51	4	417	1	3	0	0	0	2	2	2	1	2	3	1	1	71.5	22.0		61.000			750
A612228901	2	64	4	200	88	3	0	0	0	2	2	2	0	2	3	1	2	75.6	23.8	1	41.000	0	0	150
A612237401	2	74	1	200	3	2	1	0	0	2	2	2	0	2	3	0	3	81.8	23.5	1	33.000	0	1	120
A612244201	1	43	4	833	1	3	0	0	0	2	2	1	1	2	3	1	2	91.3	27.5	1	53.000	0	0	270
A612244202	2	42	4	833	1	2	0	0	0	2	2	1	1	2	3	0	1	72.0	19.3	1	54.000	0	0	120
A612244203	2	11	1	833	88	2	8	8	0	2	2	8		8	8			62.6	17.2		86.000
A612257801	1	59	4	475	1	2	0	1	0	2	2	2	0	1	2	0	1	81.0	24.8	2	49.000	1	0	90
A612257802	2	55	4	475	1	4	0	0	0	2	2	1	1	2	3	0	1	72.2	23.7	2	69.000	1	0	60
A612257803	2	21	4	475	88	3	0	0	0	2	2	2	0	2	3	1	1	67.8	21.4	1	59.000	0		160
A612268002	2	42	3	600	1	2	0	0	0	2	2	1	0	2	3	1	1	67.2	20.3	1	70.000	0	0	420
A612268003	1	16	2	600	88	2	8	8	0	2	2	2	0	2	8			68.4	20.0		64.000
A612268004	1	15	2	600	88	1	8	8	0	2	2	2	0	2	8			62.5	19.4		51.000		0
A612288401	1	67	4	500	1	2	1	0	0	2	2	1	1	2	2	0	3	91.4	27.4	2	49.000	0	0	120
A612288402	2	64	4	500	1	3	1	1	1	2	2	2	1	2	3	1	3	78.3	23.0	3	41.000	1	0	540
A612288403	1	33		500	88
A612293501	2	70	4	430	3	3	0	1	0	2	2	2	0	2	3	0	2	81.4	24.3
A612308801	1	60	4	546	1	1	0	0	0	2	2	1	1	2	1	1	2	85.4	23.4	1	38.000	0	1	350
A612308802	2	58		546	1
A612308803	2	31	4	546	88	3	0	0	0	2	2	1	1	2	3	0	2	69.2	21.1	1	95.000	0	0	90
A612308804	1	30	4	546	88	2	0	0	0	2	1	1	0	2	3	1	1	86.4	24.7	1	54.000	0	0	400
A612308805	2	25	4	546	88	3	0	0	0	2	2	2	1	2	3	1	1	60.6	18.6	1	55.000	0	0	290
A612308806	1	80	3	546	3	3	0	1	1	2	2	2	0	2	2	1	2	82.5	21.4	3	45.000	1	0	450
A612320701	1	64	4	667	1	1	0	0	0	2	2	1	1	2	2	1	1	83.5	24.2	3	53.000	0	0	920
A612320702	2	60	4	667	1	2	0	0	0	2	2	1	0	2	3	1	1	70.3	21.9	1	63.000	0	0	480
A612322401	1	62	4	317	1	2	0	0	0	2	2	2	0	2	2	0	2	82.9	24.0	1	37.000	0	1	60
A612322402	2	58	4	317	1	3	0	0	0	2	2	1	0	2	3	0	3	78.6	22.2	1	42.000	1	0
A612322403	2	28	4	317	88	2	0	0	0	2	2	1	1	2	2	1	1	75.1	24.9	1	47.000	0	0	175
A612322405	2	80		317	3
A612347901	1	80	4	400	1	2	1	1	0	2	2	2	1	2	3	0	3	77.4	21.3	2	50.000	1	0	120
A612356401	1	72	4	650	1	1	0	0	0	2	2	1	0	2	2	1	2	82.5	23.8	1	39.000	0		210
A612356402	2	66	4	650	1	4	0	0	0	2	2	1	0	2	3	0	1	80.2	23.3	1	26.000	0	0
A612356403	2	31	4	650	88	2	0	0	0	2	2	1	0	2	3	1	1	72.5	21.9	1	43.000	0	0	500
A612370001	1	49	4	1000	1	3	0	0	0	2	2	1	1	1	2	1	3	80.4	23.7	2	59.000	0	0	240
A612370002	2	50	4	1000	1	2	0	0	0	2	2	2	0	2	3	1	2	71.2	21.8	1	67.000	0	0	150
A612370003	1	20	3	1000	88	1	0	0	0	2	2	1	1	2	1	1	2	84.4	25.3	1	38.000	0	0	530
A612370004	1	18	3	1000	88	1	8	8	0	2	2	1	1	2	8			72.4	23.2		49.000
A612378501	2	70	3	160	3	3	0	1	0	2	2	2	1	2	3	1	3	80.4	23.3	2	63.000	1	0	270
A612388702	2	49	4	833	1	2	0	0	0	2	2	2	0	2	3	1	1	77.6	25.8	2	49.000	0		360
A613184701	1	53	4	600	1	3	0	0	1	2	2	1	0	2	2	0			25.4	3	36.000	0		120
A613184702	2	51	3	600	1	2	1	0	0	2	2	1	1	2	3	1	3	74.3	21.6	1	67.000	0	0	580
A613184703	1	24	3	600	88	5	0	0	0	2	2	2	1	1	1	1	1	90.4	27.5	1	40.000	0	0	180
A613184704	2	22	3	600	88	2	0	0	0	2	2	2	0	2	3	1	1	74.2	20.7	1	47.000	0	0	390
A613194901	1	74	3	381	1	4	0	1	1	2	2	2	1	2	3	1	1	82.3	21.5	3	53.000	1	0	210
A613194902	2	55	3	381	1	3	0	1	0	2	2	1	0	2	3	1	1	72.7	19.1	1	59.000	1	0	210
A613194903	2	27	4	381	88	2	0	0	0	2	2	1	1	2	3	1	1	71.2	21.0	1	76.000	0	0	300
A613205101	1	61	4	150	1	3	0	1	0	2	2	2	1	2	2	1	2	81.1	22.8	2	46.000	1	0	420
A613205102	2	58	4	150	1	3	0	0	0	2	2	2	0	2	3	0	1	67.9	18.9	1	76.000	1	0
A613213601	1	58		400	1
A613213602	2	60	3	400	1	3	0	0	0	2	2	2	0	2	3	0	1	74.0	20.4	2	60.000	1	1	90
A613213603	1	26		400	88
A613222101	2	41		1250	1	9	0	0	0	9	9	9		9	9		1	63.6	17.8	2	57.000	0	0
A613222102	1	46	3	1250	1	3	0	0	0	2	2	1	0	2	2	0	1	92.4	25.0
A613222103	1	13	1	1250	88	1	8	8	0	2	2	8	0	2	8			65.0	18.9
A613222104	2	8		1250	88													62.6	18.5
A613234001	2	51	4	600	1	2	0	0	0	2	2	1	0	2	3	1	1	72.6	18.2	1	69.000	0	0	280
A613234002	1	52	4	600	1	3	0	1	0	1	2	1	1	2	2	0	2	93.6	23.2	2	35.000	0	1	60
A613234004	2	20		600	88
A613240801	1	49		667	1	9	0	0	1	9	9	9	1	2	2		1	94.2	24.1	3	37.000	0	1
A613240802	2	43		667	1	9	0	0	0	9	9	9		9	9		1	64.6	18.5	2	54.000	0	0
A613240803	1	14	1	667	88	3	8	8	0	2	2	8	0	2	8			83.0	24.7		51.000		0
A613240804	1	11		667	88													77.9	23.5		38.000		0
A613251002	2	48	4	1250	1	2	0	0	0	2	2	1	0	2	3	1	1	71.7	18.6	2	69.000	0	0	460
A613251003	2	10	1	1250	88	1	8	8	0	2	2	8		8	8			59.1	15.5		49.000		0
A613252701	2	48	4	833	1	1	0	0	0	2	1	2	1	2	2	1	1	68.9	20.7	2	120.000	1	0	1400
A613252702	1	50	4	833	1	3	1	0	0	2	2	1	1	2	2	0	1	80.4	24.3	2	43.000	0		90
A613264602	2	44	4	833	1	3	0	0	0	2	2	1	1	2	3	1	1	80.7	23.3	2	44.000	0	0	890
A613276502	2	40	4	500	1	2	0	0	0	2	2	1	1	2	3	0	1	70.0	20.2	2	50.000	0	0
A613276503	2	6	1	500	88	1	8	8	0	2	2	8		8	8			58.0	17.9
A613276504	1	1	1	500	88	1	8	8	0	2	2	8		8	8			47.0	17.2
A613283301	1	49	4	708	1	3	0	0	0	2	2	1	1	1	2	1	1	78.2	23.1	1	46.000	0	0	430
A613283302	2	44	4	708	1	2	0	0	0	2	2	1	1	2	3	1	1	72.6	22.5	1	73.000	0	0	300
A613283303	1	15	1	708	88	2	8	8	0	2	2	2	0	2	8			66.7	19.6		46.000		0
A613293502	2	48	4	900	1	3	0	0	0	2	2	1	0	2	3	0	2	74.1	22.0	1	52.000	0	0	100
A613302001	2	42	4	1250	1	2	0	0	0	2	2	1	1	2	3	1	1	85.1	26.3	1	60.000	0	0	210
A613302002	1	43	4	1250	1	1	0	0	0	2	2	1	1	2	2	1	1	77.2	20.4	2	66.000	0	0	1140
A613302003	2	11	1	1250	88	2	8	8	0	2	2	8		8	8			61.5	18.6		50.000		0
A613302004	1	9	1	1250	88	3	8	8	0	2	2	8		8	8			54.2	14.8
A613310502	2	49	3	667	1	3	0	1	0	2	2	2	0	2	2	0	1	68.4	18.8	2	67.000	0	0
A613317302	2	44	4	833	1	3	0	0	0	2	2	2	0	2	3	1	2	78.6	23.4	2	58.000	0	0	720
A613317303	2	17	2	833	88	3	8	8	0	2	2	2	0	2	8			67.6	20.3		76.000		0
A613317304	1	9	1	833	88	3	8	8	0	2	2	8		8	8			61.5	16.4
A613329201	2	38	4	1000	1	3	0	0	0	1	2	1	1	2	3	0	1	75.4	21.2	1	75.000	0	0
A613329202	1	45	4	1000	1	2	0	0	0	2	2	1	1	2	3	1	1	98.7	30.7	1	53.000	0	0	210
A613329203	2	8	1	1000	88	2	8	8	0	2	2	8		8	8			52.8	14.2
A613329204	2	8	1	1000	88	2	8	8	0	2	2	8		8	8			55.7	16.3
A613336001	2	45	4	667	1	2	0	0	0	2	2	1	1	2	3	1	2	77.7	24.3	1	48.000	0	0	300
A613336003	1	16	2	667	88	4	8	8	0	2	2	2	0	2	8			70.8	20.4		39.000		0
A613336004	2	15	1	667	88	4	8	8	0	2	2	2	0	1	8			68.6	20.4		41.000		0
A613351302	2	50	4	1000	1	2	0	0	0	1	2	2	0	2	3	0	1	74.8	21.7	1	67.000	0	0
A613358101	1	43	4	500	1	2	0	0	0	2	2	1	1	2	3	1	1	78.1	22.9	2	40.000	0	0	420
A613358102	2	36	4	500	1	2	0	0	0	2	2	2	1	2	2	0	1	71.8	21.1	1	60.000	0	0	80
A613358103	2	10	1	500	88	1	8	8	0	2	2	8		8	8			63.4	17.3		41.000		0
A613371701	1	46	4	833	1	2	0	0	0	2	2	1	1	2	2	1	1	96.5	28.8	1	52.000	0	0	690
A613371702	2	43	4	833	1	3	0	0	0	2	2	2	1	2	3	1	2	72.1	24.0	2	57.000	0	0	150
A613371703	1	13	1	833	88	1	8	8	0	2	2	8	0	2	8			81.8	25.9		46.000		0
A613371704	2	9	1	833	88	1	8	8	0	2	2	8		8	8			53.0	15.6
A614174501	1	48	1	40	1	5	1	1	0	2	2	1	1	1	2	0	2	87.2	25.9	2	49.000	0
A614174503	1	11	1	40	88	1	8	8	0	2	2	8		8	8			63.4	19.2		66.000		0
A614183001	1	43	3	500	1	2	0	0	1	2	2	1	0	2	2	0	2	87.5	25.4	3	58.000	0	0
A614183002	2	39	3	500	1	3	0	0	0	2	2	1	1	2	3	1	1	66.5	19.9	1	58.000	0	0	500
A614183003	2	11	1	500	88	2	8	8	0	2	2	8		8	8			64.2	20.5		58.000		0
A614183004	1	8	1	500	88	2	8	8	0	2	2	8		8	8			57.4	17.1
A614191502	1	80	3	232	1	3	1	1	1	2	2	2	0	2	2	0	3	99.7	25.3		40.000			40
A614191503	2	72	1	232	1	5	0	0	0	2	2	2	0	1	3	0	2	64.3	18.2					60
A614191505	1	21		232	88
A614196601	2	36	3	126	4	3	0	0	0	2	2	1	1	2	2	1	1	101.2	30.4	2	46.000	0	0	210
A614196602	1	8	1	126	88	3	8	8	0	2	2	8		8	8			52.7	14.9
A614196603	1	6	1	126	88	3	8	8	0	2	2	8		8	8			50.3	15.1
A614196604	1	5	1	126	88	3	8	8	0	2	2	8		8	8			52.2	15.5
A614196605	1	34	3	126	88	4	0	1	1	2	2	1	1	2	2	1	3	95.3	27.7	3	45.000	1	1	420
A614205101	1	80	2	200	1	3	1	0	0	2	1	2	0	2	2	1	3	88.5	26.8	2	39.000	0	0	520
A614213601	1	62	2	208	1	4	0	1	0	1	2	1	1	2	2	1	2	88.2	24.8	2	42.000	0	0	240
A614213602	2	58	2	208	1	3	0	0	0	2	2	1	0	2	3	0	1	81.0	23.3	1	36.000	0	0
A614228901	1	62	3	220	1	3	1	0	0	2	2	1	1	2	2	1	3	95.4	29.2	3	49.000	0	0	300
A614228902	2	59		220	1
A614235701	1	68	3	243	1	3	1	0	0	2	2	1	1	2	2	0	3	86.4	23.4	2	80.000	1	0	40
A614235702	2	65	3	243	1	2	0	0	0	2	2	1	1	2	3	0	2	81.9	23.5	1	56.000	1	0	140
A614242501	2	63	2	60	3	4	0	0	0	2	2	1	0	2	3	0	3	79.4	23.2	1	39.000	0	1	100
A614249301	1	80	3	313	1	3	1	0	0	2	2	2	1	2	2	1	3	101.3	28.2	2	58.000	0	0	480
A614249302	2	76	1	313	1	2	1	1	1	2	2	1	1	2	3	0	3	80.7	25.8	3	36.000	1	1	100
A614249304	2	29	4	313	1	3	0	0	0	2	2	2	1	2	3	1	1	66.2	19.1	1	69.000	0		150
A614268002	2	59	4	50	1	3	0	0	0	2	2	2	1	2	3	1	1	64.3	21.3	1	59.000	0	0	150
A614276501	1	67	3	300	1	3	1	0	0	2	2	1	1	2	3	1	3	72.0	20.4	2	79.000	0	0	810
A614276502	2	59	3	300	1	3	0	0	1	2	2	1	0	2	3	1	2	63.5	17.8	3	68.000	0	0	300
A614283301	1	71	1	280	1	3	0	0	0	2	2	1	1	2	2	0	2	98.3	28.1	2	30.000	0		120
A614283302	2	65	1	280	1	4	1	1	0	2	2	1	1	2	3	0	3	76.7	23.2	2	43.000	1		120
A614291801	1	67		720	1
A614291802	2	62	2	720	1	3	0	1	0	2	2	2	1	2	3	1	2	79.3	23.3	1	62.000	1	0	210
A614310501	1	44	3	600	1	2	0	0	0	2	2	1	1	2	2	0	2	90.6	26.9	2	49.000	0	0
A614310502	2	40	3	600	1	2	0	0	0	2	2	1	1	2	1	1	3	89.6	31.0	2	49.000	0	0	240
A614310504	1	19	3	600	88	2	0	0	0	2	2	2	1	2	2	1	2	73.0	21.4	1	49.000	0	0	840
A614315601	1	54	2	100	1	3	1	1	0	2	2	1	1	2	2	0	3	97.4	25.0	2	48.000	1	1
A614315602	2	55	2	100	1	3	0	0	0	2	2	1	0	2	3	1	3	71.2	19.6	1	45.000	1	0	420
A614315603	1	27	4	100	88	3	0	0	0	2	2	2	1	2	3	1	3	79.2	21.8	1	81.000	0	1	210
A614322401	2	61	1	350	4	4	0	0	0	2	2	1	1	2	3	0	1	85.7	26.3	1	56.000	0	0
A614322403	1	73	1	350	3	3	1	1	1	2	2	1	1	2	2	0	3	94.2	25.4	3	38.000	1	0	140
A614332601	1	65	1	500	1	3	1	0	1	2	2	2	0	2	2	0	3	96.4	27.7	3	54.000	0	0	60
A614332602	2	59	3	500	1	3	1	1	0	1	2	1	1	2	3	0	3	91.4	29.8	2	64.000	1	0	60
A614332603	2	32	3	500	88	3	0	0	0	2	2	1	1	2	2	1	3	102.0	31.5	1	73.000	0		1940
A614339402	2	49	2	500	1	3	0	0	0	2	2	1	1	2	3	1	2	88.8	28.7	1	57.000	0	0	360
A614339403	2	24	4	500	88	3	0	0	0	2	2	1	1	2	3	0	1	78.2	24.4	1	65.000	0	0	60
A614339404	2	22		500	88
A614339405	1	19		500	88
A614349601	2	74	1	80	3	3	1	1	0	2	1	2	0	2	3	1	3	84.5	26.7	1	65.000	1	0	160
A615172801	1	59	3	583	1	3	1	0	0	2	2	1	1	2	2	1	3	90.5	26.2	2	55.000	0	0	300
A615172802	2	53	3	583	1	3	0	0	0	2	2	1	1	2	3	1	1	74.7	21.5	1	79.000	0	0	630
A615172803	2	28	4	583	88	3	0	0	0	2	2	1	1	2	3	1	1	65.8	19.8	1	78.000	0	0	260
A615179601	2	58	2	792	3	2	0	0	0	2	2	1	0	2	3	0	2	86.7	25.4	1	75.000	1	0	60
A615179602	1	30	4	792	88	2	0	0	0	2	2	1	1	2	1	0	1	92.5	26.0	2	43.000	0		100
A615179603	1	29	4	792	88	3	0	0	0	1	2	2	1	2	2	0	1	85.3	23.5	1	44.000	0	0	140
A615189801	2	57	2	333	3	3	0	0	0	2	2	1	0	2	3	0	1	65.9	18.5	1	57.000	0	1	60
A615189802	2	26	4	333	88	2	0	0	0	2	2	1	1	2	3	1	1	67.3	20.5	1	47.000	0	0	180
A615194901	1	46	4	417	1	3	0	0	0	2	2	1	0	2	1	0	1	70.2	20.0	1	53.000	0	0	80
A615194902	2	45	3	417	1	4	1	0	0	2	2	1	0	2	3	0	3	79.1	24.9	1	40.000	0	1	80
A615194903	1	17	2	417	88	3	8	8	0	2	2	2	0	2	8			70.5	21.5		32.000		0
A615194904	1	15	1	417	88	3	8	8	0	2	2	2	0	2	8			83.3	25.4		41.000		0
A615205101	1	67	1	558	1	3	0	1	0	2	2	1	0	2	2	0	1	78.5	21.8	2	67.000	1
A615205102	2	59	2	558	1	3	0	0	0	2	2	1	0	1	3	1	1	67.8	19.0	1	69.000	1	0	320
A615205103	1	33	3	558	88	3	0	0	0	2	2	1	1	2	3	0	2	80.8	23.9	1	47.000	0	0	120
A615213601	2	70	3	180	1	1	1	1	0	2	2	2	0	2	3	0	3	75.4	21.8	2	55.000	0	0
A615213602	1	73	4	180	1	2	1	0	0	2	2	2	0	2	2	1	3	97.5	26.0	2	56.000	0	0	420
A615222101	1	42	3	213	1	3	0	0	1	2	2	1	1	2	2	0	2	88.4	24.1	3	31.000	0	1
A615222102	2	40	4	213	1	3	0	0	0	2	2	2	0	2	3	0	1	83.7	23.7	2	34.000	0	1
A615222103	1	2	1	213	88	1	8	8	0	2	2	8		8	8			49.1	17.9
A615240802	1	56	3	142	4	5	1	0	0	2	1	2	1	1	2	0	1	83.3	24.1	1	39.000	0	0
A615249301	1	47	3	250	1	2	0	0	0	2	2	1	1	2	2	1	1	88.3	25.8	1	61.000	0	0	440
A615249302	2	46	4	250	1	3	0	0	0	2	2	2	1	2	3	1	2	78.2	25.8	1	76.000	0	0	210
A615249303	1	17	2	250	88	2	8	8	0	2	2	2	0	2	8			69.5	20.7		59.000		0
A615249305	2	11	1	250	88	1	8	8	0	2	2	8		8	8			62.2	17.1		70.000		0
A615257801	2	59	2	150	4	3	1	1	1	2	2	1	0	2	3	0	3	98.4	28.2	3	46.000	1
A615257802	1	32	4	150	88	2	0	0	0	2	2	1	1	2	2	0	1	94.4	28.9	1	51.000	1	1	140
A615264601	2	54	3	202	4	2	0	0	0	2	2	2	0	2	3	1	1	73.5	21.9	1	55.000	0	0	180
A615264602	2	30	4	202	88	3	0	0	0	2	2	1	1	2	3	1	2	86.9	29.2	1	51.000	0	0	300
A615271401	2	59	1	200	1	3	1	1	0	2	2	1	1	2	3	0	3	77.6	24.9	1	57.000	1		30
A615295201	2	64	1	300	3	3	0	1	0	2	2	1	0	2	3	0	2	77.6	24.4	1	41.000	1	0	140
A615295202	2	44	3	300	3	2	0	0	0	2	2	1	0	2	3	0	1	85.1	27.6	1	42.000	0
A615295203	2	18	2	300	88	3	8	8	0	2	2	1	1	1	8			82.8	28.1		48.000
A615295204	2	16	2	300	88	2	8	8	0	2	2	2	0	1	8			87.6	27.1		37.000
A615305401	1	46	4	500	1	3	0	0	0	2	2	1	1	2	2	0	1	90.9	26.7	3	34.000	1	1
A615305402	2	42	4	500	1	1	0	0	0	2	2	2	1	2	2	1	1	79.1	23.0	1	74.000	0	0	180
A615305403	2	13	1	500	88	2	8	8	0	2	2	8	0	2	8			70.2	19.4		58.000		0
A615305404	2	10	1	500	88	1	8	8	0	2	2	8		8	8			82.1	24.6		48.000		0
A615312202	1	38	4	250	1	2	0	0	0	2	2	1	1	2	2	1	3	76.6	23.3	2	38.000	0	1	310
A615312203	1	8		250	88
A615312204	1	4		250	88
A615332601	1	46	3	333	1	4	1	0	1	2	2	1	1	2	2	0	3	76.3	20.1	3	93.000	0	0	60
A615332602	2	42	3	333	1	4	0	0	0	2	2	1	1	2	3	1	1	76.9	25.2	1	43.000	0	0	180
A615332603	1	13		333	88
A615344501	1	46	4	1250	88	3	0	0	0	2	2	1	1	2	2	1	1	92.1	24.9	1	42.000	0	0	480
A615344502	2	78	1	1250	3	3	1	0	1	2	2	2	0	2	3	0	3	104.2	27.9	3	38.000	0	1	10
A615344503	2	55		1250	1
A615353001	2	78	1	130	3	3	1	1	1	1	2	2	0	2	3	0	3	100.1	30.8	3	45.000	1	0
A615370001	1	67	3	100	1	3	1	0	0	2	2	1	1	2	2	1	1	87.0	24.1	2	51.000	0	0	280
A615370002	2	60	3	100	1	3	0	0	0	2	2	1	0	2	3	1	2	80.4	22.6	1	57.000	0	0	420
A615375102	2	35	3	600	1	3	0	0	0	1	2	2	1	2	2	0	1	77.2	22.2	1	73.000	0	0	120
A615375103	1	9	1	600	88	2	8	8	0	2	2	8		8	8			62.7	18.6
A615375104	2	8	1	600	88	2	8	8	0	2	2	8		8	8			64.6	19.1
A616176201	2	76	1	200	3	3	1	0	1	2	2	2	0	2	3	0	3	86.7	26.0	3	44.000	0	0	20
A616189801	1	40	4	583	1	2	0	0	0	2	2	1	1	2	3	1	1	88.3	23.2	1	42.000	0	0	150
A616189802	2	37	4	583	1	3	0	0	0	2	2	2	0	2	3	0	1	77.6	22.4	1	53.000	0		60
A616200001	2	31	4	833	1	3	0	0	0	2	2	1	1	2	3	1	1	70.8	21.0	1	56.000	0	0	390
A616200002	1	34	4	833	1	2	0	0	0	2	2	1	1	2	3	1	1	72.2	19.0	1	72.000	0	0	450
A616237401	2	59	2	1083	3	3	0	1	0	2	2	2	0	2	3	0	2	80.2	22.6	1	62.000	0
A616237402	1	34	4	1083	1	2	0	0	0	2	2	1	1	2	1	0	2	88.5	26.2	2	44.000	1	1
A616237404	2	29	4	1083	1	3	0	0	0	2	2	1	0	2	3	0	1	90.7	23.2	1	86.000	1		90
A616261203	2	20	4	700	88	4	0	0	0	2	2	2	0	2	3	1	1	94.2	30.7	1	48.000	0	0	280
A616271401	1	44	3	333	88	3	0	0	0	2	2	1	1	2	2	1	1	87.7	24.6	1	59.000	0	0	300
A616283301	1	27	4	542	88	3	0	0	0	2	2	1	1	2	2	0	2	86.3	23.8	1	58.000	0		60
A616315601	1	61	3	180	1	3	0	0	0	3	2	1	1	2	2	1	2	84.3	24.6	2	55.000	0	0	1260
A616315602	2	60	1	180	1	5	1	1	1	2	1	1	1	1	3	0	3	96.2	28.3	3	20.000	1		140
A616315604	2	14	1	180	88	3	8	8	0	2	2	8	0	2	8			90.4	35.2		36.000		0
A616317301	1	49	4	250	1	3	1	0	0	2	2	1	1	2	2	1	3	100.4	26.2	2	64.000	0	1	180
A616317302	2	44	3	250	1	2	0	0	0	2	2	2	1	2	3	1	1	83.3	23.8	1	47.000	0		880
A616330901	2	55	4	120	88	3	0	0	0	2	2	2	0	2	3	1	2	61.2	18.3	1	64.000	0	0	300
A616349601	1	32	4	1167	1	1	0	0	0	2	2	1	1	2	2	1	2	89.6	23.7	1	61.000	1	0	150
A616349602	2	31	4	1167	1	2	0	0	0	2	2	1	1	2	3	1	1	73.3	23.7	1	64.000	0		230
A616381901	1	31	4	417	88	2	0	0	0	2	2	1	1	2	3	0	2	82.1	20.3	1	44.000	0	0	90
A616417601	2	45	4	167	88	3	0	0	0	2	2	1	1	2	3	0	2	70.4	17.5	1	59.000	0	0	100
A616432901	1	36	4	200	88	2	0	0	0	1	2	1	1	2	2	1	1	77.4	19.9	1	53.000	0		220
A616446501	1	39	4	583	1	3	0	0	0	2	2	1	1	2	2	1	3	90.2	25.8	2	48.000	0		600
A616446502	2	39	4	583	1	3	0	0	0	2	2	2	1	2	2	1	2	70.4	19.7	1	66.000	0	0	360
A616458401	1	63	2	112	3	2	1	0	0	2	2	1	1	1	2	0	3	92.2	24.1	1	44.000	0	0	60
A616482201	1	36	4	283	88	2	0	0	0	2	2	1	1	2	2	0	1	81.9	22.6	1	49.000	0
A616482202	2	35	4	283	88	3	0	0	0	2	2	1	0	2	3	1	1	62.7	18.1	1	72.000	0	0	290
A616534901	2	55	2	200	4	2	0	0	0	2	2	1	1	2	3	0	2	81.3	25.7	2	44.000	0		40
A616534902	1	24	4	200	88	2	0	0	0	2	2	2	1	2	3	1	1	77.6	23.9	1	44.000	0	0	800
A616553601	1	57	1	440	1	3	1	0	0	2	2	1	1	2	3	0	3	90.5	24.6	2	47.000	0	0	100
A616553602	2	50	2	440	1	3	0	0	0	2	2	1	1	2	3	0	1	66.3	20.0	3	78.000	0	0	100
A616553603	2	29	4	440	88	4	0	0	0	2	2	1	1	2	3	0	1	77.4	23.4	1	42.000	0		20
A617171101	2	78	4	500	3	3	0	1	0	2	2	1	0	2	3	1	2	70.2	19.0	1	69.000	1	0	180
A617183002	2	46	4	863	1	3	0	1	0	2	2	2	0	2	3	1	1	68.3	20.0	1	58.000	1		840
A617183003	2	20	3	863	88	3	0	0	0	2	2	1	1	1	3	1	1	69.7	18.7					280
A617193201	2	39	4	663	88	3	0	0	0	2	2	1	0	1	3	1	1	68.4	20.1	1	48.000	0		600
A617193202	1	71	3	663	3	1	0	0	0	2	2	2	1	2	2	1	3	102.4	29.4	1	41.000	1	1	630
A617213601	2	65	4	150	1	5	1	0	0	2	1	2	0	1	3	1	3	68.4	19.6	1	57.000	0		325
A617213602	1	70	4	150	1	3	0	0	0	2	2	2	1	2	2	1	2	88.7	23.2	1	33.000	0	0	1260
A617218702	2	50	4	400	1	3	0	1	0	2	2	2	1	2	3	0	3	74.2	21.4	1	48.000	1	1	40
A617228902	2	42	4	833	1	3	0	0	0	2	2	2	1	2	3	1	1	64.3	19.6	1	79.000	0	0	540
A617228903	1	10	1	833	88	2	8	8	0	2	2	8		8	8			79.5	22.9
A617228904	2	9	1	833	88	1	8	8	0	2	2	8		8	8			56.8	16.0
A617239101	2	44	4	750	1	3	0	0	0	2	2	2	0	2	3	1	1	74.3	20.3	1	82.000	0	0	200
A617239103	2	9	1	750	88	2	8	8	0	2	2	8		8	8			65.5	19.4
A617276502	2	42	4	667	1	3	0	0	0	2	2	2	0	2	3	0	1	63.3	20.1	1	55.000	0		30
A617276503	2	17	2	667	88	2	8	8	0	2	2	2	0	2	8			69.4	24.7		55.000
A617276504	1	14	1	667	88	2	8	8	0	1	2	8	0	2	8			65.2	18.7		56.000
A617285001	2	31	3	230	88	3	0	0	0	2	2	1	1	1	3	1	1	64.3	17.6	1	88.000	0	0	420
A617302002	2	40	4	1250	1	1	0	0	0	2	2	1	1	2	3	0	1	80.3	24.6	1	80.000	0
A617302004	1	12	1	1250	88	3	8	8	0	2	2	8	0	2	8			77.8	21.6
A617310501	2	46	4	263	99	3	1	0	0	2	2	2	0	2	3	0	3	61.3	19.3	1	74.000	0		80
A617310502	1	77	4	263	1	2	0	0	0	2	2	2	0	2	2	0	2	89.3	22.8	1	55.000	0	0	140
A617310503	2	71	3	263	1	4	1	1	1	2	1	2	0	2	3	0	3	79.3	21.9	3	66.000	1	0	20
A617327501	2	71	2	200	3	3	0	1	0	2	2	2	0	2	3	0	2	82.3	21.0	2	54.000	1	0	120
A617341101	1	51	4	833	1	3	0	1	0	2	2	1	1	2	3	0	2	92.2	25.9	1	17.000	0		100
A617341102	2	50	4	833	1	3	0	0	0	1	2	2	1	2	3	0	2	87.7	28.3	2	53.000	1	0
A617341103	2	17	2	833	88	2	8	8	0	2	2	2	0	2	8			74.4	26.9		47.000		0
A617341104	1	11	1	833	88	1	8	8	0	2	2	8		8	8			81.4	25.9
A617347901	1	44	4	1333	1	2	0	0	0	2	2	1	1	2	2	1	1	87.4	24.8	1	68.000	0	0	240
A617347902	2	40		1333	1
A617347903	2	7		1333	88
A617347904	2	5		1333	88
A617359801	2	43		500	1	4	0	0	0	2	9	9	1	2	2		3	82.3	22.7	1	53.000	0
A617368301	2	39	4	500	1	4	0	0	0	2	2	1	1	2	3	1	1	64.3	18.5	1	48.000	0	0	230
A617368302	1	45	4	500	1	3	0	0	0	2	2	1	1	2	2	1	1	84.4	21.7	2	40.000	0	1	420
A617368303	2	3	1	500	88	3	8	8	0	2	2	8		8	8			45.3	15.3
A617371702	2	43	4	667	1	3	0	0	0	2	2	2	0	2	3	1	1	83.2	24.7	1	56.000	0	0	480
A617371703	1	12	1	667	88	2	8	8	0	2	2	8	0	2	8			82.5	23.0		52.000
A618174501	2	49	4	83	88	4	0	0	0	2	2	2	0	2	3	0	1	89.3	27.3	2	44.000	0	1
A618174502	2	76	2	83	3	3	0	0	0	2	2	2	0	2	3	0	3	96.5	27.8	3	55.000	0	0	120
A618183001	1	40	4	500	1	2	0	0	0	2	2	1	1	2	2	1	1	81.3	24.1	2	48.000	0	0	300
A618183002	2	40	3	500	1	4	0	0	1	1	2	1	1	1	2	0	1	67.7	19.2	3	62.000	0	0	140
A618183003	2	4	1	500	88	2	8	8	0	2	2	8		8	8			47.6	14.1
A618188101	1	46	3	500	1	4	0	0	0	2	2	1	0	2	2	0	1	85.6	24.4	1	38.000	0	0
A618188102	2	44	3	500	1	3	0	0	0	2	2	2	0	2	3	0	1	75.4	23.5	1	70.000	0	0	120
A618188103	2	19	3	500	88	4	0	0	0	2	2	1	0	2	3	0	1	66.9	19.7	1	51.000	0	0	100
A618188104	2	15	1	500	88	1	8	8	0	2	2	2	0	2	8			58.9	18.4		55.000		0
A618188105	2	13	1	500	88	1	8	8	0	2	2	8	0	2	8			60.4	16.5		55.000		0
A618189801	1	33		280	1
A618189802	2	36	4	280	1	1	0	0	0	2	2	2	1	2	3	0	1	73.6	19.8	1	90.000	1	0	90
A618206801	1	32	2	403	1	2	0	0	0	2	2	1	1	2	2	0	2	99.5	30.2	2	41.000	0	1	70
A618206802	2	31	2	403	1	3	0	0	0	2	2	2	1	1	2	1	2	84.8	24.9	1	60.000	0	1	420
A618206803	2	14	1	403	88	3	8	8	0	2	2	8	0	2	8			82.1	25.3		38.000		0
A618206804	1	10	1	403	88	3	8	8	0	2	2	8		8	8			66.5	18.7
A618206805	1	6	1	403	88	1	8	8	0	1	2	8		8	8			62.5	20.5
A618206806	2	1	1	403	88	2	8	8	0	2	2	8		8	8			47.0	17.2
A618215302	2	68	3	136	1	2	1	0	0	2	2	2	0	2	3	0	2	82.9	22.0	1	56.000	0	0	50
A618228901	2	62	1	49	3	5	1	1	0	2	1	2	1	2	3	0	3	108.5	30.2	2	37.000	1	1
A618234001	1	68	2	220	1	1	0	0	0	2	1	2	0	2	2	1	1	83.2	22.2	2	45.000	0	0	250
A618234002	2	63		220	1
A618257801	1	52	4	250	1	3	1	1	0	2	2	1	1	1	2	0	3	90.4	23.7	2	79.000	1	0	120
A618257802	2	49	3	250	1	3	0	0	0	2	2	2	1	2	3	0	1	74.6	24.4	1	42.000	0	0	80
A618257803	1	22	3	250	88	3	0	0	0	2	2	1	1	2	3	0	1	70.7	22.4	1	55.000	0	0	70
A618268001	2	75	1	250	3	2	1	0	0	1	2	1	0	2	3	1	3	67.5	18.2	1	70.000	0		280
A618278201	1	48	3	292	1	3	0	0	0	2	2	1	1	2	2	1	3	95.5	29.4	3	38.000	0	1	320
A618278202	2	45	3	292	1	3	0	0	0	2	2	1	1	2	3	1	2	85.1	25.6	1	58.000	0	0	300
A618278203	2	10	1	292	88	2	8	8	0	2	2	8		8	8			72.2	22.7		52.000		0
A618278204	2	7	1	292	88	2	8	8	0	2	2	8		8	8			68.9	24.2
A618300301	2	38	4	178	88	2	0	0	0	2	2	2	1	2	2	0	1	67.7	20.2	1	85.000	1	0
A618303701	1	31	4	83	1	2	0	0	0	2	2	1	1	2	2	1	2	102.1	31.4	2	35.000	0	1	220
A618303702	2	34	4	83	1	3	0	0	0	2	2	1	1	2	2	1	1	67.0	23.7	1	61.000	0	0	180
A618315601	2	51	4	400	1	2	0	0	0	2	2	1	0	2	3	1	2	81.9	25.1	1	64.000	0		360
A618315602	1	58	4	400	1	2	0	0	0	2	2	1	1	2	2	1	3	91.6	25.9	2	42.000	0		480
A618330901	1	54	4	200	4	4	0	0	0	1	2	1	0	2	2	1	3	88.4	23.8	3	49.000	0	0	180
A618330902	2	80		200	3
A618342801	1	77	1	36	1	3	1	0	0	2	2	1	0	2	2	0	3	73.5	19.3	1	64.000	0	0
A618342802	2	71	1	36	1	2	0	1	0	2	2	1	0	1	3	1	1	86.4	24.6	2	38.000	1	1	210
A618347901	1	48	4	500	1	3	0	0	0	2	2	1	1	2	2	0	2	91.0	27.3	1	30.000	0	1	90
A618347902	2	47	4	500	1	2	0	0	0	2	2	1	1	2	3	1	1	86.3	25.6	1	44.000	0	1	480
A618347903	2	14	1	500	88	2	8	8	0	2	2	8	0	2	8			62.6	17.9		53.000		0
A618347904	1	10	1	500	88	1	8	8	0	2	2	8		8	8			58.1	16.4
A618361501	1	55	3	300	1	3	0	1	0	2	2	1	1	2	2	0	2	89.6	23.4	2	43.000	1	1	60
A618361502	2	58	1	300	1	3	0	0	0	2	2	2	1	2	2	0	3	74.5	20.3	2	85.000	0	0	60
A619172802	2	45	4	300	1	3	0	0	0	2	2	1	1	2	3	1	3	69.9	17.9	1	50.000	0	0	165
A619172803	2	16	2	300	88	3	8	8	0	2	2	2	0	2	8			72.1	23.5		50.000		0
A619183001	1	60	4	700	1	3	0	1	1	2	2	2	1	2	2	1	2	83.8	22.7	3	37.000	1		210
A619183002	2	60	3	700	1	4	0	0	0	2	1	2	0	2	3	1	1	77.4	22.1	1	56.000	1	0	300
A619183003	1	27	3	700	88	2	0	0	0	1	2	1	1	1	2	1	1	84.7	22.6					570
A619183004	2	25	4	700	88	4	0	0	0	2	2	1	1	1	2	1	1	62.3	18.6	1	58.000	0	0	210
A619193201	2	48	4	667	1	4	0	0	0	2	2	1	0	2	3	1	2	79.7	24.2	2	41.000	0		540
A619193203	1	18	3	667	88	3	8	8	0	2	2	2	0	2	8			87.6	26.1		39.000
A619193204	1	51		667	1
A619213601	1	66	4	167	1	3	1	0	0	2	2	2	1	2	2	1	3	93.4	24.2	1	39.000	0	0	420
A619213602	2	65	3	167	1	3	0	1	1	2	2	2	0	2	3	0	2	99.8	29.1	3	47.000	1	0	90
A619223801	1	50		500	1	9	0	0	1	9	9	9	1	2	2		2		27.1	3	37.000	0	1
A619223802	2	49	3	500	1	3	0	0	0	1	2	1	0	2	3	0	3		30.3	3	43.000	0		90
A619223803	1	19		500	88
A619223804	1	15	1	500	88	2	8	8	0	3	2	2	0	2	8			71.4	19.9		49.000		0
A619235702	2	56	4	650	1	2	0	0	0	2	2	2	0	2	3	1	2	74.4	20.3	1	61.000	0	0	240
A619235703	2	27	4	650	88	3	0	0	0	1	2	1	1	2	3	1	1	63.7	19.2	1	68.000	0		270
A619235704	1	24	3	650	88	2	0	0	0	1	2	2	0	2	3	1	1	81.6	23.6	1	53.000	0	0	300
A619244203	2	23		510	88
A619244204	1	20		510	88	9	0	0	0	9	9	9	1	2	2		1	78.4	22.0	1	36.000	0
A619256101	2	43		350	1	9	0	0	0	9	9	9		9	9		1	84.5		2	47.000	0	0
A619256102	2	20	3	350	88	2	0	0	0	2	2	1	0	1	3	1	1	65.6	20.0	1	39.000	0		1140
A619256103	1	16	2	350	88	2	8	8	0	2	2	2	0	2	8			76.1	20.9		46.000
A619266301	2	40	4	800	1	3	0	0	0	2	2	1	1	2	3	0	1	71.6	21.1	1	46.000	0	0	120
A619266302	1	42	3	800	1	2	0	0	0	2	2	1	0	2	2	0	1	80.5	23.7	1	36.000	0		10
A619266303	2	7	1	800	88	2	8	8	0	2	2	8		8	8			50.1	15.0
A619266304	2	7	1	800	88	3	8	8	0	2	2	8		8	8			51.0	14.6
A619279901	2	72	3	50	3	1	0	0	0	2	2	2	0	2	3	1	3	69.3	20.5	1	48.000	0		210
A619288401	1	69	4	390	1	2	0	0	1	2	2	1	1	2	2	1	2	82.7	22.5	3	35.000	0	0	480
A619288402	2	66	2	390	1	3	0	0	0	2	2	2	1	2	2	0	1	85.5	25.1	2	44.000	0	0	60
A619296901	1	57	3	750	1	2	1	0	0	2	2	1	1	2	2	1	3	98.2	28.3	1	51.000	0	0	450
A619296902	2	55	4	750	1	3	1	0	0	2	2	2	1	2	3	1	3	78.4	23.6	2	68.000	0	0	620
A619296903	2	29	4	750	88	2	0	0	0	2	2	1	1	2	3	1	1	73.0	22.8	1	77.000	0		990
A619310501	1	55	4	417	1	3	0	0	0	2	2	1	1	2	2	1	1	82.8	23.6	1	47.000	0	0	300
A619310502	2	51	4	417	1	3	0	0	0	2	2	2	0	2	3	1	1	67.0	17.3	1	52.000	0	0	150
A619310503	1	23	3	417	88	3	0	0	0	2	2	2	0	2	3	0	2	83.8	25.5	1	40.000	0	0	120
A619310504	1	20	3	417	88	2	0	0	0	2	2	1	1	2	3	1	1	77.4	21.4	1	39.000	0	0	660
A619336001	1	40		558	1	9	0	0	0	9	9	9	0	2	3		1	77.1	21.8	1	32.000	0
A619336002	2	38	4	558	1	1	0	0	0	2	2	2	0	2	3	1	1	86.2	18.9	1	81.000	0	0	270
A619336003	2	8	1	558	88	1	8	8	0	2	2	8		8	8			51.3	14.0
A619336004	1	6	1	558	88	1	8	8	0	2	2	8		8	8			47.2	13.8
A619346202	2	49	4	55	1	4	0	0	0	1	2	1	1	2	3	1	1	80.2	25.8	1	62.000	0	0	540
A619346203	1	22	3	55	88	3	0	0	0	2	2	2	0	2	3	1	2	97.4	31.1	1	41.000	0	0	210
A619347901	1	69	2	206	1	2	0	0	0	2	2	2	1	2	2	1	1	97.3	26.2	1	39.000	0	0	560
A619347902	2	66	1	206	1	4	0	1	0	2	2	2	0	2	3	1	1	87.1	25.3	1	49.000	0	0	150
A619361501	1	57	3	550	1	4	0	1	1	1	2	2	1	2	2	1	1	85.2	25.6	3	63.000	1	0	1540
A619361502	2	58	3	550	1	4	0	0	0	2	2	2	0	2	3	1	1	71.8	20.7	2	47.000	0	0	210
A619361503	2	28		550	88
A619371701	1	58	4	1083	1	2	0	0	0	2	2	1	1	2	3	1	2	83.0	25.4	1	52.000	0	0	660
A619371702	2	56	4	1083	1	3	0	0	1	2	2	1	0	2	3	0	1	75.6	22.3	3	52.000	1	0	90
A619371704	1	29	3	1083	88	1	0	0	0	2	2	2	0	2	2	1	2	98.6	31.0	1	50.000	0	0	520
A619381901	1	60		192	1	9	0	0	0	9	9	9	0	2	2		2	86.5	24.0	1	39.000	0
A619381902	2	60	3	192	1	3	0	0	0	2	2	2	0	2	3	0	1	76.2	23.0	1	58.000	0	0
A619390401	1	70	4	1133	1	2	0	0	0	2	2	1	1	2	2	1	2	85.1	22.4	2	58.000	0	0	540
A619390402	2	62	4	1133	1	4	1	1	0	2	2	2	0	2	3	1	3	99.4	30.1	3	50.000	1	0	420
A619390403	2	38		1133	88
A619390404	2	37		1133	88
A619404001	1	66	4	105	1	3	0	0	0	2	2	2	1	2	2	0	1	94.7	24.7	1	37.000	0	0	60
A619404002	2	60	4	105	1	3	1	0	0	2	2	2	0	2	3	1	3	87.7	25.8	1	39.000	0	1	420
A620174501	1	37	4	500	1	1	0	0	0	2	2	1	1	2	1	1	1	79.2	22.0	1	44.000	0	0	290
A620174502	2	34	4	500	1	2	0	0	0	2	2	2	1	2	3	0	1	74.6	21.9	1	71.000	0	0	20
A620174503	2	7	1	500	88	2	8	8	0	2	2	8		8	8			52.6	14.8
A620174504	2	2	1	500	88	2	8	8	0	2	2	8		8	8			44.7	16.0
A620183001	1	37	3	417	1	2	0	0	0	2	2	1	1	2	2	1	1	84.0	24.0	1	46.000	0	0	420
A620183002	2	37	4	417	1	2	0	0	0	2	2	2	0	2	2	0	1	77.6	23.1	1	50.000	0	0	90
A620183003	1	10	1	417	88	2	8	8	0	2	2	8		8	8			66.1	18.8		49.000
A620183004	1	5	1	417	88	2	8	8	0	2	2	8		8	8			47.4	14.7
A620189801	1	57	4	704	1	3	0	1	0	2	2	1	1	2	3	1	3	93.9	26.6	2	56.000	1	0	360
A620189802	2	54	4	704	1	3	0	0	0	2	2	2	1	2	3	1	1	73.4	21.2	1	48.000	0	0	300
A620189803	1	22	3	704	88	2	0	0	0	2	2	2	1	2	1	1	1	79.4	22.1	1	55.000	0	0	500
A620218701	2	53	4	1117	3	3	0	1	0	2	2	1	1	2	3	0	1	67.1	19.6	2	76.000	1	0
A620218702	2	25	4	1117	88	2	0	0	0	2	2	1	1	2	3	0	2	69.1	20.9	1	80.000	0	0	60
A620218703	2	27	4	1117	88	3	0	0	0	1	2	1	1	1	2	0	1	72.4	20.9	1	76.000	0	0
A620218704	1	20	2	1117	88	4	0	0	0	2	2	2	1	1	2	1	2	83.7	25.4	1	72.000	0	0	200
A620227201	1	49	4	350	1	2	0	0	0	2	2	1	1	2	2	0	2	79.5	21.1	2	64.000	0	0	45
A620227202	2	48	4	350	1	2	0	0	0	2	2	2	1	2	2	1	2	66.8	17.6	1	54.000	0	0	230
A620239101	1	62	1	500	1	3	0	1	0	2	2	1	1	2	2	1	1	84.2	24.4	2	41.000	1	0	600
A620239102	2	59	1	500	1	3	1	1	1	2	2	1	1	2	3	0	3	87.3	25.7	3	42.000	1	0
A620244202	2	41	4	600	1	2	0	0	0	2	2	2	1	2	3	0	1	66.5	18.6	1	60.000	0	0
A620244203	2	10	1	600	88	2	8	8	0	2	2	8		8	8			57.8	17.0
A620244204	2	7	1	600	88	3	8	8	0	2	2	8		8	8			55.5	17.2
A620247601	1	73	1	107	1	4	0	0	0	2	2	1	1	2	2	0	2	97.5	26.9		40.000
A620247602	2	69	1	107	1	4	1	0	0	2	2	2	0	1	3	0	3	92.0	25.9	1	47.000	1	1	80
A620261201	2	58	3	180	3	2	0	0	0	2	2	2	1	2	3	0	1	67.9	18.4	1	60.000	0
A620266301	2	57	4	300	1	3	0	0	0	2	2	1	0	2	3	1	1	78.4	24.2	1	40.000	0	0	420
A620279901	1	53	4	1083	1	2	0	0	0	2	2	1	1	2	3	1	2	83.3	23.2	2	48.000	0		200
A620279902	2	52	4	1083	1	3	0	0	0	2	2	2	0	2	3	0	2	80.7	22.1	1	64.000	0	0	90
A620279903	2	22	3	1083	88	2	0	0	0	2	2	2	0	2	3	1	1	86.4	26.3	1	52.000	0	0	200
A620279904	1	20	3	1083	88	2	0	0	0	2	2	2	0	2	3	0	2	71.1	20.2	1	55.000	0	0	45
A620286701	1	76	2	160	1	2	1	1	0	2	2	1	1	2	2	1	3	86.6	25.5	2	55.000	1	0	280
A620286702	2	71	1	160	1	2	0	0	0	2	2	2	0	2	3	1	2	79.2	23.0	1	43.000	0	0	180
A620296901	1	51	4	720	1	3	0	0	0	2	2	1	1	2	2	0	2	92.8	27.1	2	55.000	1		90
A620296902	2	48	4	720	1	2	0	0	0	2	2	1	0	2	3	0	1	70.0	21.0	1	51.000	0
A620296903	2	20	3	720	88	3	0	0	0	2	2	2	1	2	3	1	1	61.8	18.7	1	54.000	0		520
A620300301	1	40	3	800	1	3	0	0	0	2	2	1	1	2	2	0	2	90.4	25.5	2	38.000	0	1	20
A620300302	2	37	4	800	1	4	0	0	0	2	2	1	1	2	3	1	1	69.7	18.8	1	47.000	0	0	300
A620300303	1	6	1	800	88	2	8	8	0	2	2	8		8	8			54.1	15.5
A620300304	2	4	1	800	88	2	8	8	0	2	2	8		8	8			49.7	15.5
A620319001	1	67	4	93	1	2	1	1	0	2	2	2	1	2	3	0	2	87.6	25.2	1	47.000	0	0	120
A620319002	2	63	3	93	1	4	0	1	0	2	2	2	0	1	3	0	1	81.4	22.3	1	50.000	1	0	60
A620336001	1	62	4	500	1	2	0	0	0	2	2	2	1	2	2	1	1	91.3	24.2	1	43.000	0	0	300
A620336002	2	61		500	1
A620339401	1	42	4	500	1	3	0	0	0	2	2	1	1	2	2	1	2	86.7	22.8	2	46.000	1	0	420
A620339402	2	39	4	500	1	3	0	0	0	2	2	2	0	2	3	0	1	70.4	18.6	1	49.000	0	0
A620339403	2	4	1	500	88	2	8	8	0	2	2	8		8	8			45.9	14.8
A621176201	2	30	4	58	88	4	0	0	0	1	2	1	1	2	2	0	1	64.7	18.0	1	75.087	0
A621205101	1	37	4	458	1	2	0	0	0	2	2	1	0	2	3	0	1	71.2	19.8	1	48.316	0		120
A621205102	2	36	4	458	1	2	0	0	0	2	2	1	0	2	3	1	1	80.3	23.5	1	45.966	0	0	180
A621205103	2	10	1	458	88	1	8	8	0	2	2	8		8	8			63.7	17.9		49.523		0
A621205104	2	7	1	458	88	3	8	8	0	2	2	8		8	8			54.0	16.2
A621205105	1	3	1	458	88	1	8	8	0	2	2	8		8	8			52.7	16.6
A621235701	1	47	4	417	1	2	1	1	0	2	2	1	1	2	2	1	3	96.4	29.2	1	39.422	1	1	430
A621235702	2	38	4	417	1	2	0	0	0	2	2	2	0	2	3	0	1	73.2	21.2	1	39.358	0	0	90
A621235703	1	12	1	417	88	2	8	8	0	2	2	8	0	2	8			68.4	19.1		51.203		0
A621235704	2	9	1	417	88	1	8	8	0	2	2	8		8	8			69.0	20.8
A621259501	1	64	4	500	1	1	0	0	0	2	2	1	1	2	2	1	1	75.1	20.1	1	49.079	0	0	600
A621259502	2	60	3	500	1	3	0	1	0	2	2	2	0	2	3	1	1	75.7	23.8	1	44.568	1	0	900
A621279901	1	42	4	375	1	2	0	0	0	2	2	1	1	2	2	1	2	98.0	29.1	1	33.499	0		390
A621279902	2	42	4	375	1	3	0	0	0	2	2	2	1	2	3	1	2	89.4	29.2	1	45.026	0	0	270
A621279903	2	9	1	375	88	1	8	8	0	2	2	8		8	8			77.1	25.2
A621290101	1	35	4	692	1	3	0	0	0	2	2	1	1	2	2	0	1	97.2	26.6	1	47.046	0
A621290102	2	29	4	692	1	3	0	0	0	2	2	1	1	2	2	1	1	76.8	23.7	1	49.714	0		1800
A621293502	1	32	4	450	1	3	0	0	0	3	2	1	1	2	2	1	1	83.7	23.3	1	38.594	0	1	180
A621319001	1	75	1	482	1	2	0	0	0	2	2	1	0	2	3	0	3	75.2	19.3		50.502			40
A621319002	2	71	1	482	1	3	1	1	0	2	1	1	0	2	3		3	79.3	22.6		47.158
A621356402	2	50	4	833	1	3	0	0	0	2	2	2	0	2	3	0	1	76.5	20.8	1	52.050	0	0
A621364902	2	69		340	1	9	0	1	1	9	9	9		9	9		2	74.3	21.4
A621371701	2	80	1	20	3	3	1	0	0	2	2	2	0	2	3	0	3	86.8	22.6					80
A621387001	1	67	1	76	1	3	0	0	0	2	2	2	1	2	2	0	1	74.4	20.4	1	42.535	0	0
A621387002	2	62	1	76	1	4	1	1	1	2	2	1	1	2	3	0	3	104.3	34.5	3	44.250	1		20
A621393801	1	56	4	230	1	3	0	0	0	2	2	1	0	2	2	0	2	65.3	16.5	1	60.947	0
A621393802	2	50	3	230	1	4	0	0	0	1	2	2	0	2	3	1	2	88.3	25.0	1	38.550	0		210
A621393803	2	22	3	230	88	3	0	0	0	1	2	2	1	2	3	1	1	63.2	16.4	1	61.710	0	0	300
A621393804	1	19	3	230	88	2	0	0	0	2	2	2	1	2	3	1	1	69.9	19.4	1	55.332	0		1070
A621405701	1	65		150	1
A621405702	2	62		150	1	9	1	0	0	9	9	9	0	2	3		3	75.4	23.5	1	57.846	0	0
A621409101	2	25	4	200	88	3	0	0	0	2	2	1	1	2	3	1	1	83.7	26.0	1	54.352	0		340
A621409102	2	75	1	200	3	2	1	1	0	2	2	2	0	2	3	0	3	84.6	26.9	2	45.902	1	0
A621412501	2	37	4	708	1	3	0	0	0	2	2	2	0	2	3	1	1	69.2	20.9	1	45.176	0	0	160
A621412502	1	39	4	708	1	3	0	0	0	2	2	1	1	2	3	1	3	99.7	29.4	1	38.302	0		690
A621412503	1	5	1	708	88	1	8	8	0	1	2	8		8	8			56.7	17.6
A621412504	1	4	1	708	88	2	8	8	0	2	2	8		8	8			47.9	14.7
A622184701	2	29	4	200	88	3	0	0	0	1	2	1	1	1	2	1	1	85.5	25.9	1	59.117	1	0	180
A622184702	2	24	3	200	88	3	0	0	0	2	2	1	1	1	2	1	1	67.6	20.1	1	62.675	0	0	420
A622213601	1	29	4	330	88	2	0	0	0	2	2	1	1	2	3	1	2	79.2	24.4	1	48.891	1	0	390
A622240801	2	40	4	125	88	4	0	0	0	1	2	1	0	2	3	1	1	79.7	23.7	3	57.933	0	0	370
A622245902	2	69		250	3
A622245903	1	38	3	250	88	3	0	0	0	2	2	1	1	2	2	1	1	78.1	20.2	1	54.770	0	0	180
A622261201	1	32	4	400	1	3	0	0	0	2	2	1	1	2	2	1	1	82.1	22.3	1	47.935	0	0	180
A622261202	2	31	4	400	1	2	0	0	0	2	2	1	1	2	1	0	1	68.7	19.8	1	66.868	0	0	120
A622288401	2	25	4	285	88	4	0	0	0	2	2	1	1	2	3	1	1	69.8	21.9	1	57.254	0		150
A622307101	1	80	3	130	1	4	1	0	0	2	2	2	0	2	2	1	3	72.6	18.8	1	58.986	0	0	180
A622307102	2	78	1	130	1	3	1	1	1	2	2	2	0	2	3	1	3	85.2	24.5	3	44.061	1	0	280
A622317301	1	57	4	833	1	3	0	1	1	2	2	1	1	2	2	1	1	88.7	26.4	3	52.446	1		300
A622317302	2	50	4	833	1	3	0	0	0	2	2	2	1	2	3	1	2	65.4	18.7	1	78.748	0	0	250
A622317303	2	22	3	833	88	3	0	0	0	2	2	1	1	2	3	0	1	66.5	20.3	1	58.354	0	0	60
A622317304	1	19	3	833	88	1	0	0	0	2	2	2	1	2	3	1	2	73.0	22.6	1	38.850	0	0	720
A622336001	1	25	4	150	88	3	0	0	0	2	2	2	1	2	2	0	1	79.9	20.5	1	38.178	0	0	100
A622354701	1	24	3	80	88	3	0	0	0	2	2	2	1	2	2	1	2	90.2	26.2	1	56.321	1	1	240
A622373401	2	55	3	500	3	3	0	0	1	2	2	1	0	2	3	1	1	73.6	23.2	3	55.146	0	0	660
A622373402	2	26	4	500	88	3	0	0	0	2	2	1	1	2	3	0	1	66.5	21.5	1	50.378	0	0	100
A622376801	2	66	3	260	1	3	0	0	0	2	2	1	0	1	3	1	2	80.2	23.8	1	51.864	1	0	420
A622376802	1	34	4	260	88	2	0	0	0	2	2	2	0	2	2	1	1	80.2	22.3	1	39.739	0	0	520
A622387002	2	62	1	550	1	3	0	1	0	2	2	2	0	2	3	0	1	80.1	25.3		56.509
A622387005	1	8		550	88
A622407401	2	32	4	240	88	4	0	0	0	2	2	1	0	2	3	1	1	78.4	24.8	1	71.124	0	0	210
A622444801	2	26	4	192	88	3	0	0	0	2	2	1	1	2	1	1	1	67.2	20.2	1	61.976	0	0	260
A623177902	2	28	4	250	88	2	0	0	0	2	2	1	1	2	3	1	1	66.3	21.4	1	54.769	0	0	540
A623186401	1	62	3	350	1	2	0	0	0	2	2	1	0	2	2	0	2	101.2	26.4	1	38.592	1	0	40
A623186402	2	62	1	350	1	3	0	0	0	2	2	2	0	2	3	1	1	92.4	24.4	1	56.462	0	0	960
A623196601	1	47	4	1200	1	3	0	0	0	2	2	1	1	2	2	0	2	81.8	22.0	1	35.959	0
A623196602	2	46	4	1200	1	3	1	0	0	2	2	1	0	2	1	0	3	80.7	24.1	2	38.906	0	0
A623196603	2	12		1200	88
A623196604	2	9	1	1200	88	3	8	8	0	2	2	8		8	8			71.1	22.0
A623196605	2	21	3	1200	88	2	0	0	0	1	2	2	0	2	3	0	1	73.4	21.4	1	45.915	0		60
A623211901	1	48	4	667	1	3	0	0	0	2	2	1	1	2	3	0	3	92.2	24.7	2	36.000	0	1	120
A623211902	2	46	4	667	1	3	0	0	0	2	2	1	1	2	3	0	1	70.2	20.2	2		0	0
A623211903	1	18	3	667	88	3	8	8	0	3	2	2	1	2	8			71.2	20.8		53.515		0
A623211904	1	10	1	667	88	3	8	8	0	2	1	8		8	8			58.4	15.1		48.440		0
A623222101	1	63	4	1050	1	2	0	1	0	2	2	1	1	2	2	1	3	84.5	25.5	2	26.867	0	1	360
A623222102	2	58	4	1050	1	2	0	0	0	2	2	2	0	2	3	1	1	74.3	20.5	1	42.793	0	0	450
A623222103	1	30	4	1050	88	2	0	0	0	2	2	1	1	2	3	1	1	79.3	21.0	1	42.417	0	0	480
A623234001	1	43		1083	1	9	0	0	0	9	9	9	1	2	2		2	80.3	22.6	1	40.551	0
A623234002	2	43	4	1083	1	2	0	0	0	2	2	2	0	2	3	1	1	67.4	20.5	1	53.615	0	0	670
A623234003	2	15	1	1083	88	2	8	8	0	2	2	2	0	2	8			62.0	19.0		45.095		0
A623234004	1	11	1	1083	88	1	8	8	0	2	2	8		8	8			85.2	18.9
A623245901	1	33	4	583	1	2	0	0	0	2	2	1	1	2	2	1	2	84.2	23.1	1	49.377	1	0	450
A623245902	2	30	4	583	1	2	0	0	0	2	2	2	0	2	3	1	1	65.0	17.4	1	48.000	0	0	1020
A623256101	1	48	4	500	1	4	0	0	1	2	2	1	0	2	2	0	1	78.2	22.1	3	34.329	0	0
A623256102	2	37	4	500	1	3	0	0	0	2	2	2	0	2	3	1	1	86.4	25.2	1	47.559	0	0	400
A623256103	2	9	1	500	88	2	8	8	0	2	2	8		8	8			53.4	16.0
A623256104	1	7	1	500	88	3	8	8	0	2	2	8		8	8			47.3	13.9
A623266301	1	56	4	1000	1	3	0	0	0	2	2	1	1	2	2	0	2	82.3	20.7	1	75.000	1		120
A623266302	2	51	4	1000	1	3	0	0	0	2	2	1	1	2	3	1	1	67.3	18.7	1	54.000	0		300
A623266303	1	15	2	1000	88	2	8	8	0	2	2	2	0	2	8			79.3	22.4
A623266304	1	12	1	1000	88	2	8	8	0	2	2	8	0	2	8			61.4	16.4		56.000
A623281603	1	31	4	1500	88	4	0	0	0	2	2	1	1	1	2	1	3	96.5	28.3	1	56.000	1		320
A623281604	1	28	4	1500	88	2	0	0	0	3	2	2	1	2	2	0	1	73.4	19.7	1	49.008	0	0	90
A623298601	1	47	4	1000	1	2	0	1	0	2	2	1	1	2	2	0	1	86.2	24.1	1	57.000	1
A623298602	2	40	3	1000	1	1	0	0	0	2	2	2	0	2	3	1	1	65.3	19.8	1	47.000	0	0	175
A623298603	2	17	2	1000	88	2	8	8	0	2	2	2	0	2	8			68.2	21.2		54.000
A623298604	2	9	1	1000	88	3	8	8	0	2	2	8		8	8			51.5	14.1
A623307101	1	50	4	833	1	2	0	0	0	2	2	1	1	2	2	1	2	83.7	26.0	1	48.248	0		300
A623307102	2	46	4	833	1	3	0	0	0	2	2	1	1	2	3	1	1	69.4	20.2	1	47.000	0	0	210
A623307103	1	19	3	833	88	2	0	0	0	2	2	2	1	2	1	1	1	69.7	18.0	1	44.000	0	0	180
A623307104	2	14	1	833	88	2	8	8	0	2	2	8	0	2	8			66.5	19.5		49.000		0
A623329202	2	42	4	667	1	2	0	0	0	2	2	2	1	2	3	0	1		20.1	1	79.975	1	0	90
A623329204	2	9	1	667	88	3	8	8	0	2	2	8		8	8			53.3	15.6
A623354701	2	54	3	1167	1	3	0	0	0	2	2	1	0	2	3	0	2	80.4	22.7	2	68.000	0	0	120
A623354702	1	54	4	1167	1	4	0	1	1	2	2	1	1	2	2	1	1	78.4	21.8	3	53.000	1	0	360
A623354703	2	26	4	1167	88	3	0	0	0	2	2	1	1	2	3	1	1	74.7	24.4	1	44.298	0		180
A623354704	1	18	2	1167	88	4	8	8	0	2	2	2	0	2	8			94.2	27.8		42.000		1
A623376802	2	39	4	700	1	2	0	0	0	2	2	2	1	2	3	1	1	75.2	23.2	2	44.110	0		240
A623395501	1	54	4	583	1	3	1	1	1	2	2	1	1	2	2	0	3	96.2	28.0	3	35.583	1	0
A623395502	2	53	3	583	1	3	0	0	0	2	2	2	1	2	3	0	1	68.3	21.2	1	68.751	0	0	120
A623395503	2	24	3	583	88	2	0	0	0	2	2	2	0	2	3	1	1	64.7	19.8	1	53.615	0	0	1020
A623419301	1	59	4	600	1	2	1	1	0	2	2	2	1	2	2	0	3	92.4	25.3	1	44.000	1	1	20
A623419302	2	58	3	600	1	3	0	1	0	2	2	1	1	2	3	0	3	68.4	18.6	1	73.000	1	0
A624177901	1	70	4	333	1	3	1	0	1	2	2	1	0	2	1	0	3	86.0	23.7	3	39.308	0	0	60
A624177902	2	68	3	333	1	3	0	0	0	2	2	2	0	2	3	1	1	84.0	25.5	1	34.941	0	0	580
A624191501	1	49	4	583	1	3	0	0	0	2	2	1	1	2	2	0	3	84.8	23.8	2	64.358	0	0	72
A624191502	2	45	4	583	1	3	0	0	0	2	2	1	1	2	3	0	1	76.2	22.5	2	57.935	0	0
A624191503	2	15	2	583	88	3	8	8	0	2	2	2	0	2	8			64.4	16.7		49.970		0
A624191504	2	13	1	583	88	3	8	8	0	2	2	8	0	2	8			58.1	16.1		80.479
A624193201	1	52	4	1500	1	2	0	0	0	2	2	1	1	2	2	1	2	80.8	22.2	1	68.083	0	0	830
A624193202	2	48	4	1500	1	3	0	0	0	2	2	1	1	2	3	1	1	70.8	20.0	1	60.311	0	0	360
A624203401	1	42	4	750	1	3	0	0	0	2	2	1	1	2	1	1	3	98.3	30.3	1	33.177	0		380
A624203402	2	35	4	750	1	3	0	0	0	2	2	1	1	2	3	0	1	84.3	27.1	1	39.468	1		40
A624203403	2	9	1	750	88	3	8	8	0	2	2	8		8	8			63.8	21.1
A624203404	1	7	1	750	88	2	8	8	0	2	2	8		8	8			62.3	18.8
A624228902	2	35	4	667	1	4	0	0	0	2	2	1	0	2	3	1	1	70.1	18.9	1	62.504	0	0	210
A624228903	1	6	1	667	88	1	8	8	0	2	2	8		8	8			48.5	14.1
A624244201	1	72	3	220	1	1	1	0	0	2	2	1	0	2	2	1	3	82.7	21.1	1	31.036	0		420
A624244202	2	68	4	220	1	3	0	0	0	2	2	1	0	2	3	1	2	79.4	27.1	2	48.484	1	0	480
A624257801	1	35	4	458	1	3	0	0	0	2	2	1	1	2	3	0	3	83.2	23.2	1		1	1	60
A624257802	2	33	4	458	1	3	0	0	0	2	2	2	1	2	3	0	1		21.2
A624257803	1	2	1	458	88	1	8	8	0	2	2	8		8	8			46.0	17.2
A624264601	1	49	4	750	1	2	0	0	0	2	2	1	1	2	3	1	1	82.8	23.4	2	50.067	0	0	420
A624264602	2	45	4	750	1	2	0	0	0	2	2	1	1	2	3	0	1	67.3	21.1	1	65.283	0	0	60
A624264603	2	18	3	750	88	3	8	8	0	2	2	2	0	1	8			69.4	22.6		67.136		0
A624264604	1	15	2	750	88	2	8	8	0	2	2	2	0	2	8			66.4	20.2		48.419		0
A624283301	1	70	2	867	1	3	0	0	0	2	2	1	1	2	2	1	1	76.2	20.2	2	55.751	0		420
A624291801	1	71	1	109	1	3	1	1	1	2	1	2	0	2	2	0	3	99.3	25.5	3	47.211	1	0	30
A624291802	2	67	1	109	1	5	0	1	0	1	2	2	0	2	3	1	1	90.3	25.0	1	60.808	1	0	200
A624302001	1	36	4	500	1	3	0	0	0	2	2	1	1	2	2	1	3	97.4	28.9	3	56.539	0	0	460
A624302002	2	36	4	500	1	3	0	0	0	2	2	1	1	2	2	0	1	70.2	21.5	1	67.200	0	0	100
A624310501	2	46	4	1475	1	3	0	0	0	2	2	1	1	2	3	0	1	76.4	22.0	1	75.919	1		140
A624310502	1	50	4	1475	1	3	0	0	0	2	2	1	0	2	3	0	3	99.3	27.9	2	40.015	0
A624310503	1	17	2	1475	88	2	8	8	0	2	2	2	0	1	8			69.3	21.9		57.870
A624310504	2	13	1	1475	88	3	8	8	0	2	2	8	0	2	8			68.4	21.2		50.934
A624317302	2	40	4	325	1	3	0	0	0	2	2	1	1	2	3	1	1	72.3	20.0	1	54.516	0	0	240
A624317303	2	11	1	325	88	2	8	8	0	2	2	8		8	8			60.3	16.2
A624317304	2	8	1	325	88	1	8	8	0	2	2	8		8	8			67.1	20.1
A624336001	1	30	4	458	1	1	0	1	0	2	2	1	1	2	2	1	1	80.4	21.7	1	43.100	1	0	300
A624346201	1	55	4	450	1	3	0	0	0	2	2	1	1	2	2	1	3	93.3	25.8	2	72.450	0	0	720
A624346202	2	52	4	450	1	4	0	0	0	2	2	1	0	2	3	0	1	84.5	23.9	2	85.296	1	0
A624358101	1	51	4	833	1	2	0	0	0	1	2	1	1	2	2	1	2	83.8	23.6	1	46.373	0	0	180
A624358102	2	47	4	833	1	3	0	0	0	2	2	1	0	2	3	1	2	77.3	23.7	1	42.905	1	0	360
A624358103	2	23	4	833	88	2	0	0	0	2	2	1	1	2	3	0	1	63.4	19.4	1	63.137	0		100
A624366601	1	52	4	833	1	4	1	1	0	1	2	1	1	2	2	0	3	84.7	21.9	3	40.548	1
A624366602	2	45	4	833	1	2	0	0	0	2	2	1	1	2	3	0	1	75.4	23.8	1	45.153	0		80
A624366603	1	17	2	833	88	2	8	8	0	1	2	2	0	2	8			75.4	20.2		41.042		0
A625172801	1	75	3	157	1	3	1	0	0	2	2	1	1	2	2	0	3	94.2	26.7	1	47.080	0	0
A625172802	2	71	3	157	1	4	1	0	0	2	2	2	0	2	3	0	3	80.7	22.6	1	55.815	0	0	100
A625181301	1	51	2	416	1	3	0	0	0	2	2	1	1	2	2	0	2	95.9	27.4	2	43.230	0	0	80
A625181303	2	24	4	416	88	3	0	0	0	1	2	2	1	2	3	1	1	79.6	24.9	1	46.640	0	0	430
A625188101	1	33	4	370	1	3	0	0	0	1	2	1	1	2	3	1	1	75.2	21.3	1	48.814	0	0	310
A625188102	2	28	4	370	1	2	0	0	0	2	2	1	1	2	3	0	1	73.1	20.0	1	53.888	0	0	80
A625188103	1	4	1	370	88	3	8	8	0	2	2	8		8	8			45.4	14.8
A625188104	1	1	1	370	88	2	8	8	0	2	2	8		8	8			43.3	19.0
A625200001	1	80	1	17	1	3	1	0	1	2	2	1	0	1	2	0	3	83.2	23.7	3	39.951	0	0	90
A625227201	1	45	3	25	88	3	0	0	0	2	2	1	1	2	2	0	1	78.8	20.2	1	38.859	0	0	20
A625240801	1	42	3	586	88	3	1	1	0	2	2	1	0	2	2	1	3	79.2	21.0	1	60.283	1	0	470
A625240802	2	69	3	586	3	3	0	0	0	2	2	1	1	2	3	0	2	82.3	24.5	1	43.740	0	0
A625247601	2	24	2	250	88	5	0	0	0	2	2	1	1	2	2	0	1	62.0	17.3		63.651	0	0
A625256101	1	31	4	150	88	3	0	0	0	2	2	1	1	1	2	0	2	81.2	23.3	1	40.104	0
A625281601	1	32	4	125	88	4	1	1	0	2	2	2	0	1	2	1	3	99.5	26.6	1	25.847	1	1	180
A625300301	1	25	4	50	88	2	0	0	0	2	2	2	1	2	2	0	1	76.2	21.1	1	52.861	0	0
A625330901	1	53	4	500	4	1	0	0	0	2	2	1	1	2	2	1	2	80.9	23.5	2	58.384	0	0	870
A625364901	1	56	1	350	4	1	0	0	0	2	2	1	1	2	2	0	1	82.0	24.3	1	50.949	1	0
A625364902	1	24	4	350	88	3	0	0	0	2	2	1	1	2	3	1	1	79.3	24.1	1	68.151	0	0	740
A625381901	1	25	4	60	88	3	0	0	0	2	2	2	1	2	2	1	3	98.3	26.9	1	50.003	0	0	450
A625393801	1	64	3	330	1	3	1	1	0	2	2	1	1	2	3	0	3	96.4	26.0	2	36.482	1	0
A625393802	2	61	1	330	1	3	0	0	0	2	2	2	1	2	3	0	3	83.2	25.7	1	61.275	0		120
A625412501	1	65	1	250	1	3	1	0	0	2	2	1	1	2	2	0	3	77.7	21.6	1	35.218	0	0	30
A625412502	2	55		250	1
A626169402	1	29	4	333	88	3	0	0	0	2	2	2	1	2	1	0	1	91.0	29.3	1	47.721	0	0	100
A626177901	1	63	4	48	4	1	0	0	0	3	2	2	1	2	2	0	2	90.1	23.9	2	51.942	0	1
A626186401	1	30	3	400	88	2	0	0	0	2	2	1	1	2	3	1	2	80.2	23.5	1	59.425	0	0	780
A626196601	1	39	3	500	1	1	0	0	0	2	2	1	1	2	2	0	1	72.7	19.0	1	40.639	0	1	80
A626196602	2	34	1	500	1	1	0	0	0	2	2	2	0	1	3	0	1	89.1	27.1	1	42.103	0	0
A626196603	1	7	1	500	88	1	8	8	0	2	2	8		8	8			59.4	18.0
A626205102	2	52	3	400	1	3	0	1	1	2	2	1	1	2	3	1	1	85.2	27.1	3	49.014	1	0	840
A626217001	2	50	3	268	4	3	0	0	0	2	2	1	1	2	3	1	2	91.8	26.8	2	48.756	0		150
A626217002	1	23	3	268	88	2	0	0	0	2	2	1	1	2	3	0	1	80.5	22.4	1	53.217	0	0
A626225501	2	68	1	108	4	4	1	1	1	2	2	2	0	2	3	0	3	86.8	23.8	3	40.884	1	0	90
A626235701	1	51	3	250	4	4	0	0	0	2	2	1	1	1	2	0	2	92.4	26.2	2	39.315	0
A626235702	1	22	3	250	88	3	0	0	0	2	2	1	1	1	1	0	1	85.6	25.3		54.446			120
A626249302	1	26	3	350	88	1	0	0	0	2	2	1	1	2	2	1	1	76.9	23.2	1	50.886	0	0	240
A626256101	1	75	3	300	1	1	0	0	0	2	2	1	1	2	2	0	1	91.2	24.5	1	44.035	0	0	140
A626256102	2	69	2	300	1	4	0	1	0	2	2	1	1	1	3	1	1	82.7	24.5	1	51.924	1	0	210
A626269701	2	70	2	53	3	3	1	1	1	2	2	2	0	2	3	0	3	73.5	27.3	3	50.631	1	0
A626290101	2	79	1	52	1	3	0	0	0	2	2	1	0	2	3	1	1	72.6	21.4	1	63.126	0	0	420
A626290102	1	80	4	52	1	3	0	0	0	2	2	2	0	2	2	0	2	88.6	22.4	3	39.430	0	1
A626302001	2	58	1	350	4	3	1	0	0	2	2	1	1	2	3	0	3	91.4	27.1	2	52.312	0	0	140
A626302002	1	33	3	350	88	3	0	0	0	1	2	1	1	2	3	0	1	96.6	27.5	2	52.763	0	0	140
A626312201	1	41	4	833	1	3	0	0	0	2	2	1	0	2	2	1	1	87.1	23.2	1	45.794	0		420
A626312202	2	40	4	833	1	3	0	0	0	2	2	2	1	2	3	1	1	68.9	19.6	1	78.500	0	0	450
A626312203	1	14	1	833	88	2	8	8	0	2	2	8	0	2	8			73.6	20.6		48.786
A626312204	1	8	1	833	88	2	8	8	0	2	2	8		8	8			56.8	16.8
A626320701	1	49	2	180	1	3	1	0	0	2	2	1	1	2	2	0	3	88.9	25.1	1	38.103	0
A626320702	2	49	3	180	1	3	0	0	0	2	2	2	0	2	3	1	1	90.7	28.4	1	35.765	0	1	180
A626320703	2	10	1	180	88	1	8	8	0	2	2	8		8	8			72.0	20.5		36.271		0
A626320704	1	7	1	180	88	2	8	8	0	2	2	8		8	8			52.3	15.1
A626327501	1	57	4	180	4	5	0	1	0	1	1	2	0	2	2	0	1	70.5	17.3	1	55.222	1
A626327502	1	29	4	180	88	3	0	0	0	3	2	1	1	2	3	1	2	89.7	26.2	1	41.125	1		360
A626336001	1	36	3	700	1	3	0	0	0	2	2	1	1	2	2	1	3	89.0	26.3	1	66.667	0	0	570
A626336002	2	23	4	700	1	3	0	0	0	2	2	1	1	2	3	1	1	74.3	23.7	1	67.960	0	0	270
A626344501	1	35	4	333	88	2	0	0	0	1	2	1	1	2	2	1	1	81.6	22.2	1	42.676	0		180
A626351301	2	61	1	200	3	3	1	1	0	2	2	2	0	2	3	0	3	93.1	31.4	2	51.859	1	0	120
A626351302	2	38	3	200	4	3	0	0	0	2	2	1	0	2	3	1	2	87.5	25.8	1	66.602	0	1	280
A626351303	1	16	2	200	88	1	8	8	0	1	2	2	0	2	8			80.0	23.7		45.264		0
A627177901	2	40	4	240	1	4	0	0	0	2	2	1	0	2	3	1	1	93.6	28.0	1	36.000	0	0	150
A627177902	1	43	4	240	1	3	0	0	0	2	2	1	0	2	3	0	1	98.0	30.2	1	39.000	1	1	140
A627177903	1	6	1	240	88	4	8	8	0	2	2	8		8	8			49.1	13.9
A627177904	1	4	1	240	88	3	8	8	0	2	2	8		8	8			49.4	14.8
A627177905	2	4	1	240	88	3	8	8	0	2	2	8		8	8			50.0	15.3
A627177906	1	4	1	240	88	3	8	8	0	2	2	8		8	8			48.7	15.2
A627191501	1	77	4	236	1	4	1	0	0	2	2	2	0	2	2	0	3	73.5	18.8	1	48.000	0	0
A627191502	2	72	2	236	1	4	1	1	1	2	2	2	0	2	3	0	3	97.3	30.3	3	34.000	1	1
A627220401	1	56	3	200	88	4	0	0	0	1	1	2	1	2	2	1	1	77.1	19.2	1	49.000	0	0	210
A627225501	2	78		80	3	4	0	0	0	2	2	9		9	9		1	76.5	23.1	1	48.396	0	0
A627225503	2	48		80	88
A627254402	1	20	3	58	88	3	0	0	0	2	2	2	1	2	2	0	2	81.4	22.3	2	30.685	0
A627269701	1	52	3	335	1	2	0	0	0	2	2	1	1	2	2	0	2	91.5	25.3	1	50.811	0	0	60
A627269702	2	52	4	335	1	3	1	1	0	2	2	1	0	2	3	0	3	72.2	22.0	2	52.359	1	0
A627279901	2	80	1	35	3	5	1	1	0	1	1	2	0	1	3	0	3	96.1	28.9	1	53.774	0	0
A627298603	1	36	3	350	88	4	0	0	0	2	2	1	0	1	2	0	1	75.8	18.3	1	55.000	0	0
A627329201	2	80	1	35	3	2	0	0	0	2	2	2	0	2	3	0	2	84.5	24.8		57.692
A627334301	2	65	1	57	4	5	0	0	0	2	2	2	1	1	3	0	2	87.5	24.8	2	47.000	0	1
A627346201	1	55	1	110	1	4	1	0	1	2	1	1	1	1	2	0	3	91.0	25.2	3	51.942	0
A627346202	2	48	1	110	1	3	1	0	1	2	2	1	0	2	3	0	3	112.7	36.8	3	34.565	0	0	100
A627358101	2	80	1	55	3	4	1	0	1	1	2	2	0	1	3	0	3	103.1	30.4	3	34.000	0	0
A627392101	1	58	2	70	88	5	1	0	0	2	1	2	0	1	2	0	3	81.8	21.0		29.257			140
A627400601	2	77	1	48	3	4	0	1	0	2	2	2	0	2	2	0	2	80.5	20.8	2	48.277	1	0
A627410802	2	78	1	60	1	3	1	1	0	2	2	2	0	1	3	0	3	95.4	27.9	1	61.000	0	0
A627427801	1	58	3	175	1	4	1	0	0	2	2	2	1	1	2	0	3	74.3	19.4	1	42.000	0	0	60
A627427802	2	61	2	175	1	3	0	0	0	1	1	1	0	1	2	1	2	72.1	20.2					180
A627427803	1	31	3	175	88	2	0	0	0	2	2	2	0	2	2	1	1	78.4	24.4	1	41.213	0	1	960
A627446501	1	78	1	130	1	3	0	0	0	1	1	2	1	2	2	0	3	83.3	20.2	2	37.471	0	0
A627446502	2	69	1	130	1	3	0	0	0	3	2	1	1	2	3	0	1	84.0	24.6	2	44.169	0	0
A627461801	1	64	3	80	88	3	0	0	0	1	2	1	1	1	2	0	1	94.9	25.8	1	34.000	0	1
A628186401	1	45	3	362	88	3	1	1	0	1	2	1	1	2	2	1	3	103.3	32.3	2	33.104	1	0	840
A628186402	2	70	3	362	3	4	0	0	0	2	2	2	0	1	3	0	1	87.6	26.0	2	56.962	0		80
A628186403	1	22	3	362	88	2	0	0	0	2	2	1	1	2	2	1	2	74.7	21.0	1	41.958	0	0	840
A628186404	1	19	3	362	88	1	0	0	0	2	2	2	1	2	3	1	1	67.9	20.1	1	47.817	0	0	490
A628205101	1	31	4	117	88	4	0	0	0	2	2	2	1	2	1	1	1	124.7	41.5	2	36.229	0	1	390
A628228901	1	52	3	250	2	3	1	0	0	2	2	1	1	2	3	1	3	81.3	21.5	2	39.460	0	0	150
A628237401	2	77	1	91	3	2	1	1	1	2	2	2	0	2	3	0	3	109.8	32.3	3	54.067	1	0
A628252701	1	53	3	333	1	2	0	0	1	2	2	1	1	2	3	1	3	85.9	24.5	3	53.677	0		600
A628252702	2	49	2	333	1	2	0	1	0	2	2	1	0	2	3	0	1	84.9	25.4	1	48.634	0	0	120
A628262901	1	64	4	324	1	3	1	0	0	2	2	1	1	2	2	1	3	95.1	26.3	2	41.021	0	1	450
A628262902	2	64	2	324	1	1	0	0	0	2	2	1	0	1	3	0	2	72.1	21.7	1	42.805	0	0
A628285001	2	79	2	888	3	3	1	1	1	2	2	2	0	2	3	0	3	77.1	23.1	3	57.452	0	0	120
A628285002	1	55	4	888	1	3	0	0	0	2	2	1	0	1	2	0	1	76.5	19.9	1	34.602	1	1	60
A628296901	1	39	3	417	1	3	0	0	0	2	2	1	1	1	2	0	2	73.6	18.9	1	60.838	0
A628296902	2	40	3	417	1	2	0	0	0	2	2	1	1	1	2	0	2	81.8	22.4	1	53.807	0		90
A628296903	1	13	1	417	88	2	8	8	0	2	2	8	0	2	8			69.9	20.1		54.132
A628296904	2	9	1	417	88	1	8	8	0	2	2	8		8	8			52.3	14.2
A628296905	2	1	1	417	88	1	8	8	0	2	2	8		8	8			39.6	16.1
A628315601	2	43	3	330	1	4	0	0	0	2	2	1	0	2	3	0	2	83.9	26.2	2	46.422	0
A628315602	1	46	4	330	1	3	0	0	0	2	2	1	1	2	2	1	2	87.2	25.4	1	47.723	0	0	480
A628315603	1	13	1	330	88	2	8	8	0	2	2	8	0	2	8			85.8	24.5		47.658
A628315604	1	7	1	330	88	3	8	8	0	2	2	8		8	8			52.7	16.0
A628327501	2	23	3	400	88	2	0	0	0	2	2	1	1	1	3	1	1	67.2	23.3	1	71.405	0	0	210
A628327502	2	20	3	400	88	2	0	0	0	2	2	2	1	2	3	0	1	60.9	17.4	1	69.952	0	0
A628327503	2	25	3	400	88	3	0	0	0	2	2	1	1	2	3	0	2	66.7	19.8	1	81.410	0	0
A628334302	2	52	3	600	1	3	0	0	0	2	2	1	1	2	3	0	2	77.6	21.9	1	53.737	0
A628334303	2	23	3	600	88	3	0	0	0	2	2	1	1	2	3	0	1	71.5	21.6	1	73.119	0		120
A628341101	1	79	1	70	4	2	1	0	1	2	2	2	1	2	2	0	3	86.3	25.0		41.412
A628354702	2	42	4	825	1	4	0	0	0	1	2	1	1	2	3	0	1	79.5	21.1	1	54.458	0	0	30
A628363201	2	76	2	400	3	3	1	1	1	2	2	2	0	2	3	0	3	89.7	25.9	3	54.580	1	0	120
A628363202	2	56	4	400	88	4	1	0	0	2	2	1	0	2	3	1	3	93.2	31.2	1	68.387	0	0	230
A628363203	2	44	4	400	88	3	0	0	0	1	2	2	1	2	3	0	2	82.5	26.2	1	59.766	0	0	100
A628392101	1	64	1	128	1	2	0	0	0	2	2	1	0	2	2	1	1	87.9	22.8	1	41.412	0	0	200
A628392102	2	61	2	128	1	3	0	1	0	2	2	1	1	2	3	0	2	90.1	29.8	2	70.299	1
A628402301	1	66	3	289	1	1	0	0	0	2	2	1	1	2	3	0	2	72.3	20.7	1	90.980	1	0
A628402302	2	59	2	289	1	1	0	0	0	2	2	2	0	2	3	1	2	64.7	20.2	1	84.000	1	0	150
A628412501	1	73	1	330	1	3	1	1	0	2	2	1	1	2	3	0	3	85.2	23.6	2	49.089	1	0	30
A628412502	2	67		330	1
A628421001	1	77	3	72	1	3	1	0	0	2	1	2	0	2	2	0	3	77.6	17.0	1	39.590	0	0
A628421002	2	75	1	72	1	3	1	0	0	2	2	2	0	2	3	0	3	66.8	19.3	1	52.277	0	0
A629198301	2	26	4	250	88	3	0	0	0	2	2	1	1	2	2	1	1	59.7	18.2	1	54.996	0	0	840
A629215301	1	35	4	583	88	2	0	0	0	2	2	1	1	2	3	1	2	84.8	24.2	1	48.767	0	0	1410
A629222101	2	28	4	417	88	4	0	0	0	2	2	1	0	2	3	1	1	60.3	17.7	1	60.427	0	0	320
A629235701	2	77	1	80	3	3	1	1	0	2	2	1	0	2	3	1	3	63.2	19.3	1	68.825	1	0	350
A629245901	2	75	1	30	3	4	0	1	0	2	2	2	1	2	3	0	3	98.6	31.4	2	49.947	1	0	140
A629259501	1	26	3	50	88	3	0	0	0	2	2	2	1	2	2	1	1	68.3	18.5	1	77.603	0		750
A629286701	1	41	4	333	88	4	1	1	1	2	2	1	1	2	3	1	3	91.7	28.5	3	37.690	0		480
A629300301	1	28	4	220	88	3	0	0	0	2	2	1	0	2	3	1	1	94.7	30.3	1	38.587	0	0	400
A629300302	1	28		220	88	9	0	0	0	9	9	9	0	2	3			71.2	21.3	1	47.469	0	0
A629300303	1	25	3	220	88	2	0	0	0	2	2	2	0	2	2	1	1	83.3	23.8	1	68.984	0		300
A629308801	2	59	2	510	4	3	0	0	0	2	2	1	0	2	3	1	2	83.7	23.5	2	83.318	1		200
A629308802	2	62	1	510	1	3	0	0	0	2	2	1	1	2	2	1	2	73.7	21.3	2	69.221	1	0	420
A629325801	1	50	3	100	1	3	0	0	0	2	2	1	1	2	2	0	1	80.7	22.0	1	77.866	1	0
A629339401	1	24	4	190	88	3	0	0	0	1	2	1	1	2	3	1	2	121.4	37.9	1	33.722	0	1	600
A629351301	1	60	3	100	1	3	1	0	0	2	2	1	1	2	2	0	3	94.2	26.3	2	43.130	0	0	140
A629351302	2	54	4	100	1	3	0	0	0	2	2	1	1	2	3	0	1	77.2	22.0	2	44.179	0	0	120
A629364902	2	71	2	150	1	3	1	1	0	2	2	2	0	2	3	1	3	84.8	25.3	2	67.841	1	0	420
A629375101	1	43	4	617	88	2	0	0	0	2	2	1	1	2	2	0	3	87.4	22.9	2	51.979	1	0
A629395501	2	26	4	250	88	3	0	0	0	2	2	1	0	2	3	1	1	67.3	20.9	1	70.062	0	0	200
A629402301	2	69	3	150	4	3	0	0	0	2	2	2	0	2	3	1	1	91.4	24.3	1	60.233	0		300
A629414201	1	76	1	40	1	2	1	0	0	2	2	2	0	2	2	0	3	87.4	22.5	2	36.379	0	0	90
A629438001	1	42	3	333	1	3	0	0	0	2	2	1	0	2	2	0	2	90.3	27.2	2	45.293	0	0
A629438002	2	42	4	333	1	2	0	1	0	2	2	1	1	2	3	1	2	72.2	23.7	2	58.599	0	0	750
A629448201	1	51		833	1
A629448202	2	48	3	833	1	2	0	0	0	2	2	1	0	2	3	1	3	73.1	22.0	1	51.943	0		400
A629448203	1	22		833	88
A630177901	1	42	4	1417	1	2	1	0	0	2	2	1	1	2	2	1	3	94.6	28.8	2	63.240	0	1	1320
A630177902	2	42	4	1417	1	2	0	0	0	2	2	1	1	2	3	1	1	69.7	21.2	2	52.763	0	0	150
A630177903	1	10	1	1417	88	1	8	8	0	2	2	8		8	8			72.2	22.0
A630177904	1	7		1417	88
A630188101	2	53	4	500	1	3	1	0	0	2	2	2	0	2	3	0	3	75.1	24.4	2	66.299	0	0	120
A630188103	2	24		500	88
A630188104	2	18		500	88
A630200001	1	36	4	1417	1	3	0	0	0	2	2	1	0	2	2	0	2	99.5	30.9	1	44.053	0	0	120
A630200002	2	36	4	1417	1	3	0	0	0	2	2	1	0	2	3	1	1	80.4	21.5	1	70.877	1	0	420
A630200003	1	5	1	1417	88	2	8	8	0	2	2	8		8	8			50.2	14.5
A630200004	1	1	1	1417	88	1	8	8	0	2	2	8		8	8			50.4	19.1
A630210201	1	61	4	1000	1	3	0	0	0	2	2	1	1	2	2	0	2	93.7	24.2	2	70.395	1	0	40
A630210202	2	56	3	1000	1	3	0	0	0	2	2	2	0	2	3	0	3	81.3	22.5	2	43.927	0	1	120
A630220401	2	42	4	650	1	4	1	0	0	2	1	2	1	2	3	1	3	78.5	24.0	1	51.942	0	0	660
A630220403	2	12	1	650	88	1	8	8	0	2	2	8	0	2	8			61.3	17.9		51.183		0
A630234001	1	62	4	270	1	3	1	1	1	2	2	1	1	2	2	1	3	93.3	27.2	3	41.405	1		360
A630234002	2	58	2	270	1	4	0	1	0	2	2	2	0	2	3	0	1	72.2	22.4	2	53.837	1
A630254401	1	44		1500	1
A630254402	2	42	4	1500	1	3	0	0	0	2	2	2	0	2	3	1	1	68.3	20.1	1	53.948	0	0	360
A630254403	1	14	1	1500	88	4	8	8	0	3	2	8	0	2	8			54.4	14.9		39.293
A630254404	2	10	1	1500	88	1	8	8	0	2	2	8		8	8			56.1	17.2		53.820
A630261201	1	40	4	583	1	3	0	0	0	2	2	1	1	2	2	0	2	84.2	24.4	1	48.150	0	0	50
A630261202	2	36	4	583	1	3	0	0	0	2	2	2	1	2	3	1	1	73.5	20.8	1	49.544	0	0	240
A630261203	1	7	1	583	88	2	8	8	0	2	2	8		8	8			62.9	19.9
A630285001	2	75	4	360	3	1	1	1	0	2	2	2	0	2	3	1	3	74.6	22.1	1	50.678	1	0	623
A630296901	2	68	1	130	4	1	0	1	0	2	2	2	1	2	3	0	1	86.4	23.5	1	66.171	1	0	100
A630305401	1	58	4	833	1	3	0	0	1	2	2	1	0	2	2	1	1	81.1	22.5	3	64.327	0	0	300
A630305402	2	55	4	833	1	2	0	0	0	2	2	1	0	2	3	1	1	88.3	27.3	1	53.458	0	0	200
A630305403	1	5	1	833	88	1	8	8	0	2	2	8		8	8			52.3	17.4
A630315601	1	44		1500	1
A630315602	2	42	4	1500	1	2	0	0	0	2	2	2	0	2	3	1	1	71.2	20.7	1	53.884	0		210
A630315603	2	12	1	1500	88	2	8	8	0	2	2	8	0	2	8			61.7	17.0		44.605
A630315604	1	8	1	1500	88	1	8	8	0	2	2	8		8	8			65.0	19.2
A630327501	1	56	4	833	1	4	1	1	0	2	2	1	1	2	2	1	3	81.8	23.7	1	41.452	1	0	360
A630327502	2	55	4	833	1	2	0	0	0	2	2	2	0	1	3	1	1	72.5	22.0	1	56.871	0		300
A630336001	1	51	4	500	1	3	1	0	0	2	2	1	1	2	2	0	3	93.4	25.0	2	49.920	0	0	30
A630336002	2	51	4	500	1	4	0	0	0	1	2	2	0	1	3	1	1	68.2	20.6	1	52.540	0	0	360
A630336003	2	16	2	500	88	1	8	8	0	2	2	2	0	1	8			64.4	18.6		86.317		0
A630336004	2	7	1	500	88	2	8	8	0	2	2	8		8	8			49.4	14.9
A630347901	1	50	4	750	1	3	0	0	0	3	2	1	1	2	2	0	2	96.8	29.1		35.133			60
A630347902	2	42	4	750	1	2	0	0	0	2	2	2	0	2	3	1	1	72.8	21.4	2	69.691	0		1080
A630347903	1	14	1	750	88	2	8	8	0	2	2	8	0	2	8			59.4	16.7		40.884		0
A630347904	1	13	1	750	88	1	8	8	0	2	2	8	0	2	8			59.2	16.3		56.508
A630358101	1	42	4	900	1	3	0	1	0	2	2	1	1	2	2	1	1	91.8	26.2	1	44.801	1	0	720
A630358102	2	40	4	900	1	2	0	0	0	2	2	2	0	2	2	1	1	66.3	20.2	1	66.096	0	0	1170
A630358103	2	6	1	900	88	3	8	8	0	2	2	8		8	8			45.7	13.7
A630370002	2	49	4	917	1	3	0	0	0	2	2	1	1	2	3	0	3	78.4	21.6	1	53.116	0	0
A630381901	1	40		1500	1	9	0	0	0	9	9	9	1	2	1		2	99.1	24.8	1	61.599	0
A630381902	2	41	4	1500	1	2	0	0	0	2	2	1	1	2	3	1	1	68.5	19.6	1	59.524	0	0	200
A630381903	2	10	1	1500	88	2	8	8	0	2	2	8		8	8			53.4	14.7
A630381904	1	4	1	1500	88	2	8	8	0	2	2	8		8	8			55.0	16.5
A630381905	1	4	1	1500	88	2	8	8	0	2	2	8		8	8			48.5	14.9
A630392101	1	34	4	650	1	2	0	0	0	2	2	1	1	2	2	1	1	81.4	24.2	1	52.005	0	0	615
A630392102	2	37		650	1
A630392103	1	2		650	88
A630397201	1	45	4	1250	1	3	0	0	0	2	2	1	1	2	2	1	1	85.1	21.9	1	45.821	0	1	480
A630397202	2	44	4	1250	1	2	0	0	0	2	2	1	0	2	3	0	1	72.6	22.3	2	49.468	0	0	60
A630397203	2	14	1	1250	88	2	8	8	0	2	2	8	0	2	8			62.6	18.6		50.236		0
A630414201	1	42		550	1
A630414202	2	38	4	550	1	3	0	1	0	2	2	2	1	2	3	0	1	87.5	26.1	1	46.332	1
A630414203	2	4	1	550	88	2	8	8	0	2	2	8		8	8			50.3	15.2
A631174501	2	52	4	250	88	3	0	0	0	2	2	1	0	2	3	1	3	72.1	21.2	1	60.192	0	0	160
A631203401	2	40	4	558	1	2	0	0	0	2	2	2	0	2	3	1	1	68.2	19.8	1	70.968	0	0	160
A631203402	1	41	4	558	1	3	0	0	0	2	2	1	1	2	2	0	1	87.8	24.1	1	31.452	0	1	20
A631203403	2	8	1	558	88	2	8	8	0	2	2	8		8	8			58.2	15.3
A631203404	1	4	1	558	88	2	8	8	0	2	2	8		8	8			48.8	13.6
A631210201	1	61	4	360	1	3	0	1	0	2	2	1	1	2	2	1	2	90.0	25.6	1	50.303	1	0	260
A631210202	2	60	4	360	1	3	0	1	0	2	2	2	0	2	3	0	1	75.7	20.4	1	51.728	1	0	120
A631220401	1	27	4	400	1	3	0	0	0	2	2	2	1	2	3	0	1	91.2	25.4	1	53.153	0		100
A631220402	2	27	4	400	1	3	0	0	0	1	2	1	1	2	3	0	1	73.8	18.9	1	56.198	0		60
A631228902	2	46	4	868	1	3	0	0	0	2	2	2	0	2	3	1	1	82.6	24.7	1	61.186	1	0	240
A631228904	1	15	1	868	88	1	8	8	0	2	2	2	0	2	8			73.4	21.8		41.881		0
A631228905	2	5	1	868	88	3	8	8	0	2	2	8		8	8			40.3	11.8
A631240802	2	25	4	442	88	2	0	0	0	2	2	1	1	1	1	1	2	75.3	22.4	1	67.142	0	0	810
A631240803	1	24		442	88
A631256101	2	32	3	584	4	3	0	0	0	2	2	1	0	2	3	1	2	64.4	19.2					150
A631256102	2	8	1	584	88	3	8	8	0	2	2	8		8	8			56.2	17.7
A631256103	2	63	1	584	3	2	0	0	0	2	2	1	0	2	3	1	1	75.9	21.8	2	43.741	0	0	360
A631264601	1	76	3	300	3	3	1	1	0	2	2	2	1	2	2	1	3	92.4	25.4	2	48.489	1	0	500
A631264602	1	43	4	300	88	1	0	0	0	2	2	1	1	2	3	1	2	93.3	24.6	1	41.956	0	1	370
A631274801	1	47	4	700	1	3	0	0	0	2	2	1	1	2	2	1	2	75.9	21.2	1	38.189	0	0	200
A631274802	2	42	4	700	1	3	0	0	0	2	2	2	1	2	3	1	1	87.2	27.3	1	60.603	1	0	300
A631274803	1	3	1	700	88	2	8	8	0	2	2	8		8	8			46.4	15.0
A631281601	2	69	4	400	4	3	0	0	0	2	2	2	0	2	3	0	1	80.3	21.4	2	59.826	0	0
A631290101	1	38	3	700	1	3	1	0	0	2	2	1	0	2	2	0	3	101.0	30.3	3	42.083	0	0
A631290102	2	40	4	700	1	2	0	0	0	2	2	1	0	2	3	0	2	74.1	22.9	2	41.510	0	0
A631290103	1	3	1	700	88	2	8	8	0	2	2	8		8	8			66.9	23.9
A631308801	1	45	4	500	1	1	0	0	0	2	2	1	1	2	2	1	1	79.5	22.9	2	50.816	0	0	240
A631308802	2	43	4	500	1	3	0	0	0	2	2	1	1	2	2	0	1	68.2	19.4	2	39.321	0	1
A631308803	2	14	1	500	88	2	8	8	0	2	2	8	0	1	8			65.6	20.4		40.075		0
A631317301	1	38	4	600	1	3	0	0	0	2	2	1	1	2	2	1	2	84.8	22.8	1	33.784	0		180
A631317302	2	36	4	600	1	1	0	0	0	2	2	1	1	2	3	0	2	70.1	22.2	1	62.185	0		100
A631317303	1	6	1	600	88	1	8	8	0	2	2	8		8	8			53.5	17.2
A631317304	2	4	1	600	88	1	8	8	0	2	2	8		8	8			52.3	16.5
A631332602	2	66	4	200	1	3	1	1	0	2	2	2	0	2	3	1	3	81.9	22.7	2	48.268	1	0	420
A631341101	1	58	3	800	1	2	1	0	0	2	2	1	1	2	2	1	3	81.7	23.9	1	45.602	0	0	240
A631341102	2	57	3	800	1	1	0	0	0	2	2	1	0	2	3	0	1	66.1	19.7	1	65.639	0	0	100
A631341103	1	31	4	800	88	3	0	0	0	2	2	1	1	2	2	0	1	90.0	25.6	1	58.290	0	0	60
A631353001	1	60	4	900	1	3	0	0	0	2	2	1	1	2	2	0	1	91.8	26.6	2	35.922	0
A631353002	2	57	3	900	1	3	0	0	0	2	2	2	0	2	3	0	2	79.3	24.1	1	52.700	0	0	120
A631353003	1	31	4	900	88	2	0	0	0	2	2	1	1	2	3	0	1	85.5	25.5	1	48.115	0	0
A631353004	1	29		900	88
A631363201	1	38	4	583	1	4	0	0	0	2	2	1	1	2	2	0	3	94.0	25.0	2	45.718	1	0	100
A631363202	2	33	4	583	1	3	0	0	0	2	2	2	1	2	3	0	1	99.8	26.3	1	61.305	1	1
A631363203	1	3	1	583	88	2	8	8	0	2	2	8		8	8			45.2	14.6
A631371701	1	54	3	1000	1	3	0	1	0	2	2	1	1	2	2	0	1	88.4	24.8	2	41.169	1		100
A631371702	2	53	3	1000	1	3	1	1	0	2	2	1	1	2	3	1	3	79.0	23.5	2	65.138	1		580
A631371703	2	22	4	1000	88	4	1	0	0	2	2	1	1	2	2	1	1	66.5	20.0	1	55.291	0	0	1000
A632171102	2	56		200	1
A632171103	1	28	3	200	88	3	0	0	0	2	2	1	1	2	2	1	2	89.2	25.2		41.760			210
A632171104	1	25		200	88
A632183001	1	65	1	95	1	2	0	0	0	2	2	2	1	2	2	0	3	92.8	26.4	3	40.663	0	1	100
A632183002	2	60	1	95	1	4	1	1	0	2	1	2	1	1	3	0	3	87.8	27.5	2	43.438	1	0
A632198301	1	69	4	45	3	4	0	0	0	1	1	2	1	1	2	0	2	81.4	24.1	2	48.303	0
A632211901	1	46	4	167	1	4	1	0	0	2	2	2	1	2	2	1	3	86.4	27.5	2	40.533	1	1	195
A632211902	2	47	3	167	1	3	0	0	0	2	2	1	1	2	3	1	1	81.4	27.0	1	54.862	1	0	200
A632211903	2	12	1	167	88	4	8	8	0	2	2	8	0	2	8			61.4	21.3		54.475
A632211904	2	10	1	167	88	2	8	8	0	2	2	8		8	8			52.4	16.5		57.379
A632220401	1	73	2	330	1	4	0	0	0	2	2	1	0	2	2	0	1	94.4	24.4	3	36.424	0	1	70
A632220402	2	74	1	330	1	3	1	1	1	2	2	2	1	2	3	0	3	99.5	24.1	3	69.304	1	1	140
A632220403	1	48	3	330	88	2	0	0	0	2	2	1	0	2	2	1	1	86.5	23.7	1	33.930	0	0	780
A632239101	2	60	3	78	1	3	0	0	0	2	2	1	1	2	3	0	1	77.4	22.0	1	74.751	0	0	100
A632239102	1	75	3	78	1	3	0	1	0	2	2	2	1	2	3	1	3	87.4	22.6	3	56.347	1	0	180
A632251001	1	43		308	1
A632251002	2	34	3	308	1	4	0	0	0	1	2	2	0	1	3	1	2	85.3	25.5	2	62.866	0	0	420
A632251003	2	11	1	308	88	4	8	8	0	2	2	8		8	8			59.3	16.8
A632251004	1	10	1	308	88	3	8	8	0	2	2	8		8	8			56.3	16.5		79.776
A632251005	1	10	1	308	88	3	8	8	0	2	2	8		8	8			59.6	19.0		71.321
A632251006	1	1	1	308	88	4	8	8	0	2	2	8		8	8			43.4
A632251007	2	69	1	308	3	4	0	0	0	1	2	2	1	2	2	0	2	76.2	21.3	1	45.697	0	1
A632261201	2	80	1	20	3	3	1	0	1	2	2	2	0	2	3	0	3	84.4	22.6
A632261202	1	50		20	88
A632281601	2	54	3	35	3	2	0	0	0	2	2	1	0	2	3	1	1	70.2	22.4	1	48.631	0		180
A632296901	2	50	2	231	4	3	0	0	0	1	2	1	1	2	2	1	3	92.1	26.9	2	54.427	0	1	420
A632296902	2	19	3	231	88	2	0	0	0	2	2	2	0	2	3	1	2	94.3	31.2	2	42.434	0	1	660
A632296903	2	17	2	231	88	3	8	8	0	2	2	2	0	2	8			75.4	24.1		55.470		0
A632296904	1	13	1	231	88	3	8	8	0	2	2	8	0	2	8			77.2	23.0		46.540		0
A632307101	1	61	3	388	1	4	0	0	0	1	2	2	1	2	2	0	1	84.8	21.7	1	48.500	0	0	90
A632307102	2	54	4	388	1	4	0	1	0	1	2	1	0	2	3	1	2	92.3	25.3	3	43.890	0	0	160
A632307103	1	27	4	388	88	3	0	0	0	1	2	1	1	2	2	1	1	79.5	20.7	1	41.566	0	0	200
A632329202	2	40	4	200	1	4	0	0	0	2	2	2	0	2	3	0	2	83.5	25.4	2	50.280	0		90
A632329203	1	9	1	200	88	4	8	8	0	2	2	8		8	8			52.3	13.2
A632329204	1	7	1	200	88	3	8	8	0	2	2	8		8	8			51.2	14.4
A632329205	2	5	1	200	88	3	8	8	0	2	2	8		8	8			48.2	15.4
A632334301	2	78	2	98	3	3	1	1	0	2	2	1	0	2	3	1	3	98.3	29.2	2	39.049	1	1	258
A632346201	1	67	2	200	1	4	0	0	0	2	2	2	0	2	2	0	2	92.2	28.8	1	42.396	0	0	80
A632346202	2	65	1	200	1	4	1	1	0	2	2	2	1	2	3	0	3	88.4	26.8	3	39.049	1	0	60
A632356401	1	32	3	333	1	2	0	0	0	2	2	1	0	2	2	1	1	74.6	22.0	1	45.439	0	0	240
A632356402	2	31	2	333	1	3	0	0	0	2	2	1	1	2	2	1	1	65.7	21.7	1	36.790	0	0	260
A632364901	1	39	3	83	88	2	0	0	0	2	2	1	1	2	3	1	3	93.0	23.6	2	48.565	0	0	300
A632375101	1	75	1	112	1	4	1	0	0	2	2	2	1	2	2	0	3	98.2	27.1	2	49.222	0	0	30
A632375102	2	68	1	112	1	4	1	0	0	2	2	1	1	2	3	1	3	91.2	24.1	1	51.781	0	0	150
A632385302	2	67	1	63	1	5	0	0	0	1	2	1	0	1	2	0	2	80.8	22.8	2	57.960	0	0	120
A632393801	2	77	1	217	3	4	1	0	0	2	2	2	0	2	3	0	3	85.4	22.9	3	51.847	1
A632393802	2	46	3	217	1	2	0	0	0	2	2	1	1	2	2	0	2	80.6	23.6	1	79.542	1	0	80
A632393803	1	10	1	217	88	2	8	8	0	2	2	8		8	8			78.4	23.3
A632407401	1	47	2	380	88	4	1	1	0	2	2	1	0	1	3	1	3	87.4	26.2	1	59.122	1	0	180
A632407403	2	17	2	380	88	4	8	8	0	2	2	1	0	1	8			66.2	20.1		71.601		0
A633174501	1	43	4	667	1	3	0	1	0	2	2	1	1	2	2	1	3	94.6	25.5	2	33.516	1	1	150
A633174502	2	38	4	667	1	3	0	0	0	2	2	1	0	2	3	0	2	68.3	20.1	1	61.678	0	0	110
A633174503	1	12	1	667	88	2	8	8	0	2	2	8	0	2	8			64.5	18.3		47.250		0
A633174504	2	10	1	667	88	2	8	8	0	2	2	8		8	8			57.1	15.3		43.848		0
A633181301	1	31	4	833	1	2	0	0	0	2	2	1	1	2	1	1	1	90.3	25.7	2	48.701	0	1	270
A633181302	2	29	4	833	1	3	0	0	0	2	2	1	1	2	3	0	1	67.3	20.2	1	55.658	0	0	90
A633191501	1	45	4	833	1	2	0	0	0	2	2	1	1	2	3	0	2	86.2	23.4	1	41.680	0	0	120
A633191502	2	42	4	833	1	3	0	0	0	2	2	2	0	2	3	0	1	73.2	23.3	1	59.246	0
A633191503	2	11	1	833	88	1	8	8	0	2	2	8		8	8			61.5	20.1		49.838		0
A633200001	1	43		500	1
A633200002	2	38		500	1
A633200003	2	10	1	500	88	2	8	8	0	2	2	8		8	8			62.7	18.5		57.331		0
A633200004	1	68	4	500	1	2	1	0	0	2	2	2	1	1	2	1	3	90.7	24.6	1	57.268	0	0	200
A633200005	2	65	3	500	1	4	0	1	0	2	2	2	0	2	3	0	1	85.7	24.1	2	44.037	1	0
A633210202	2	71	3	407	1	3	0	0	0	2	2	2	1	2	3	0	1	90.3	23.1	2	36.225	0		90
A633210203	2	46	3	407	1	2	0	1	0	2	2	1	1	2	3	1	2	90.5	28.0	2	53.708	1		530
A633210204	1	11	1	407	88	1	8	8	0	2	2	8		8	8			68.0	21.9		51.692
A633218701	1	69	1	358	1	2	0	1	0	2	2	1	1	2	2	1	1	74.3	19.8	2	54.622	0	0	200
A633218702	2	63	1	358	1	2	0	0	0	2	2	2	1	2	3	1	2	87.8	23.3	1	39.375	0	1	300
A633218703	1	39	4	358	4	2	0	0	0	2	2	1	0	2	2	1	1	93.7	25.8	2	48.258	0	0	150
A633218704	1	6	1	358	88	1	8	8	0	2	2	8		8	8			66.6	14.1
A633218705	1	5	1	358	88	1	8	8	0	2	2	8		8	8			57.7	14.8
A633225501	1	44	4	700	1	3	0	0	0	2	2	1	1	2	2	0	2	84.7	25.4		52.864
A633225505	2	68	1	700	3	4	1	1	0	2	2	2	0	2	3	1	3	90.8	26.4		57.273			390
A633234001	2	53	3	667	1	1	0	0	0	2	2	1	0	2	3	0	1	69.5	21.2	1	62.182	0		120
A633247601	1	77	4	800	1	2	0	0	0	2	2	2	1	2	2	1	3	82.8	22.0	2	57.479	0	0	420
A633247602	2	71	3	800	1	2	0	0	0	2	2	2	1	2	3	1	3	85.3	21.5	2	55.463	1		150
A633257801	1	63	4	833	1	2	0	0	0	2	2	1	1	2	2	0	2	90.6	26.6	2	32.056	1	1	100
A633257802	2	58	4	833	1	3	0	0	0	2	2	1	1	2	3	0	1	70.6	21.4	2	49.351	0
A633257803	2	28		833	88
A633271401	1	47	4	833	1	3	0	0	0	2	2	1	1	2	3	0	2	97.2	27.7	2	40.005	0	1
A633271402	2	44	4	833	1	3	0	0	0	2	2	1	0	2	3	0	1	75.2	22.5	1	69.679	0	0
A633271403	1	6	1	833	88	1	8	8	0	2	2	8		8	8			51.0	17.8
A633286701	2	44	4	800	1	4	0	1	0	2	2	2	0	2	3	0	2	90.5	28.9	2	32.508	1	1
A633286703	2	18	2	800	88	4	8	8	0	2	2	2	0	1	8			73.6	19.6		64.324		0
A633286704	1	13		800	88
A633295201	1	41	4	1000	1	3	0	0	0	2	2	1	0	2	2	1	2	85.7	25.0	2	58.917	0	0	420
A633295202	2	38	4	1000	1	3	0	0	0	2	2	2	0	2	3	1	1	73.3	20.8	1	62.931	0	0	200
A633295203	2	10	1	1000	88	2	8	8	0	2	2	8		8	8			55.2	15.1
A633295204	1	7	1	1000	88	2	8	8	0	2	2	8		8	8			52.1	14.2
A633300301	1	65	3	510	1	3	0	1	0	2	2	2	1	2	2	1	2	92.2	24.9	2	53.992	1		760
A633300302	2	60	3	510	1	3	1	1	0	2	2	2	0	2	3	1	2	87.2	27.9	2	66.529	1		300
A633300303	2	29	4	510	1	2	0	0	0	2	2	2	0	2	3	1	1	85.1	25.0	1	50.299	0	0	180
A633312201	1	80	4	200	1	3	0	0	0	2	2	2	0	2	2	0	2	74.3	19.3	1	62.681	0	0	40
A633312202	2	72	4	200	1	3	1	1	0	2	2	2	0	2	3	0	3	87.4	23.8	2	32.511	1	0	120
A633320701	1	69	4	414	1	4	1	1	1	2	2	1	1	2	2	0	3	92.5	19.9	3	49.644	1		100
A633320702	2	64	3	414	1	2	0	1	0	2	2	2	0	2	3	0	2	87.2	23.0	2	44.919	1	0
A633329201	1	49	4	833	1	3	0	0	0	1	2	1	1	2	2	1	1	78.5	20.8					150
A633329202	2	46	4	833	1	4	0	0	0	2	2	2	0	2	1	1	1	71.5	21.0	1	48.116	0	0	360
A633329203	1	13	1	833	88	2	8	8	0	2	2	8	0	2	8			70.3	21.6		48.051
A633329204	2	11	1	833	88	3	8	8	0	2	2	8		8	8			51.6	15.2
A633341101	1	41	4	1500	1	2	1	1	0	2	2	1	1	2	3	0	3	88.6	25.5	1	42.777	1
A633341102	2	37	4	1500	1	3	0	0	0	2	2	1	1	1	3	0	1	80.2	25.0	2	44.100	0
A633341103	1	6	1	1500	88	1	8	8	0	2	2	8		8	8			45.7	14.6
A633341104	1	4	1	1500	88	2	8	8	0	2	2	8		8	8			47.3	14.4
A633341105	2	64	2	1500	1	4	0	1	0	2	2	1	0	2	3	1	2	78.1	22.7	1	62.623	1	0	240
A633341106	1	71	2	1500	1	2	0	0	0	2	2	2	1	2	2	1	1	81.3	21.7	2	51.030	0	0	420
A633349603	2	24	4	84	88	2	0	0	0	2	2	2	1	2	3	1	2	68.4	20.3	1	69.301	0	0	780
A633358101	1	46		1250	1
A633358102	2	42	4	1250	1	3	0	0	0	2	2	2	0	2	3	0	1	73.5	21.4
A633358103	1	9	1	1250	88	2	8	8	0	2	2	8		8	8			63.6	18.1
A633358104	1	7	1	1250	88	2	8	8	0	2	2	8		8	8			55.1	14.9
A633380201	1	57	4	680	1	3	0	0	0	2	2	2	1	2	2	1	2	85.3	25.9	1	55.315	0	0	420
A633380202	2	53	4	680	1	2	0	0	0	2	2	1	0	2	3	1	2	90.3	28.9	1	54.811	0	0	270
A633380203	2	27	4	680	88	3	0	0	0	2	2	1	0	2	3	0	1	68.3	19.9	1	61.426	0	0	90
A633380204	2	25	4	680	88	2	0	0	0	2	2	2	0	2	3	1	1	62.1	19.8	1	40.761	0	0	360
A634200001	1	51	2	430	1	3	0	0	1	2	2	1	1	2	2	0	3	79.4	21.4	3	43.304	0	0
A634200002	2	45	2	430	1	2	0	0	0	2	2	1	0	2	3	0	2	79.6	24.0	1	52.082	0	0
A634200004	2	22	4	430	88	3	0	0	0	2	2	1	1	1	2	1	1	79.7	25.1	1	54.813	0	0	150
A634227201	1	43	3	400	4	2	0	0	0	2	2	1	1	2	2	1	2	72.2	18.5	1	72.199	0	0	250
A634227202	2	65	1	400	3	3	0	1	1	2	2	1	0	2	3	0	2	77.1	19.2	3	45.612	0	1	120
A634227203	1	18		400	88
A634235702	1	9	1	57	88	2	8	8	0	2	2	8		8	8			62.6	19.4
A634235703	2	75	1	57	3	4	0	1	1	2	2	2	0	1	3	0	2	89.8	25.1	3	26.659	1	1	60
A634256101	1	54	3	90	1	4	0	0	0	2	2	2	1	1	2	1	2	98.0	25.8	2	36.347	0	1	210
A634256102	2	50	4	90	1	3	0	0	0	2	2	1	0	1	3	0	3	80.3	26.7	1	41.517	0	0
A634256103	1	17		90	88
A634264601	2	77	1	41	3	3	0	1	0	2	2	1	0	2	3	1	1	82.3	22.8	2	37.648	1	0	210
A634274801	1	63	2	100	4	3	1	0	0	2	2	1	1	2	3	0	3	92.8	24.5	2	48.961	0	0
A634286701	2	80	1	68	3	3	1	1	1	2	2	2	0	2	3	0	3	92.0	27.8	3	30.105	1	0	60
A634307101	2	74	1	50	4	3	0	1	0	2	2	2	0	2	3	1	2	87.0	23.3	1	41.159	1	0	180
A634319001	1	75	3	228	1	4	1	1	0	2	2	2	1	2	2	0	3	95.3	24.8	2	43.281	1	0
A634319002	2	73	2	228	1	5	0	0	0	2	1	1	1	2	3	1	2	85.8	24.6	2	46.305	0	0	150
A634341101	1	57	1	580	1	3	0	0	0	2	2	1	1	2	3	1	1	89.4	24.8	1	54.838	0	0	360
A634341102	2	56	2	580	1	3	0	0	0	2	2	1	1	2	3	0	1	93.6	29.3	1	58.062	0	0	120
A634373401	1	60	2	17	88	4	1	1	1	2	1	2	0	1	2	0	2	88.4	22.1
A634380201	1	74		100	1
A634380202	2	69	3	100	1	3	1	1	0	2	2	2	0	2	3	0	3	89.6	25.0
A634412501	2	80	1	70	3	4	1	1	0	1	2	2	0	2	3	0	3	86.9	26.1	2	55.000	1	0
A635176201	1	30	4	667	88	3	1	0	0	2	2	1	1	2	3	1	2	92.3	27.8	1	51.968	0	0	500
A635176202	1	25	3	667	88	2	0	0	0	2	2	2	1	2	3	1	2	101.8	30.0	1	45.043	0		180
A635176203	2	55	3	667	1	1	0	0	0	2	2	1	1	2	3	0	1	82.8	24.2	1	69.013	0	0
A635181301	1	31		850	1
A635181302	2	32	3	850	1	4	0	0	0	1	2	2	0	2	3	1	1	74.5	23.3	1	43.363	0	0	250
A635181303	2	3		850	88
A635181304	2	1		850	88
A635181305	1	56		850	3
A635222101	1	56	3	833	1	4	0	1	0	1	2	1	1	1	2	0	1	78.4	18.3	1	38.103	0	0
A635222102	2	45		833	1
A635232301	1	28	3	318	1	2	0	0	0	2	2	1	1	2	2	1	1	67.4	18.8	1	66.572	0	0	150
A635242501	1	44	3	500	1	3	0	0	0	2	2	1	1	2	2	1	1	84.8	22.9	1	55.593	0	0	150
A635242502	2	42	3	500	1	3	0	0	0	2	2	1	1	2	3	0	1	83.5	26.2	2	42.771	0	0	120
A635242503	1	12	1	500	88	2	8	8	0	2	2	8	0	2	8			65.4	18.9		54.673
A635252701	1	70	2	585	1	3	0	0	0	1	1	2	1	2	2	1	3	89.1	25.7	2	42.134	0	0	210
A635252702	2	62		585	1
A635252703	1	35	4	585	88	3	0	0	0	2	2	1	1	2	3	1	2	95.4	29.1	2	32.216	0	0	300
A635269701	2	21	3	200	88	3	0	0	0	1	2	1	1	2	2	1	1	71.1	18.8	1	70.979	0	0	150
A635269702	1	19	3	200	88	2	0	0	0	2	2	1	1	2	3	0	1	73.7	19.7	1	62.229	0	0
A635281601	2	64	1	470	1	4	1	1	0	2	2	2	1	2	3	1	3	89.7	28.6	2	59.472	0	0	710
A635281602	1	63	1	470	1	2	1	1	1	2	2	1	1	2	2	0	3	92.9	26.4	3	41.193	1	0
A635281603	1	34		470	88
A635293501	1	34	4	150	88	2	0	0	0	2	2	1	1	2	3	1	1	89.0	26.0	1	38.826	1	0	540
A635296901	2	54	3	410	4	3	0	0	0	2	2	1	1	2	3	1	2	75.3	22.5	1	64.368	0	0	550
A635302001	1	64	3	250	1	4	0	0	0	1	2	1	1	2	2	0	1	88.0	24.1	1	63.089	0	0
A635317301	1	80	1	100	1	3	1	0	0	2	2	2	1	2	2	0	3	81.1	21.9	2	42.640	0	0
A635317302	2	72	1	100	1	1	0	1	0	2	2	2	0	2	3	0	2	90.2	24.7					20
A635322401	2	65	2	90	3	3	1	0	0	2	2	2	1	2	3	0	3	88.7	27.0	1	39.352	0
A635334301	1	24	3	167	88	3	0	0	0	2	2	1	1	2	2	0	1	90.4	25.9	1	51.253	0	0
A635344501	1	32	4	667	1	3	0	0	0	2	2	1	1	2	1	1	1	71.0	18.7	1	60.064	0	0	280
A635344502	2	27	4	667	1	2	0	0	0	2	2	1	1	1	3	1	1	71.3	22.7	1	65.982	0		320
A635354701	1	80	1	70	1	3	1	0	0	2	1	2	0	2	2	0	3	84.5	22.1	1	41.062	0	0
A635354702	2	75	1	70	1	4	0	1	0	2	2	2	0	2	3	0	1	82.5	24.0	1	49.478	0	0	120
A635364901	1	36	4	710	88	2	0	0	0	2	2	1	1	2	2	1	2	94.1	27.5	1	67.481	0	0	900
A635364902	2	57	1	710	3	2	0	0	0	2	2	1	1	1	3	1	1	93.3	29.0	1	84.393	0	0	240
A635364903	2	37	3	710	88	3	0	0	0	2	2	1	1	2	3	1	1	81.3	26.9	1	100.240	0	0	720
A635375101	2	60	2	30	4	4	0	0	0	2	1	2	0	1	3	0	3	75.3	23.3	1	45.467	0	0	40
A635381901	2	72	1	59	3	2	1	0	0	2	1	2	0	2	3	0	3	81.3	23.4	2	57.821	0		20
A636169401	1	37	4	550	1	1	0	0	0	2	2	1	1	2	2	1	1	93.3	26.7	2	45.280	0	0	1320
A636169402	2	36	4	550	1	2	0	0	0	2	2	1		9	9	0	1	83.2		2	41.982	0	0	120
A636169403	1	8	1	550	88	1	8	8	0	2	2	8		8	8			71.3	22.0
A636169404	2	3	1	550	88	1	8	8	0	2	2	8		8	8			46.0	16.3
A636181301	2	34	4	333	1	2	0	0	0	2	2	1	0	1	2	0	2		25.0	1	57.281	1		90
A636181302	1	34	3	333	1	4	0	0	0	1	2	1	1	2	3	0	1	90.4	25.9	1	48.509	0		60
A636203401	1	49		1000	1	9	0	0	0	9	9	9	1	2	3		2	81.4	24.1
A636203402	2	48	4	1000	1	3	0	0	0	2	2	1	0	2	3	1	2	66.5	19.3					180
A636215301	1	67	4	300	1	1	0	0	0	2	2	2	0	2	3	1	3	73.6	21.3	2	68.044	0	0	720
A636215302	2	66	3	300	1	4	1	1	0	2	2	2	1	2	3	0	2	89.2	25.1	1	62.606	0	0	40
A636249301	1	48	4	1333	1	4	1	1	0	2	2	1	1	2	2	0	3	80.9	25.3	2	50.820	1	0	60
A636249302	2	48	4	1333	1	3	0	0	0	2	2	2	0	2	3	0	1	73.7	18.6	2	57.614	0	0
A636249303	1	17	2	1333	88	2	8	8	0	2	2	2	0	2	8			74.4	21.7		52.931		0
A636249304	2	14	1	1333	88	3	8	8	0	2	2	8	0	2	8			56.2	16.7		54.382		0
A636261201	1	45	3	833	1	2	0	0	0	2	2	1	1	2	1	0	3	71.3	17.9	2	78.720	0
A636261202	2	47	4	833	1	2	0	0	0	2	2	2	1	2	3	1	1	82.2	24.8	1	59.498	0	0	180
A636261203	1	17		833	88
A636261205	1	7	1	833	88	2	8	8	0	2	2	8		8	8			47.4	13.9
A636283301	1	67	3	1500	1	1	1	1	0	2	2	2	1	2	2	1	3	108.6	29.8	1	49.418	1	0	420
A636283302	2	65	3	1500	1	3	1	0	0	2	2	2	0	2	3	0	3	85.7	27.2	1	52.083	0	0	120
A636298601	1	57	3	500	1	3	0	0	1	2	2	1	0	2	3	0	1	76.9	20.9	3	47.852	0	0
A636298602	2	48	3	500	1	3	0	0	0	2	2	2	0	1	3	0	1	66.3	22.3	1	42.406	0	0
A636298603	2	13	1	500	88	2	8	8	0	2	2	8	0	2	8			60.4	18.4		54.966		0
A636308802	2	36	4	500	1	3	0	0	0	2	2	2	1	2	2	0	1	68.1	20.0	1	69.921	0
A636308803	1	2	1	500	88	2	8	8	0	2	2	8		8	8			45.7
A636320701	1	36	4	833	1	3	0	0	0	2	2	1	1	2	2	0	2		22.4	2	46.226	0	0	100
A636320702	2	34	4	833	1	2	0	0	0	2	2	1	0	2	3	0	1	66.7	19.9	1	49.398	1	0
A636320703	1	2		833	88
A636329201	1	80	4	325	1	1	0	0	0	2	2	2	1	2	2	0	3	87.0	24.3	1	49.333	0	0	120
A636329202	2	80		325	1	9	0	1	1	9	9	9		9	9				25.7	3	44.996	1	0
A636344501	2	39	3	333	2	3	0	0	0	2	2	2	0	2	2	0	1	96.5	28.7	2	46.032	1	0
A636344502	1	11	1	333	88	3	8	8	0	2	2	8		8	8			93.6	28.0		34.831		1
A636356401	1	68	4	350	1	4	0	0	0	2	2	2	1	2	3	0	1	100.1	26.0	2	60.404	0	0	30
A636356402	2	64	4	350	1	4	0	1	0	2	2	1	0	2	3	0	1	87.4	26.2	1	36.644	1	1	50
A636368301	1	33	4	417	1	3	1	0	0	2	2	2	1	1	2	1	3	97.4	25.7	2	38.502	0	0	180
A636368302	2	35	4	417	1	3	0	0	0	2	2	1	1	2	3	0	2	75.6	22.0	1	47.729	0
A636368303	2	6	1	417	88	2	8	8	0	2	2	8		8	8			47.3	14.2
A636368304	1	3	1	417	88	2	8	8	0	2	2	8		8	8			47.3	16.0
A636402301	2	46	4	400	1	3	0	0	0	2	2	2	0	2	3	1	1	89.2	30.8	1	59.433	0	0	240
A636402303	2	16		400	88
A636402304	2	15	2	400	88	3	8	8	0	2	2	2	0	2	8			69.7	22.8
A636415901	1	58	3	800	1	3	1	1	0	2	2	1	1	2	2	1	3	105.8	31.5	2	38.177	1		480
A636415902	2	54	4	800	1	4	0	0	0	1	2	1	0	2	3	0	1	76.2	22.8	2	63.259	1	0
A636415903	2	26	3	800	88	3	0	0	0	1	2	1	0	2	3	1	1	66.3	19.1	1	68.328	0	0	1050
A636415904	1	27	4	800	88	3	0	0	0	2	2	2	1	2	2	0	1	93.4	28.6	2	59.750	0
A636424401	1	46	4	1250	1	2	1	1	0	2	2	1	1	2	2	1	3	88.8	25.9	2	46.169	1	0	150
A636424402	2	45	4	1250	1	3	0	0	0	2	2	1	1	2	3	0	2	67.5	20.5	1	55.137	1	0
A636424403	1	14	1	1250	88	2	8	8	0	2	2	8	0	2	8			70.3	20.3		36.292		0
A637184701	1	26	3	40	88	4	0	0	0	1	2	2	1	1	1	1	1	66.7	18.0	1	74.960	0		300
A637194901	1	23	3	60	88	3	0	0	0	2	2	2	0	2	3	1	2	100.3	31.9	2	51.417	0	0	750
A637208501	1	29	3	60	88	4	0	0	0	3	2	2	1	2	3	0	1	85.6	20.6	1	60.640	0	0
A637220401	2	63	4	98	4	4	1	1	1	2	2	2	0	2	3	0	3	81.4	22.9	3	44.507	1	0
A637227201	1	25	3	71	88	2	0	0	0	1	2	1	1	2	2	1	2	73.4	21.6	1	53.534	0	0	280
A637244201	1	24	3	200	88	3	0	0	0	2	2	2	1	2	2	0	2	81.2	24.4	1	40.395	0	0	90
A637295201	1	24	3	37	88	2	0	0	0	3	2	1	0	2	3	1	2	99.4	31.2	1	43.709	1	1	600
A637346201	2	47	1	204	4	4	0	0	0	2	2	1	1	2	3	1	2	80.3	24.9	2	63.234	0	0	300
A637346202	1	25	3	204	88	3	0	0	0	1	2	1	0	2	3	0	1	91.4	26.5	2	52.289	0
A637346203	1	19	3	204	88	4	0	0	0	2	2	1	1	2	3	1	2	67.2	17.9	1	44.760	0	0	200
A637387001	1	23	3	70	88	3	0	0	0	2	2	2	1	2	2	1	2	83.4	25.5	1	42.483	0	0	300
A637409101	1	37	4	633	1	2	0	0	0	2	2	1	1	2	2	0	3	95.6	28.2	1	41.538	0	1	40
A637409102	2	37	4	633	1	3	0	0	0	1	2	1	1	2	2	1	2	72.4	21.7	1	57.896	0	0	300
A637409103	2	4	1	633	88	2	8	8	0	2	2	8		8	8			49.4	15.4
A637441401	1	23	3	30	88	3	0	0	0	2	2	2	1	2	3	0	2	85.7	24.9	1	68.481	0
A637446501	2	26	4	210	88	3	0	0	0	2	2	1	1	2	3	1	1	65.4	18.2	1	52.289	0	0	280
A637460101	1	80	2	28	3	3	0	0	0	2	2	2	0	2	2	0	2	80.9	23.3	2	50.556	0	0
A638176201	2	38	4	400	1	3	0	0	0	2	2	2	0	2	3	0	1	72.9	20.5	1	52.985	1	0	15
A638176202	1	42	4	400	1	2	0	0	0	2	2	1	0	2	2	1	2	74.3	19.7	1	45.899	0	1	840
A638184701	1	75	4	1000	1	1	0	0	0	2	2	2	1	2	2	1	3	84.4	23.5	1	69.563	0	0	600
A638184702	2	69	4	1000	1	3	0	1	0	2	2	2	0	2	3	1	3	72.0	21.3	1	41.341	1	0	150
A638194901	1	70	3	1500	1	1	1	0	0	2	2	2	0	2	2	0	2	80.8	23.9	2	59.068	0	0	60
A638194902	2	66	3	1500	1	3	0	0	0	2	2	2	1	2	3	1	1	68.9	20.3	1	58.364	1	0	210
A638217001	1	63	4	833	1	2	1	0	0	2	2	1	1	2	2	1	3	90.5	25.4	2	29.374	0	0	220
A638217002	2	60	4	833	1	1	0	0	0	2	2	2	0	2	3	0	2	88.0	23.9	1	37.437	0	0	60
A638230601	2	52	4	1000	1	3	1	0	0	2	2	1	1	2	3	1	3	69.9	18.7	1	51.032	0	0	270
A638230603	1	22	3	1000	88	2	0	0	0	2	1	2	0	2	3	1	2	85.5	25.9	1	52.479	0		630
A638230604	1	25	3	1000	88	3	1	0	0	2	2	2	1	2	1	1	3	82.6	24.2	1	49.315	0		150
A638237401	1	59	4	1167	1	3	0	0	0	2	2	1	1	2	2	0	1	87.0	23.4	2	41.917	0	0
A638237402	2	55	4	1167	1	3	0	0	0	2	2	2	0	2	3	0	2	76.6	23.2	1	54.012	0	0
A638237404	2	22	3	1167	88	1	0	0	0	2	2	2	1	2	3	1	1	68.4	19.6	1	62.907	0	0	210
A638239101	1	59	4	1183	1	3	0	1	0	2	2	1	0	2	2	0	1	98.5	25.6	2	46.268	1	0
A638239102	2	58	4	1183	1	3	0	0	0	2	2	2	0	2	3	1	1	80.1	21.8	2	51.644	1	1	190
A638257801	1	77	4	1500	1	3	1	0	0	2	2	2	1	2	3	1	3	92.0	23.8	2	39.889	0	0	180
A638257802	2	76	1	1500	1	3	0	1	0	2	2	2	0	2	3	0	2	95.0	26.8	2	44.317	0	0	20
A638288401	1	58	4	1500	1	3	0	1	0	2	1	1	1	2	2	0	2	85.5	24.9	1	43.005	1		90
A638288402	2	58	4	1500	1	2	0	1	0	2	2	2	1	2	3	1	2	73.2	20.8	1	72.251	1	0	540
A638288403	2	31	4	1500	1	1	0	1	0	2	2	1	1	2	3	0	2	75.1	22.1	1	67.451	1	0	120
A638300301	1	62	4	1500	1	2	1	1	0	2	2	2	1	2	2	1	3	90.1	24.8	1	48.636	0	0	480
A638300302	2	58	4	1500	1	3	0	0	0	2	2	2	0	2	3	1	2	72.5	22.0	1	60.923	0	0	200
A638313901	1	61	4	450	1	4	1	1	1	2	2	2	1	2	2	0	3	95.8	26.4	3	58.932	1	1
A638313902	2	57	4	450	1	2	0	0	0	2	2	1	1	2	3	1	1	92.7	32.0	1	33.056	1	1	240
A638334302	2	49	4	1500	1	2	0	0	0	2	2	2	0	2	3	0	1	75.5	22.1	1	61.336	1	0	80
A638342802	2	55	4	667	1	3	0	0	0	2	2	2	0	2	3	0	1	72.6	19.9	1	56.357	0	0	60
A638342804	2	22	3	667	88	4	0	0	0	1	2	1	0	2	2	0	1	65.1	16.6	1	57.832	0	0	90
A638354702	2	71	4	500	1	3	0	0	0	2	2	2	0	2	3	0	1	78.6	23.6	1	51.708	0	0	120
A638370001	1	52	4	833	1	3	0	0	0	2	2	1	1	1	2	1	2	80.9	22.7	2	58.602	0	0	630
A638370002	2	49	4	833	1	3	0	0	0	2	2	1	1	1	3	1	2	77.5	22.2	2	73.549	0	0	150
A638370004	2	16	2	833	88	3	8	8	0	2	2	2	1	2	8			65.5	18.9		73.742		0
A638375101	1	72	4	450	1	1	0	1	0	2	2	2	0	2	2	0	1	81.7	19.4	2	42.546	1		100
A638375102	2	66	4	450	1	3	0	0	0	2	2	1	1	2	3	1	1	86.6	24.2	2	48.872	0	0	540
A638385301	1	69	4	1250	1	2	1	1	0	2	2	1	1	2	2	0	3	96.0	25.2	2	38.687	1	0
A638385302	2	68	4	1250	1	3	0	0	0	2	2	2	1	2	3	1	2	74.2	21.2	1	61.842	1	0	160
A638409101	1	59	4	1000	1	3	1	0	0	2	2	1	1	2	2	0	3	85.5	22.1	1	64.187	0	0	120
A638409102	2	56		1000	1	9	0	0	0	9	9	9		9	9		2	97.8	33.4	1	52.924	1	0
B601240801	1	69	1	113	1	4	1	0	0	1	1	2	1	1	2	1	3	92.0	24.4	2	50.000	1	0	210
B601257802	2	46		500	1	3	0	0	0	9	9	9	1	2	2		1	64.0	19.3	1	78.000	0	0
B601278201	2	80	1	57	3	3	1	1	0	2	2	2	0	2	3	0	3	86.3	24.4		56.000			30
B601310501	2	75		137	4	5	1	1	9	9	9	9	1	9	9		3	94.4	27.7		58.000
B601332602	2	57	3	783	1	3	0	0	1	2	2	2	0	2	3	0	1	87.6	22.2	3	47.000	0	0	40
B601388701	2	67	1	154	1	3	0	0	0	2	2	1	1	2	3	1	1	75.4	21.6	1	67.000	0	0	180
B601388702	1	69	1	154	1	1	1	0	1	2	2	1	1	2	2	0	3	84.9	23.1	3	42.000	0	0
B601397201	2	80	1	30	3	5	1	0	1	2	1	2	0	2	3	0	3	83.0	24.7	3	46.000	0	0	20
B601407401	2	56	3	50	4	4	1	1	0	2	2	2	0	1	3	0	3	93.5	25.6	2	54.000	1	1
B601426101	1	62	3	54	2	5	0	0	0	2	1	2	1	2	2	0	1	80.6	21.2
B601477101	1	72	3	66	4	4	1	0	0	1	1	2	1	1	2	0	3	94.3	24.6		31.000
B601489001	1	66	3	417	1	1	0	0	0	2	2	1	1	2	2	0	3	86.0	22.8	1	38.000	0	0	140
B601489002	2	62	3	417	1	3	0	1	0	2	2	2	0	2	3	0	1	84.1	23.8	2	61.000	1	0	90
B601489003	2	35		417	88
B601489004	1	27		417	88
B602186401	2	77	1	45	3	5	1	1	1	2	1	2	0	2	3	0	3	83.4	24.9		34.000
B602188101	2	77	1	40	3	3	1	1	1	2	2	2	0	2	3	1	3	84.5	25.6	3	42.000	1	0	210
B602200001	1	67		134	3	9	0	0	0	9	9	9		9	9		2	72.2	18.5	2	65.000	0
B602213601	2	64	1	48	1	3	1	0	0	2	2	2	0	2	3	0	3	69.4	22.1	1	51.000	0	1	70
B602213602	1	64	2	48	1	3	1	0	0	2	2	2	1	2	2	0	2	83.1	22.8	1	42.000	1		80
B602217003	2	30		260	88	9	0	0	0	9	9	9	1	2	3		2	77.0	25.4	1	52.000	0	0
B602237401	1	37	4	164	1	4	0	0	0	1	2	1	1	2	2	1	2	96.9	31.4	2	57.000	1	0	210
B602237402	2	30	4	164	1	2	0	1	0	2	2	2	0	2	3	0	1	75.4	23.2	1	57.000	0	0	60
B602245901	1	47	3	423	1	3	1	0	1	1	2	1	1	2	2	0	3	95.1	29.7	3	54.000	0	0
B602245902	2	55	2	423	1	3	1	1	1	2	2	1	1	2	2	0	3	77.9	22.1	3	54.000	1	1	100
B602245903	2	8	1	423	88	1	8	8	0	2	2	8		8	8			59.9	19.0
B602245904	1	16	2	423	88	2	8	8	0	2	1	2	0	2	8			78.9	23.6		50.000		0
B602259501	2	62	2	40	3	3	0	0	0	2	2	1	0	2	3	1	1	108.3	38.3	2	61.000	0	0	420
B602264604	2	25	3	125	88	3	0	0	0	2	2	1	1	1	2	1	2	75.3	23.9	1	69.000	0	1	2520
B602264605	1	23		125	88
B602273102	2	58	3	200	1	2	0	0	0	2	2	1	0	2	3	0	1	79.5	23.7	1	56.000	0	0
B602273103	1	4	1	200	88	1	8	8	0	1	2	8		8	8			54.4	18.5
B602273104	1	3	1	200	88	3	8	8	0	2	2	8		8	8			46.1	16.5
B602276501	1	70	1	50	3	3	0	0	1	2	2	2	1	2	2	0	1	76.3	19.7	3	37.000	0	0	120
B602290101	1	51		540	3
B602290102	1	46		540	88	9	0	0	0	9	9	9	1	2	2		1	73.1	20.4	1	57.000	0
B602290103	1	48	1	540	88	2	0	0	0	2	2	2	0	2	2	0	2	67.8	19.3	1	46.000	0	1
B602298601	1	48		394	1
B602298602	2	47	2	394	1	3	0	0	0	2	2	2	0	1	3	1	2	74.7	23.2	1	55.000	0	0	300
B602298603	2	19		394	88	9	0	0	0	9	9	9	0	2	3		1	66.5	19.0		47.000
B602298604	1	17	2	394	88	3	8	8	0	3	2	2	0	2	8			62.7	17.3		45.000		0
B602324101	2	58	1	17	4	5	1	1	0	1	1	2	0	1	3	0	3	74.5	22.3					125
B602330902	2	51	2	290	1	2	0	0	0	2	2	1	1	1	3	1	2	86.4	29.8	2	70.000	0	0	240
B602330903	2	77	1	290	3	3	1	0	0	2	2	2	0	2	3	1	3	76.3	23.4	1	59.000	0	0	180
B602341101	2	57	3	375	4	3	0	1	0	2	2	2	0	2	2	0	1	84.5	25.6		55.000
B602349601	2	58	3	100	4	3	1	0	1	2	2	1	1	2	3	1	3	86.7	25.5	3	82.000	1	0	420
B602358101	1	77	4	37	3	4	1	1	1	1	2	2	1	1	2	0	3	80.8	22.5	3	85.000	1	0
B602378501	1	62		135	1
B602378502	2	57	3	135	1	3	0	0	0	2	2	1	1	2	3	0	1	74.4	24.5	1	57.000	1	0	90
B602378503	1	33	3	135	88	4	0	0	0	1	2	2	0	1	2	1	2	102.3	35.3	1	48.000	0		555
B603184702	2	39	4	583	1	2	0	0	0	2	2	1	1	2	3	1	1	78.7	25.5	1	49.000	0	0	660
B603184703	2	9	1	583	88	1	8	8	0	2	2	8		8	8			58.0	17.8
B603200001	1	45	4	1257	1	3	0	0	0	3	2	1	1	2	2	0	3		23.4	1	59.000	0	0	120
B603200002	2	43	4	1257	1	2	0	0	0	2	2	1	0	2	3	0	1	69.8	19.9	1	54.000	0	0
B603200003	1	17	2	1257	88	2	8	8	0	3	2	2	0	2	8			67.6	19.8		53.000		0
B603200004	2	14	1	1257	88	2	8	8	0	2	2	8	0	2	8			60.4	16.6		60.000		0
B603213601	1	76	4	872	1	3	0	1	0	2	2	2	1	2	2	1	2	84.6	22.9	1	48.000	0	0	150
B603213602	2	70	4	872	1	4	0	0	0	2	2	2	0	2	3	0	1	66.5	18.1					20
B603222101	1	46	4	833	1	1	0	0	0	1	2	1	0	2	3	1	3	84.2	24.2	1	48.000	0	0	150
B603222102	2	44	4	833	1	3	0	0	0	2	2	2	0	2	3	1	3	89.3	30.0	2	40.000	0	0	510
B603222103	2	12	1	833	88	3	8	8	0	2	2	8	0	2	8			64.0	20.7
B603222104	1	9	1	833	88	2	8	8	0	2	2	8		8	8			59.0	17.8
B603222105	2	5	1	833	88	2	8	8	0	2	2	8		8	8			52.0	17.2
B603230601	1	51	4	533	1	2	0	0	0	2	2	1	1	1	3	1	2	94.0	27.9	2	45.000	0		240
B603230602	2	52	4	533	1	2	0	0	0	2	2	2	0	2	3	1	1	70.0	22.0	1	56.000	0	0	560
B603230604	2	24	4	533	88	2	0	0	0	2	2	1	1	2	3	1	1	68.5	22.8	1	52.000	0		210
B603242501	1	46	4	1200	1	3	0	0	0	2	2	1	1	2	2	0	2	83.5	24.5	1	40.000	0	0
B603242502	2	42	4	1200	1	3	0	0	0	2	2	1	1	2	3	1	2	73.7	20.2	1	47.000	0	0	240
B603242503	1	18	3	1200	88	2	8	8	0	3	2	2	1	2	8			73.1	21.7		59.000		0
B603242504	2	16	2	1200	88	2	8	8	0	3	2	2	0	2	8			75.3	23.3		43.000		0
B603251002	2	48	4	893	88	3	0	0	0	3	2	1	1	2	3	1	2	88.6	28.6					610
B603274801	2	52	4	1042	1	3	0	0	0	2	2	1	0	2	3	0	1	74.8	21.1	1	52.000	0	0
B603274802	1	54	4	1042	1	3	0	0	0	2	2	1	1	2	3	0	3	85.3	23.1	1	44.000	0	0
B603274803	2	17	2	1042	88	2	8	8	0	2	2	2	0	1	8			66.7	20.0		48.000		0
B603274804	1	11	1	1042	88	3	8	8	0	2	2	8		8	8			72.2	21.8		47.000		1
B603291801	2	63	4	1500	3	3	0	0	0	2	2	2	0	1	3	0	1	73.3	22.1	1	49.000	0	0
B603291802	1	38	4	1500	88	2	0	0	0	2	2	1	0	2	3	1	2	88.9	27.3	1	38.000	0		300
B603303701	1	68	4	1500	1	2	0	0	0	3	2	1	1	2	2	0	1		23.8	1	40.000	0	1	20
B603303702	2	61	4	1500	1	3	0	0	0	2	2	2	1	2	3	1	1	74.2	20.7	1	30.000	0	0	210
B603303703	2	35	4	1500	88	3	0	0	0	2	2	1	1	2	3	0	1	61.9	18.3	1	57.000	0	0	120
B603305401	1	44	4	1000	1	2	1	0	0	9	9	1	0	2	3		3	85.7	23.0	1	34.000	0	0
B603305402	2	44	4	1000	1	3	0	0	0	2	2	1	0	2	3	1	1	67.0	19.8	1	49.000	0	0	390
B603305403	1	12	1	1000	88	2	8	8	0	2	2	8	0	2	8			89.0	25.3		38.000		0
B603308802	2	51	4	863	1	3	0	0	0	3	2	2	0	2	3	1	1	85.0	26.9	1	51.000	0	0	170
B603308803	2	21	3	863	88	3	0	0	0	3	2	2	0	2	3	1	1	65.9	21.7	1	39.000	0	0	280
B603308804	1	14	1	863	88	2	8	8	0	2	2	8	0	2	8			74.0	23.8		62.000		0
B603322401	1	34	4	373	1	3	0	0	0	2	2	1	1	2	2	1	2	99.1	30.7	2	58.000	1	1	210
B603322402	2	35	4	373	1	3	0	0	0	2	2	1	1	2	3	1	1	64.0	19.7	1	66.000	0	0	570
B603322403	1	3	1	373	88	1	8	8	0	2	2	8		8	8			50.4	15.8
B603322404	2	1	1	373	88	1	8	8	0	2	2	8		8	8			41.3	15.4
B603329202	2	47	4	300	1	2	0	0	0	2	2	1	0	2	3	1	2	72.1	20.9	2	62.000	1	0	240
B603329203	2	20	3	300	88	4	0	0	0	2	2	2	1	2	3	1	1	75.7	22.4	1	59.000	0	0	300
B603329204	1	10	1	300	88	3	8	8	0	3	2	8		8	8			68.7	20.7		63.000		0
B603336001	1	48	3	667	1	2	0	0	0	2	2	1	1	2	2	1	1	90.3	25.6	2	51.000	0	0	360
B603336002	2	44	4	667	1	3	0	0	0	1	2	2	1	2	2	1	1	72.8	20.6	1	73.000	0	0	240
B603336004	2	16	2	667	88	2	8	8	0	3	2	2	0	2	8			67.3	20.3		51.000		0
B603353001	1	36			1	9	0	0	0	9	9	9	1	1	2		2	100.8	28.6	1	40.000	0
B603353002	2	34			1	9	0	0	0	9	9	9	1	2	3		2	80.4	22.7	1	48.000	0
B603353003	2	4	1		88	2	8	8	0	2	2	8		8	8			54.0	16.7
B603353004	2	2	1		88	3	8	8	0	2	2	8		8	8			50.4	16.3
B603364901	1	54	4	833	1	3	0	0	0	1	2	1	1	2	2	0	3	86.1	23.8	1	43.000	0	1
B603364902	2	51	4	833	1	3	0	0	0	2	2	1	0	2	3	1	2	76.2	22.1	2	54.000	0		300
B603364904	1	12	1	833	88	3	8	8	0	2	2	8	0	2	8			59.7	16.8		55.000		0
B603373401	1	45	4	375	1	3	0	0	0	2	2	1	1	2	2	1	2	85.3	25.0	1	37.000	0	1	900
B603373402	2	45	4	375	1	3	0	0	0	2	2	1	0	2	3	1	1	82.2	26.0	1	55.000	1	0	320
B603373403	2	9	1	375	88	2	8	8	0	2	2	8		8	8			51.3	15.7
B603385302	2	57	4	125	1	3	1	1	1	2	2	2	1	2	3	1	3	74.1	22.6	3	60.000	1	0	240
B603392101	1	54	4	755	1	3	1	1	0	2	2	1	0	1	2	0	3	93.3	28.1	1	54.000	1	0	120
B603392102	2	49	4	755	1	3	1	0	0	2	2	1	0	2	3	0	3	67.8	20.9	1	71.000	1	0	90
B603392103	2	20	3	755	88	3	0	0	0	2	2	1	0	2	3	0	1	57.4	16.6	1	73.000	0	0	90
B604172801	2	76	1	50	4	4	0	1	0	2	2	2	0	2	3	0	2	72.3	20.2	1	35.000	0		70
B604181301	1	71	1	70	1	3	1	0	0	2	2	2	1	2	2	0	3	104.5	30.3	2	51.000	0	0
B604196601	2	66	1	20	3	1	0	0	0	3	2	2	1	2	2	1	3	83.0	22.4	1	51.000	0	0	280
B604208501	1	70	4	94	2	3	1	0	0	2	2	2	0	2	2	1	3	94.8	24.5	1	49.000	1	1	270
B604217001	2	61	1	40	4	5	1	1	0	1	1	2	1	1	3	1	3	81.1	23.5	1	78.000	1	0	360
B604230601	2	67	1	39	3	4	0	0	0	1	1	2	0	2	3	1	2	101.5	28.8	1	69.000	1	0	150
B604237401	2	80	3	50	3	3	1	0	0	2	2	2	0	2	3	0	3	98.4	30.7					90
B604247601	2	74	1	50	4	5	0	1	0	2	1	2	0	1	3	0	1	93.0	28.7	1	61.000	1	0	140
B604261201	2	76	1	49	3	3	1	1	1	2	2	2	1	2	3	1	3	93.0	26.6	3	42.000	1	1	840
B604264602	2	62	1	70	1	3	0	0	0	2	2	1	0	1	2	1	1	106.4	32.4					180
B604273101	1	55	1	80	2	3	0	0	0	3	1	2	1	2	2	0	3	98.2	29.0		58.000
B604278201	2	60	1	291	3	3	0	1	1	3	2	1	0	2	3	1	1	87.8	27.4	3	63.000	1		630
B604278202	1	35		291	88	9	0	0	0	9	9	9	1	2	2		1	73.7	19.8
B604286701	2	75	1	160	3	5	1	1	1	1	2	2	0	1	3	0	3	94.8	29.9	3	70.000	1	0
B604298601	2	80	1	60	3	5	1	1	0	2	1	2	0	1	3	0	3	91.0	26.7	3	50.000	1	0
B604308801	1	75	2	50	3	4	1	0	0	1	1	2	0	1	2	0	3	104.0	27.9
B604315601	2	80	1	40	3	5	1	1	0	1	1	2	0	1	3	0	3	101.2	28.2	2	57.000	1	0
B604325801	2	80	1	50	88	4	1	1	0	2	1	2	0	2	3	0	3	86.2	25.3	1	41.000	1	0
B604332601	2	69	1	55	3	5	1	0	0	1	1	2	0	1	2	0	3	91.5	26.8	2	57.000	0	0
B604344501	2	77	2	140	3	3	1	0	1	2	2	2	1	2	3	0	3	79.0	20.7	3	51.000	0	0
B604353001	2	69	3	30	3	5	1	0	1	1	1	2	0	1	3	0	3	89.0	25.3	3	38.000	0
B604361501	2	65	2	48	4	5	0	1	1	1	1	2	0	2	2	0	1	84.9	19.9	3	45.000	1	1
B604368301	1	71	1	116	4	3	0	0	0	1	1	2	1	1	2	0	1	79.7	22.4	1	35.000	0	0	30
B604368302	1	77	2	116	1	3	0	0	0	3	2	2	1	2	2	0	2	82.9	20.5	1	51.000	0	1	100
B605174501	2	22	4	168	88	1	0	0	0	2	2	1	1	2	3	1	2	71.2	21.3	1	51.000	0		180
B605174502	2	24	4	168	88	3	0	0	0	2	2	2	1	1	3	1	1	69.8	21.5	1	57.000	0	0	380
B605174503	2	51	3	168	2	3	0	0	0	2	2	2	1	2	3	1	1	86.6	26.6	1	55.000	0	0	840
B605189801	1	62	4	667	2	2	0	0	0	1	2	1	0	1	3	0	1	75.0	22.1	1	36.000	0
B605189802	2	31		667	88
B605200001	2	44	2	150	3	3	0	0	0	2	2	1	1	2	1	1	1	84.7	26.4	1	67.000	0	0	420
B605200002	1	15	2	150	88	2	8	8	0	2	2	2	1	2	8			67.0	17.3		49.000
B605200003	1	13	1	150	88	1	8	8	0	2	2	8	0	2	8			61.2	18.2		49.000		0
B605210201	1	62	2	400	1	4	0	0	1	2	2	1	1	2	2	0	2	92.0	24.5	3	35.000	0	1
B605210202	2	57	2	400	1	3	0	0	0	2	2	1	1	2	3	1	1	79.7	21.3	1	46.000	0	1	210
B605223801	1	74	1	172	1	3	1	0	1	2	2	2	1	2	2	1	3	82.7	19.9	3	41.000	0	0	150
B605223802	2	69	1	172	1	3	0	1	0	2	2	1	1	2	3	1	1	85.2	26.7	1	55.000	0		260
B605251001	2	23	4	112	88	3	0	0	0	2	2	1	1	2	3	0	1	68.3	18.7	1	57.000	0	0
B605259501	1	71	4	617	1	3	0	0	1	3	2	1	1	2	2	1	2	84.4	24.1	3	48.000	0		450
B605259502	2	67	3	617	1	3	1	1	0	2	2	1	0	2	3	1	3	80.5	23.6	1	44.000	1	0	240
B605274801	1	66	3	425	1	3	0	0	0	2	2	1	1	2	2	1	3	92.6	27.1	2	67.000	1		480
B605274802	2	67	3	425	1	3	1	0	0	2	2	2	0	1	3	0	3	78.2	22.3	3	51.000	0	0
B605274803	2	38	4	425	88	3	0	0	0	2	2	1	1	2	3	0	1	72.6	20.6	1	83.000	0	0
B605286701	2	57	3	483	2	2	0	1	0	2	2	1	0	1	3	0	1	72.8	21.9	2	78.000	1		90
B605286702	1	32	4	483	88	3	0	0	0	2	2	1	1	1	2	1	1	86.8	24.1	1	71.000	0		1080
B605302001	1	53	3	176	4	3	0	0	0	2	1	1	0	1	2	1	1	87.0	22.2	1	38.000	0	1	2420
B605302002	2	80	1	176	3	3	1	0	0	2	2	2	0	2	3	0	3	80.4	21.3
B605312201	2	46	4	80	3	3	0	0	0	2	2	1	0	2	3	1	2	81.0	25.3	1	53.000	0	0	150
B605312202	2	13	1	80	88	3	8	8	0	2	2	8	0	2	8			76.5	23.5		58.000
B605322401	1	68	1	270	1	3	0	0	0	2	2	1	1	2	2	1	2	78.4	21.5	1	58.000	0	0	210
B605322402	2	60	2	270	1	2	0	0	0	2	2	2	1	2	3	0	2	82.3	24.6	1	58.000	0	0
B605322403	2	38	4	270	88	2	0	0	0	2	2	2	0	2	3	0	2	67.1	20.6	1	73.000	0		140
B605368301	1	27	4	120	88	3	0	0	0	2	2	2	0	1	3	1	1	67.0	23.4	1	39.000	0	0	840
B605370001	2	48	3	208	88	2	0	0	0	2	2	1	0	2	3	1	1	69.2	19.8	1	71.000	0	0	250
B605383601	1	51	4	810	1	2	1	0	0	2	2	1	1	2	2	0	3	95.2	29.5	2	39.000	0	1	120
B605383602	2	48	3	810	1	3	0	0	0	2	2	1	1	2	3	0	1	78.2	22.3	1	32.000	0	1
B605383603	2	23	3	810	88	2	0	0	0	2	2	2	0	2	3	1	1	72.5	22.7	1	59.000	0		540
B605407401	1	72	1	67	1	4	1	1	1	1	2	2	1	1	2	0	3	91.5	23.3	3	60.000	0	1
B605407402	2	68	1	67	1	2	0	0	0	2	2	1	1	2	3	1	1	71.4	21.5	1	54.000	0	0	210
B605417601	1	51	2	1155	1	3	0	1	0	2	2	1	1	2	2	0	3	89.8	24.9	2	34.000	1	1
B605417602	2	49	3	1155	1	3	0	0	0	2	2	1	1	1	3	1	1	114.2	36.6	1	65.000	0	0	280
B605417603	1	25	2	1155	88	3	0	0	0	2	1	1	1	1	2	1	2	103.4	29.8	1	44.000	0	0	2880
B605417604	1	24	3	1155	88	3	0	0	0	2	2	1	1	2	3	1	1	91.8	27.4	1	59.000	0		900
B605429502	2	43		120	1	9	0	0	1	9	9	9		9	9		1	87.5	25.8	3	48.000	0	0
B605429505	1	9	1	120	88	1	8	8	0	2	2	8		8	8			65.0	20.4
B605441401	1	69	3	334	1	3	0	1	0	2	2	1	1	2	3	1	2	89.5	23.7	3	40.000	1	0	930
B605441402	2	67	1	334	1	3	0	0	0	2	1	1	0	2	3	1	1	85.8	27.0	2	60.000	0	0	420
B605455001	1	69	3	410	1	4	0	0	1	2	2	1	1	2	3	1	1	92.2	25.6	3	38.000	0	0	150
B605455002	2	64	2	410	1	3	0	1	0	2	2	1	0	2	3	0	2	79.8	23.1	1	53.000	0	0	100
B606176201	1	49	2	58	1	3	0	0	0	3	2	2	1	2	2	0	1	89.1	25.1	1	38.000	0	0	120
B606189802	2	60	1	137	1	3	1	1	0	1	2	1	0	2	3	0	3	78.4	24.8	1	46.000	1	1	60
B606211901	2	77		70	3	9	1	1	0	9	9	9	0	2	3		3	101.2	30.9		45.000
B606227201	1	68	1	56	88	2	0	0	1	1	2	2	0	1	3	0	1	78.8	21.9	3	47.000	0	0
B606237401	2	69	1	49	3	5	1	1	1	1	1	2	0	2	3		3	94.2	25.5					60
B606245901	2	62	1	214	1	3	0	0	0	2	2	1	0	2	3	1	1	84.2	26.0	1	60.000	0	0	450
B606245903	1	22	3	214	88	4	0	0	0	2	2	1	1	2	2	1	1	95.0	27.4	1	40.000	0	0	630
B606261201	1	72	3	20	3	5	0	0	0	1	1	2	1	1	2	0	2	73.5	17.4	1	58.000	0	0	120
B606271401	2	77	1	158	3	4	1	1	0	2	1	2	0	1	3	1	3	89.4	26.6		55.000			280
B606271402	2	21	4	158	88	3	0	0	0	3	2	1	1	2	3	0	1	66.1	19.6	1	62.000	0	0
B606285001	1	64	3	859	1	3	0	0	1	3	2	1	0	2	2	0	1	98.0	27.2	3	37.000	0	0
B606285002	2	62	1	859	1	3	1	0	1	1	2	2	0	2	3	0	3	81.1	21.9	3	40.000	0	0
B606298601	2	54	3	750	1	4	0	0	0	2	2	2	1	2	3	0	1	70.5	20.3	2	60.000	0	0
B606298602	1	54	3	750	1	2	0	0	0	1	2	1	1	2	2	1	2	84.3	21.5	3	53.000	0	0	360
B606317301	1	75	1	30	4	3	0	0	0	2	2	2	0	2	2	1	1	88.3	25.0	1	48.000	0	0	740
B606332601	2	54	4	85	88	4	0	0	0	1	2	1	1	2	2	1	2	68.7	18.5	1	63.000	0	0	210
B606346201	2	77	1	67	3	3	1	0	0	2	2	1	0	2	3	0	3	89.8	25.3	2	51.000	1	1	60
B606354701	1	36		555	88	9	0	0	0	9	9	9		9	9		2	82.0	20.7		51.000
B606354704	1	16		555	88
B606363201	1	73		130	1	9	1	1	0	9	9	9	0	2	2		3	89.3	24.0	1	44.000	1	0
B606363202	2	68		130	1
B606383601	1	30	3	167	88	3	0	0	0	2	2	1	1	2	2	1	2	96.2	31.5	2	60.000	1	0	1050
B606385301	2	80	1	257	3	3	1	0	0	2	1	1	0	1	3	0	3	87.4	25.6		24.000
B606402301	1	65	4	302	1	3	1	0	0	2	2	1	0	2	3	0	3	84.5	23.4	1	41.000	0	0
B606402302	2	64	3	302	1	3	0	1	0	2	2	1	0	2	3	0	1	80.4	23.3	2	56.000	1	0	125
B606414201	1	38		380	88	9	0	0	0	9	9	9	1	2	2		3	87.2	26.4	1	48.000	0
B606414202	2	63		380	3
B606414203	2	35		380	88
B606424401	2	45	3	111	4	3	0	0	0	2	2	1	1	2	2	1	1	65.8	19.6	1	69.000	0	0	210
B606424402	2	20		111	88
B607174501	1	35	3	440	1	2	0	0	0	1	2	1	1	2	2	0	1	70.5	18.6	1	54.000	0
B607174502	2	33	4	440	1	3	0	0	0	1	2	2	0	2	3	0	1	73.0	21.4		60.000
B607174503	2	1	1	440	88	2	8	8	0	2	2	8		8	8			43.5	15.9
B607194902	2	69	1	346	1	5	1	1	1	2	1	2	0	1	3	0	3	73.8	21.6	3	39.000	1	1	90
B607200001	2	38	4	683	1	3	0	0	0	2	2	1	1	2	3	0	1	83.0	27.0	1	42.000	0		40
B607200002	1	40		683	1
B607200003	1	5	1	683	88	3	8	8	0	2	2	8		8	8			49.4	15.3
B607200004	1	2	1	683	88	3	8	8	0	2	2	8		8	8			46.5	16.3
B607211901	1	35	4	429	1	2	0	0	0	2	2	1	1	2	3	0	2	79.4	24.9	1	52.000	0	0	120
B607211902	2	34	3	429	1	3	0	0	0	3	2	1	1	2	3	1	2	91.1	33.0	2	40.000	0	0	1900
B607220401	1	70	2	100	1	3	0	0	1	2	2	1	0	2	3		2	80.2	19.6	3	42.000	0
B607220402	2	66	2	100	1	4	1	1	0	1	2	2	0	2	3	1	3	77.2	22.9	2	57.000	1	0	450
B607220403	2	40	4	100	88	3	0	0	0	2	2	2	1	2	3	1	1	64.5	17.0	1	87.000	1	0	1560
B607230601	1	80	3	132	1	3	1	1	0	2	2	2	0	2	3	1	3	63.6	17.6					210
B607230602	2	80	2	132	1	2	1	1	1	2	2	2	0	2	3	0	3	81.4	23.8	3	36.000	1	0
B607239101	2	57	1	174	3	3	0	0	0	2	2	1	1	2	3	1	2	88.0	26.4	1	46.000	1	1	420
B607252701	1	36	4	200	1	3	0	0	0	2	2	1	1	2	3	1	2	87.8	23.2	1	40.000	0	0	420
B607252702	2	40	3	200	1	3	0	0	0	2	2	2	0	2	3	1	1	68.0	19.7	1	39.000	0	0	420
B607252703	1	5	1	200	88	2	8	8	0	2	2	8		8	8			52.4	15.9
B607257801	1	35	3	567	1	2	0	0	0	2	2	1	0	2	2	1	1	87.5	25.5	1	40.000	0		810
B607257802	2	30	3	567	1	3	0	0	0	2	2	1	0	2	2	1	1	63.5	18.3	1	61.000	0		990
B607264602	2	53	2	414	1	3	0	0	0	2	2	1	0	2	3	1	1	73.2	21.9	1	52.000	0	0	240
B607281602	2	34	4	500	1	2	0	0	0	3	2	1	0	2	3	1	1	67.5	19.6	1	47.000	0	0	350
B607295201	1	67	1	220	1	3	0	0	0	2	2	2	0	2	2	0	3	94.5	28.3	1	38.000	0	0	40
B607295202	2	55	2	220	1	3	0	0	0	3	2	1	1	2	3	0	2	88.5	24.9	1	71.000	1	0
B607312201	1	75	1	80	1	5	1	1	1	2	1	2	1	1	2	0	3	83.5	20.8	3	49.000	0	0
B607312202	2	70		80	1	9	1	1	1	9	9	9	1	2	3		3	84.2	25.8	3	39.000	1
B607322401	1	37	4	360	1	2	0	0	0	2	2	1	0	2	2	1	1	79.6	20.8	1	45.000	0		180
B607322402	2	34	4	360	1	4	0	0	0	3	2	1	1	2	3	1	1	76.2	20.8	1	62.000	0	0	200
B607322403	1	2	1	360	88	2	8	8	0	2	2	8		8	8			46.8	15.4
B607342801	1	35	4	480	1	3	0	0	0	2	2	2	0	2	2	1	1	83.5	25.2	2	37.000	0	1	240
B607353001	1	70	1	217	1	3	1	1	1	2	2	1	0	1	2	0	3	89.5	24.9	3	34.000	1		120
B607353002	2	69		217	1	9	0	0	0	9	9	9	0	2	3		1	73.0	22.9	1	54.000	0	0
B607381901	1	57	2	305	1	3	0	0	0	2	2	1	1	2	2	1	1	94.6	25.1	2	36.000	0		480
B607381902	2	57	2	305	1	3	0	1	0	2	2	2	1	2	3	1	2	92.0	28.4	2	69.000	1	0	210
B607381903	1	25	3	305	88	3	0	0	0	2	2	2	1	2	2	0	1	81.5	23.2	1	81.000	0	0	120
B608181301	1	53	2	550	3	1	0	0	0	3	2	1	0	2	2	1	2	78.6	23.2	1	54.000	0		3030
B608181302	1	23	4	550	88	4	1	1	0	2	1	2	0	2	3	1	3	75.8	23.1	1	41.000	1	0	360
B608181303	2	19	3	550	88	3	0	0	0	2	2	1	1	1	3	1	1	69.0	20.8	1	52.000	0		180
B608194902	2	57	2	200	1	3	0	0	0	2	2	1	0	2	3	1	1	69.2	18.4	1	44.000	0	0	360
B608206801	2	48	3	102	4	4	0	0	0	2	1	2	0	2	3	0	1	74.5	24.9	1	58.000	0	0
B608206802	1	23	4	102	88	2	0	0	0	2	2	1	0	2	3	0	3	75.8	24.1
B608206803	2	20		102	88	9	0	0	0	9	9	9	0	2	3		1	69.7	21.5	1	55.000	0
B608239101	2	52	3	442	1	3	0	0	0	2	2	1	0	2	3	1	2	85.0	26.5	1	62.000	0	0	450
B608239102	1	26	4	442	88	1	0	0	0	2	2	1	0	2	3	1	2	71.4	21.0	1	60.000	0	0	1680
B608245901	2	80	3	50	3	5	1	1	1	1	2	2	0	2	3	0	3	81.0	24.1	3	40.000	1	0
B608262901	1	79	1	71	1	3	1	0	0	2	2	1	1	2	2	0	3	69.9	18.6	1	63.000	0	0
B608262902	2	74		71	1	9	0	0	0	9	9	9	0	1	3		2	73.8	20.0	1	51.000	0	0
B608288401	1	57	1	215	1	3	1	1	1	3	2	1	1	2	2	0	3	86.2	25.0		50.000
B608288402	2	53	1	215	1	3	1	0	1	2	2	2	0	2	3	0	3	90.4	25.8	3	40.000	0	1	60
B608288403	2	18	3	215	88	1	8	8	0	3	2	1	0	2	8			73.7	23.1		40.000
B608295201	2	80	1	60	4	3	1	0	1	2	2	2	0	2	3	0	3	89.6	25.9	3	42.000	0	0	120
B608307101	1	59	2	325	1	4	1	0	0	2	1	1	0	2	2	1	2	75.0	23.0	1	61.000	0	0	300
B608307102	2	54	2	325	1	3	0	0	0	2	2	1	0	2	3	0	2	80.8	24.1	1	44.000	0	0	120
B608315601	2	55		22	3	9	0	0	0	9	9	9	1	2	2		3	87.3	25.9	3	36.000	0	1
B608322401	1	59	2	100	1	4	0	1	1	2	2	1	0	2	2	0	1	102.4	29.8	3	41.000	1	0
B608346201	2	68	1	50	3	5	1	1	0	2	1	1	0	2	3	1	3	85.5	24.6	1	59.000	1	0	280
B608353001	2	80	1	30	3	5	1	0	0	2	1	1	0	2	3	0	3	81.0	26.2	2	64.000	0	0
B609172801	1	65	4	250	1	3	1	0	0	2	2	2	0	2	2	1	2	78.0	20.1	2	45.000	1	0	440
B609172802	2	62	4	250	1	2	0	0	0	2	2	2	0	2	3	1	1	72.8	21.2	1	69.000	0	0	1080
B609184701	2	50	4	1100	1	3	0	0	0	2	2	1	0	2	3	0	1	66.4	20.7	1	51.000	0	0	90
B609184702	1	49	1	1100	1	3	0	0	0	2	2	2	1	2	2	1	1	91.3	28.2	1	46.000	0	1	210
B609184703	2	13	1	1100	88	3	8	8	0	2	2	8	0	2	8			57.8	19.5		50.000		0
B609196601	1	58	4	667	1	3	1	1	0	2	2	1	1	2	2	1	3	90.0	24.5	1	48.000	1	0	825
B609196602	2	54	4	667	1	2	0	0	0	2	2	1	0	2	3	0	1	67.4	22.3	1	72.000	0	0
B609206801	1	48	4	642	1	3	0	0	0	3	2	1	1	2	2	1	1	89.3	26.4	1	44.000	0		630
B609206802	2	50	3	642	1	4	0	0	0	2	1	1	0	2	3	1	1	77.3	21.1	1	57.000	1		180
B609206803	2	20	3	642	88	4	0	0	0	2	2	1	0	1	3	1	1	66.2	18.0	1	60.000	0		920
B609218701	2	36	4	500	1	2	0	0	0	2	2	2	0	2	3	1	1	74.5	19.8	1	54.000	0	0	380
B609218703	1	10	1	500	88	2	8	8	0	2	2	8		8	8			70.0	20.3		45.000		0
B609218704	2	5	1	500	88	2	8	8	0	2	2	8		8	8			49.2	13.8
B609228901	1	37	4	267	1	3	0	0	0	2	2	1	0	2	1	1	3	85.0	23.0	1	41.000	0	0	630
B609228902	2	38	4	267	1	2	0	0	0	2	2	2	0	2	3	1	1	72.4	20.3	1	68.000	0	0	180
B609228903	2	3	1	267	88	1	8	8	0	2	2	8		8	8			45.2	14.9
B609239101	2	69	4	208	3	2	0	0	0	2	2	2	1	2	3	1	1	82.5	25.7	1	62.000	0	0	900
B609254401	1	47	4	1182	1	3	0	0	0	3	2	1	1	2	2	0	2	78.5	19.5	2	64.000	0		40
B609254402	2	43	3	1182	1	3	0	0	0	2	2	1	1	2	3	0	1	71.0	22.1	1	55.000	0
B609254403	2	14	1	1182	88	2	8	8	0	3	2	8	0	2	8			64.8	19.1		48.000		0
B609254404	1	13	1	1182	88	2	8	8	0	2	2	8	0	2	8			51.3	14.0		50.000		0
B609254405	2	64	1	1182	1	3	1	0	0	1	1	1	0	2	3	0	3	76.2	22.7		45.000
B609261202	1	73	2	395	1	1	1	0	0	1	2	2	1	2	2	0	3	87.2	25.1	1	36.000	0	0
B609261203	2	71	3	395	1	3	1	1	0	2	2	2	0	2	3	1	3	73.4	21.9	1	52.000	1		600
B609273101	1	57	4	749	1	3	0	0	0	2	2	1	1	2	2	1	1	80.7	19.7	2	36.000	0	0	210
B609273102	2	55	4	749	1	4	0	0	0	2	1	2	0	2	3	1	1	74.0	20.8	1	61.000	0	0	360
B609273103	1	29	4	749	88	3	0	0	0	2	2	1	1	2	3	1	2	81.3	21.9	1	44.000	0	0	720
B609273104	1	25	4	749	88	3	0	0	0	2	2	1	1	2	2	0	1	77.5	19.8	1	50.000	0	0	60
B609293501	1	69	3	200	1	4	1	1	1	2	1	2	0	2	1	1	3	83.6	23.7	3	42.000	0	0	420
B609293502	2	68	4	200	1	3	0	0	0	2	2	2	1	2	3	1	3	76.4	24.8	1	58.000	0	0	860
B609315601	1	34	4	1500	1	2	0	0	0	2	2	1	1	2	3	1	3	95.5	25.4	3	30.000	0	0	180
B609315602	2	33	4	1500	1	2	0	0	0	2	2	1	1	2	3	0	1	74.5	21.2	1	45.000	0
B609315603	1	2	1	1500	88	1	8	8	0	2	2	8		8	8			45.0	15.0
B609315604	2	1	1	1500	88	1	8	8	0	2	2	8		8	8			43.5
B609325801	1	40	3	1500	1	4	0	0	0	2	2	1	1	2	2	0	1	90.0	27.1	2	34.000	0	1
B609325802	2	35	3	1500	1	3	0	0	0	2	2	2	1	2	3	1	1	74.8	23.0	1	72.000	0	0	630
B609325803	1	9	1	1500	88	2	8	8	0	2	2	8		8	8			84.6	25.6
B609336001	1	51	4	542	1	3	1	1	0	2	2	1	1	2	2	1	3	83.6	23.2	2	42.000	1	1	1140
B609336002	2	43	4	542	1	3	0	0	0	2	2	2	1	2	3	1	1	72.5	23.1	1	46.000	0	0	760
B609336003	1	10	1	542	88	2	8	8	0	2	2	8		8	8			65.8	19.1		39.000		0
B609336004	1	11	1	542	88	3	8	8	0	2	2	8		8	8			61.4	16.9
B609349601	1	45	4	317	1	3	0	0	0	2	1	1	0	2	2	1	3	93.4	25.8	3	39.000	0	1	780
B609349602	2	39	4	317	1	3	0	0	0	2	2	1	0	2	3	1	2	67.6	18.2	1	50.000	0	0	150
B609349603	2	12	1	317	88	3	8	8	0	3	2	8	0	2	8			64.0	17.4		50.000		0
B609381901	2	47	4	250	4	3	0	0	0	2	2	1	1	2	3	0	1	77.8	26.2		49.000			30
B609381902	2	22	3	250	88	3	0	1	0	3	2	2	1	1	3	1	1	71.3	23.2	1	49.000	1	0	900
B609392101	1	42	3	390	1	3	0	1	0	2	2	1	1	2	2	1	2	83.4	23.5	2	54.000	0	0	3060
B609392102	2	36	3	390	1	3	0	1	0	2	2	2	1	2	2	0	1	80.5	23.9	1	40.000	0		120
B609404001	1	36	3	272	1	3	0	1	0	2	2	1	1	2	2	1	1	81.4	26.0	1	32.000	1	1	190
B609404002	2	36	4	272	1	3	0	0	0	3	2	2	1	2	3	1	1	90.5	32.3	1	59.000	0	0	210
B609404003	1	7	1	272	88	1	8	8	0	2	2	8		8	8			56.8	15.8
B609404004	1	2	1	272	88	1	8	8	0	2	2	8		8	8			47.4	15.8
B609412502	2	32	4	315	1	2	0	0	0	2	2	1	1	1	3	0	1	81.6	25.6	1	54.000	0	0	100
B609412503	1	4	1	315	88	3	8	8	0	2	2	8		8	8			45.2	15.2
B609412504	1	2	1	315	88	3	8	8	0	2	2	8		8	8			41.3	14.6
B609414201	1	76	4	75	3	3	1	1	1	2	2	1	1	2	2	1	3	83.6	22.6	3	31.000	1	0	630
B610169401	1	74		55	1
B610169402	2	73	1	55	1	4	0	0	0	1	2	2	1	2	3	0	1	83.5	29.9		44.592
B610181301	1	64	3	275	1	2	0	0	0	3	2	1	1	2	3	1	2	88.8	24.6	2	38.409	0	0	600
B610181302	2	60	1	275	1	3	1	0	0	2	2	2	1	2	3	0	3	88.4	26.2	2	52.539	0	0	100
B610196601	1	72	2	90	1	3	0	0	0	2	2	1	0	2	2	1	1	72.8	19.2	1	45.988	0	0	210
B610196602	2	67	1	90	1	3	1	0	0	2	2	2	0	2	3	0	3	87.3	28.3	1	42.070	0	0
B610200001	2	73	1	67	3	3	1	0	0	2	2	2	1	2	3	0	3	83.4	23.5	2	30.316	0	0
B610237402	2	49	1	190	1	3	0	1	0	1	2	2	1	2	3	0	2	94.8	29.8	2	53.053	1	1
B610240801	1	70	1	60	1	3	0	0	0	3	2	2	1	2	3	1	2	90.4	25.8	2	44.138	0	0	600
B610240802	2	71	1	60	1	3	1	0	0	1	2	2	0	2	3	1	3	92.0	27.1	1	47.965	0	0	150
B610249302	2	61	2	95	1	3	1	0	0	2	2	1	0	2	3	0	3	82.0	26.9	2	50.291	0	0	40
B610249303	1	31	4	95	88	3	0	0	0	2	2	2	1	2	3	1	3	83.5	28.2	1	41.025	0	0	300
B610276501	1	79	2	44	1	1	0	0	0	2	2	2	0	2	2	1	2	84.6	21.9	2	31.280	1	1	250
B610276502	2	71	2	44	1	3	0	0	0	2	2	2	0	2	3	1	1	77.5	23.0	2	66.092	0	0	240
B610279901	2	64	1	87	4	3	0	0	0	2	2	1	0	2	3	0	2	79.7	24.0	1	54.852	0	0	80
B610290101	1	73	2	145	1	3	1	0	0	2	2	1	1	2	2	0	3	90.0	26.9	2	32.269	0	0	90
B610290102	2	67	1	145	1	3	1	1	0	2	2	2	0	2	3	0	3	91.5	29.5	2	41.349	1	0
B610300301	2	67		425	3	9	1	1	1	9	9	9	0	2	3		3	103.5	31.1	3	34.203	1
B610300302	1	36	3	425	88	5	0	0	0	2	2	2	1	1	2	0	2	104.5	31.6	2	30.522	0		100
B610330901	1	76	3	198	1	2	1	1	0	2	2	2	0	2	3	0	3	78.0	19.9	1	44.138	0	0
B610330902	2	79	1	198	1	4	1	0	0	2	1	2	0	2	3	0	3	73.2	19.8	1	40.506	0	0
B610342802	2	59	2	180	1	3	0	1	0	2	2	2	1	1	3	0	2	86.6	27.5	1	59.640	0	0
B610354701	1	68	1	155	1	3	0	0	0	3	1	1	0	2	3	0	1	87.7	23.7	2	45.436	1	0	40
B610354702	2	63	1	155	1	4	1	0	0	2	1	2	0	2	3	0	3	64.0	18.0					120
B610363201	1	74	1	142	1	5	1	0	0	2	2	1	1	2	2	1	3	69.5	19.9	1	85.104	0	0	960
B610363202	2	65	1	142	1	3	0	0	0	3	2	1	0	2	3	0	1	88.2	25.5	1	50.420	0	0
B610373402	2	75		82	3	9	0	0	0	9	9	9	0	2	3		1	79.0	24.7	2	40.015	0	1
B610373403	1	15	1	82	88	1	8	8	0	2	2	2	0	2	8			66.8	21.0		58.538
B610381901	1	66	1	187	1	4	1	1	0	2	2	1	1	2	2	0	3	88.0	25.1	2	50.689	1	0
B610381902	2	62	1	187	1	3	0	1	0	2	2	2	1	2	3	1	1	89.2	25.2	1	38.560	1	1	600
B610393801	1	79		85	1	9	0	0	0	9	9	9	1	2	2		1	79.8	20.9	1	54.257	0	0
B610393802	2	77	1	85	1	3	1	0	0	2	2	1	0	2	3	0	3	73.0	20.8	2	68.267	0	0
B611211901	2	30		156	88	9	0	0	0	9	9	9	1	2	2		1	62.8	18.1	1	63.000	0	0
B611247601	2	58	2	500	4	3	0	0	0	2	2	1	0	2	3	0	1	79.5	26.3	1	57.000	0	0
B611247602	1	32	3	500	88	3	0	0	0	2	2	1	0	2	3	1	2	87.3	26.5	1	33.000	0	1	450
B611256101	2	23	4	180	88	2	0	0	0	2	2	1	1	2	3	1	1	61.5	18.4	1	68.000	0		240
B611264601	1	55	4	333	4	2	0	0	0	2	2	1	1	2	2	1	2	83.8	22.5	1	38.000	0		240
B611274801	2	21	4	94	88	3	0	0	0	2	2	1	1	2	3	1	1	70.4	20.7	1	49.000	0		280
B611286701	1	50	4	625	1	5	1	0	0	1	1	1	0	2	2	1	3	87.0	27.9		39.000			300
B611332601	1	26	4	217	88	3	0	0	0	3	2	1	0	2	3	0	2	79.3	21.7	1	44.000	0	0	120
B611341101	1	43	4	375	88	4	1	0	0	2	2	1	1	2	2	1	3	90.4	30.2	2	37.000	0	1	210
B611351301	1	72	4	230	2	4	1	1	1	2	2	2	1	2	3	1	3	98.0	26.3	3	33.992	1	1	150
B611358101	2	27	4	200	88	4	0	0	0	1	2	1	0	2	3	1	2	80.5	26.5	1	51.922	0	0	200
B611371701	2	62	3	50	4	5	0	1	0	2	1	2	1	1	2	0	3	76.3	22.1	1	51.000	1	0	60
B611390401	1	36	4	417	88	1	0	0	0	2	2	1	1	2	3	0	1	81.5	23.6	1	63.000	0	0	140
B611397201	2	29	4	213	88	3	0	0	0	2	2	1	1	2	3	0	1	81.5	30.7	1	43.000	0	0
B611415901	1	25	4	350	88	3	0	0	0	2	1	1	1	1	3	1	1	80.0	24.5	1	42.648	0		3840
B612172801	2	78	1	20	2	4	1	0	0	2	2	2	0	2	3	0	3	91.0	25.8	1	37.898	0	1
B612194902	2	69	1	100	1	5	1	0	0	1	1	2	0	2	3	0	3	93.4	30.5	2	47.593	0	1	70
B612200001	1	68		317	1	9	0	0	0	9	9	9	1	2	2		3	77.0	20.4	2	33.669	1	1
B612200002	2	67		317	1	9	9	9	9	9	9	9	0	2	2
B612223801	2	65	1	35	3	5	1	1	0	2	1	2	0	2	3	1	3	95.4	28.8	1	51.952	1	0	180
B612230601	2	50	3	140	4	3	0	0	0	2	2	1	0	2	3	1	1	73.8	23.4	1	74.984	0	0	360
B612230602	2	21	3	140	88	3	0	0	0	2	2	1	1	2	3	0	1	68.7	20.4	1	51.757	0	0	90
B612237401	1	58	2	375	1	2	0	0	0	2	2	1	1	2	2	0	1	92.7	26.6		43.689			30
B612237402	2	55	2	375	1	4	0	0	0	1	2	1	1	2	2	1	1	81.5	24.9	1	51.593	1		210
B612252701	1	59	3	408	4	3	1	1	0	2	2	1	0	2	3	1	3	90.8	28.9	1	40.200	1		420
B612252702	2	27	4	408	88	3	0	0	0	2	2	1	1	2	3	1	1	62.8	17.3	1	71.600	0	0	1095
B612252703	2	25	4	408	88	3	0	0	0	2	2	1	0	2	3	0	1	60.0	18.4	1	56.997	0	0
B612264602	2	62	2	45	1	5	0	1	0	2	2	1	0	2	3	0	2	71.0	18.7	1	51.072	1	1
B612264603	1	39	3	45	88	4	0	1	0	2	2	2	1	2	1	1	2	81.7	22.2	1	38.768	0	1	345
B612278202	2	51	3	574	1	3	0	0	0	2	2	1	1	2	3	0	3	72.5	21.9	1	85.263	0	0
B612278204	2	80		574	3	9	1	0	0	9	9	9	0	2	2		3	93.5	26.8	3	46.291	0	0
B612285001	1	62	2	100	1	3	0	0	0	2	2	1	1	2	2	0	2	73.0	19.8	1	47.622	0	0
B612291801	1	75	2	160	1	3	1	0	1	2	2	2	0	2	3	1	3	90.3	23.5	3	32.238	0	0	280
B612308801	1	66	2	90	88	2	1	1	0	2	2	2	1	1	2	1	3	76.4	22.7	1	57.482	1	0	210
B612317301	1	51	4	133	4	4	0	0	1	2	1	1	0	2	2	1	1	81.2	21.9	3	50.487	0	0	180
B612317302	1	54	4	133	88	5	1	0	0	1	1	2	1	1	2	1	3	64.0	16.5	1	59.536	0		650
B612317303	2	76	1	133	3	3	1	1	0	2	2	1	0	2	3	0	3	80.0	22.8	1	62.270	1	0	105
B612341101	1	78	1	407	1	3	0	0	0	2	2	2	1	2	2	0	2	91.3	24.1	1	40.371	0	0
B612341102	2	75	1	407	1	4	0	0	0	1	1	2	0	2	3	0	3	74.0	22.7	1	49.740	0	0
B612341103	2	43	3	407	88	4	0	0	0	2	2	1	1	2	3	0	1	76.0	24.0	1	51.007	0	0	125
B612349601	1	42	4	325	1	3	0	0	0	2	2	1	1	2	2	1	1	86.6	26.3	1	34.420	1	0	450
B612349602	2	38	4	325	1	2	0	0	0	2	2	2	1	2	3	1	1	70.9	21.2	1	73.767	0	0	1180
B612349603	2	8	1	325	88	2	8	8	0	2	2	8		8	8			54.1	15.8
B612349604	2	6	1	325	88	2	8	8	0	2	2	8		8	8			55.0	16.2
B613186402	2	37	3	227	1	4	0	0	0	2	2	2	1	1	2	1	2	92.0	29.5	1	70.523	0	0	1370
B613186403	2	13	1	227	88	2	8	8	0	2	2	8	0	2	8			62.2	19.0		28.734		0
B613186404	2	9	1	227	88	4	8	8	0	2	2	8		8	8			75.6	21.1
B613189803	2	20	3	378	88	3	0	0	0	2	2	2	0	2	3	1	1	74.6	23.3	1	45.693	0	0	290
B613189804	2	16	2	378	88	3	8	8	0	1	2	2	0	2	8			64.5	20.1		46.908		0
B613189805	2	51	2	378	2	3	0	0	0	1	2	1	1	2	2	0	2	76.6	21.9	1	67.067	0	0
B613220401	1	46		465	1
B613220402	2	43	3	465	1	4	0	0	0	2	2	1	1	2	3	1	2	73.0	20.9	2	60.667	0	0	200
B613220403	1	17	2	465	88	3	8	8	0	2	2	2	0	2	8			64.6	19.4		59.260
B613220404	1	16	2	465	88	2	8	8	0	3	2	2	0	2	8			66.4	18.3		58.684
B613223801	1	69	4	154	1	3	0	0	0	2	1	1	1	2	3	1	1	95.2	26.1	1	31.658	0	1	660
B613223802	2	66	2	154	1	2	0	0	0	2	2	1	0	2	3	1	1	84.0	27.8	2	81.018	0	0	200
B613227201	1	70	1	120	1	2	1	1	0	2	2	2	1	2	2	0	3	88.0	24.5	1	43.965	0	0	100
B613227202	2	65	1	120	1	5	0	1	0	2	1	2	0	2	3	0	1	71.0	19.8	1	41.469	0	0
B613230601	1	58	1	350	1	3	0	0	0	2	1	1	0	2	2	0	1	99.5	29.4	2	49.035	0	0
B613230602	2	57	3	350	1	4	0	0	0	1	2	1	1	2	3	0	1	83.8	25.3	1	53.079	0	0
B613230603	2	28		350	88
B613232301	2	43	3	592	1	2	0	0	0	2	2	1	1	2	3	1	1	70.4	21.0	1	55.036	0		510
B613232302	1	47	4	592	1	3	0	0	0	2	2	1	0	2	2	1	1	84.0	24.1	2	41.087	0	0	300
B613232303	2	16	2	592	88	3	8	8	0	2	2	2	0	2	8			58.8	18.4		44.861
B613232304	2	13	1	592	88	1	8	8	0	2	2	8	0	2	8			62.8	19.5		54.588		0
B613232305	2	9	1	592	88	2	8	8	0	2	2	8		8	8			61.8	18.2
B613234001	1	65	1	44	1	3	0	0	0	2	2	2	1	1	2	1	2	83.2	22.2	1	71.973	0	0	315
B613249301	1	27	3	333	88	4	0	0	0	2	2	1	1	2	2	1	3	113.4	36.3	3	36.861	0	1	150
B613257801	1	29	4	250	4	3	0	0	0	2	2	1	1	1	2	0	2	87.0	27.4	1	32.957	0	1
[truncated: 6,128 more rows]
