# Supplementary material for: Assessing adherence to physical activity guidelines and correlates among older Korean adults with a focus on 10-minute bout duration using subjective and objective measures
Source: PLoS One. 2025 Jun 9;20(6):e0324342. doi: 10.1371/journal.pone.0324342 (PMC12148133; doi:10.1371/journal.pone.0324342)
Supplement: S1 File — SAS code (freely reusable with proper citation of KOGL Type 4 references [35,36]), unrestricted R code authored by researchers, and preprocessed data are provided. (ZIP) [file pone.0324342.s003.zip › nw60.csv]

ID	day	age	tot_min	tot_dur_nw	tot_cnt_wr	tot_min_wr	wear_hr
A601169401	1	76	1440	11.366666667	270135	758	12.633333333
A601169401	2	76	1440	10.15	355171	831	13.85
A601169401	3	76	1440	11.833333333	274774	730	12.166666667
A601169401	4	76	1440	22.983333333	16920	61	1.0166666667
A601169401	5	76	1440	10.05	278120	837	13.95
A601169401	6	76	1440	11.5	253605	750	12.5
A601169401	7	76	1440	10.216666667	220880	827	13.783333333
A601208501	1	71	1440	12.966666667	497524	662	11.033333333
A601208501	2	71	1440	12.65	404289	681	11.35
A601208501	3	71	1440	13.183333333	399911	649	10.816666667
A601208501	4	71	1440	13.783333333	523543	613	10.216666667
A601208501	5	71	1440	17.133333333	391827	412	6.8666666667
A601208501	6	71	1440	22.316666667	91331	101	1.6833333333
A601208501	7	71	1440	18.916666667	52734	305	5.0833333333
A601208502	1	68	1440	23.6	1839	24	0.4
A601208502	2	68	1440	10.916666667	326353	785	13.083333333
A601208502	3	68	1440	7.4	462568	996	16.6
A601208502	4	68	1440	9.0333333333	340653	898	14.966666667
A601208502	5	68	1440	10.366666667	273051	818	13.633333333
A601208502	6	68	1440	9.35	256063	879	14.65
A601208502	7	68	1440	8.5666666667	397723	926	15.433333333
A601286701	1	67	1440	8.0333333333	174283	958	15.966666667
A601286701	2	67	1440	10.35	150807	819	13.65
A601286701	3	67	1440	11.466666667	90822	752	12.533333333
A601286701	4	67	1440	17.666666667	23218	380	6.3333333333
A601286701	5	67	1440	13.683333333	175191	619	10.316666667
A601286701	6	67	1440	14.333333333	201446	580	9.6666666667
A601286701	7	67	1440	14.033333333	219517	598	9.9666666667
A601373401	1	66	1440	10.8	782904	792	13.2
A601373401	2	66	1440	18.083333333	407107	355	5.9166666667
A601373401	3	66	1440	21.6	138503	144	2.4
A601373401	4	66	1440	19.016666667	213940	299	4.9833333333
A601373401	5	66	1440	23.95	1975	3	0.05
A601373401	6	66	1440	24	0	0	0
A601373401	7	66	1440	24	0	0	0
A602194901	1	80	1440	10.166666667	158019	830	13.833333333
A602194901	2	80	1440	8.8833333333	339814	907	15.116666667
A602194901	3	80	1440	10.733333333	244451	796	13.266666667
A602194901	4	80	1440	10.416666667	190022	815	13.583333333
A602194901	5	80	1440	8.8666666667	284810	908	15.133333333
A602194901	6	80	1440	10.95	287354	783	13.05
A602194901	7	80	1440	13.633333333	331076	622	10.366666667
A602222102	1	71	1440	11.9	72142	726	12.1
A602222102	2	71	1440	24	0	0	0
A602222102	3	71	1440	18.533333333	19001	328	5.4666666667
A602222102	4	71	1440	23.7	698	18	0.3
A602222102	5	71	1440	24	0	0	0
A602222102	6	71	1440	23.983333333	1697	1	0.0166666667
A602222102	7	71	1440	24	0	0	0
A602228904	1	75	1440	10.35	128320	819	13.65
A602228904	2	75	1440	4.8666666667	120608	1148	19.133333333
A602228904	3	75	1440	7.8166666667	110380	971	16.183333333
A602228904	4	75	1440	10.6	68040	804	13.4
A602228904	5	75	1440	13	108449	660	11
A602228904	6	75	1440	6.3166666667	155229	1061	17.683333333
A602228904	7	75	1440	6.5833333333	129922	1045	17.416666667
A602300301	1	66	1440	12.283333333	256586	703	11.716666667
A602300301	2	66	1440	6.4666666667	304879	1052	17.533333333
A602300301	3	66	1440	6.0166666667	356671	1079	17.983333333
A602300301	4	66	1440	10.35	234259	819	13.65
A602300301	5	66	1440	5.7666666667	270529	1094	18.233333333
A602300301	6	66	1440	6.5333333333	335088	1048	17.466666667
A602300301	7	66	1440	8.3833333333	417477	937	15.616666667
A602330901	1	70	1440	17.45	51719	393	6.55
A602330901	2	70	1440	9.7166666667	215893	857	14.283333333
A602330901	3	70	1440	10.65	214949	801	13.35
A602330901	4	70	1440	16.066666667	51689	476	7.9333333333
A602330901	5	70	1440	12.066666667	163302	716	11.933333333
A602330901	6	70	1440	13.283333333	190535	643	10.716666667
A602330901	7	70	1440	13.416666667	105096	635	10.583333333
A602341101	1	71	1440	8.1833333333	199185	949	15.816666667
A602341101	2	71	1440	7.4833333333	162525	991	16.516666667
A602341101	3	71	1440	6.5833333333	216280	1045	17.416666667
A602341101	4	71	1440	8.7833333333	192065	913	15.216666667
A602341101	5	71	1440	10.683333333	155174	799	13.316666667
A602341101	6	71	1440	8.3166666667	163236	941	15.683333333
A602341101	7	71	1440	14.083333333	208789	595	9.9166666667
A602341102	1	69	1440	8.6666666667	125723	920	15.333333333
A602341102	2	69	1440	5.2333333333	385429	1126	18.766666667
A602341102	3	69	1440	1.15	128386	1371	22.85
A602341102	4	69	1440	0	370615	1440	24
A602341102	5	69	1440	5.2833333333	207749	1123	18.716666667
A602341102	6	69	1440	1.5666666667	426761	1346	22.433333333
A602341102	7	69	1440	3.9666666667	204839	1202	20.033333333
A603222101	1	68	1440	11.65	238062	741	12.35
A603222101	2	68	1440	9.8166666667	477977	851	14.183333333
A603222101	3	68	1440	10.166666667	299133	830	13.833333333
A603222101	4	68	1440	11.133333333	237670	772	12.866666667
A603222101	5	68	1440	16	137572	480	8
A603222101	6	68	1440	9.6	374667	864	14.4
A603222101	7	68	1440	11.833333333	284586	730	12.166666667
A603232301	1	77	1440	12.533333333	242803	688	11.466666667
A603232301	2	77	1440	11.133333333	320436	772	12.866666667
A603232301	3	77	1440	7.25	375381	1005	16.75
A603232301	4	77	1440	12.75	305927	675	11.25
A603232301	5	77	1440	12.45	246307	693	11.55
A603232301	6	77	1440	11.383333333	384199	757	12.616666667
A603232301	7	77	1440	23.283333333	5137	43	0.7166666667
A603232302	1	68	1440	11.233333333	278283	766	12.766666667
A603232302	2	68	1440	8.4833333333	164532	931	15.516666667
A603232302	3	68	1440	7.3	130413	1002	16.7
A603232302	4	68	1440	19.45	128770	273	4.55
A603232302	5	68	1440	13.25	222401	645	10.75
A603232302	6	68	1440	17.8	69893	372	6.2
A603232302	7	68	1440	23.85	2537	9	0.15
A603325801	1	75	1440	11.133333333	400357	772	12.866666667
A603325801	2	75	1440	11.45	371518	753	12.55
A603325801	3	75	1440	12.083333333	388380	715	11.916666667
A603325801	4	75	1440	11.233333333	168114	766	12.766666667
A603325801	5	75	1440	10.766666667	327321	794	13.233333333
A603325801	6	75	1440	12.083333333	357043	715	11.916666667
A603325801	7	75	1440	11.5	303063	750	12.5
A603336001	1	68	1440	7.2166666667	371475	1007	16.783333333
A603336001	2	68	1440	7.25	539792	1005	16.75
A603336001	3	68	1440	8.35	363048	939	15.65
A603336001	4	68	1440	8.95	125476	903	15.05
A603336001	5	68	1440	8.5333333333	315603	928	15.466666667
A603336001	6	68	1440	9.4666666667	371966	872	14.533333333
A603336001	7	68	1440	10.3	484883	822	13.7
A604186401	1	74	1440	6.6	177802	1044	17.4
A604186401	2	74	1440	7.0166666667	177892	1019	16.983333333
A604186401	3	74	1440	5.5833333333	156932	1105	18.416666667
A604186401	4	74	1440	12.75	88416	675	11.25
A604186401	5	74	1440	1.9	101916	1326	22.1
A604186401	6	74	1440	9.2166666667	70813	887	14.783333333
A604186401	7	74	1440	12	98613	720	12
A604279901	1	65	1440	12.666666667	574147	680	11.333333333
A604279901	2	65	1440	10.483333333	533680	811	13.516666667
A604279901	3	65	1440	23.683333333	9462	19	0.3166666667
A604279901	4	65	1440	16.55	415576	447	7.45
A604279901	5	65	1440	19.233333333	482108	286	4.7666666667
A604279901	6	65	1440	24	0	0	0
A604279901	7	65	1440	23.25	2130	45	0.75
A604346201	1	66	1440	13.1	273121	654	10.9
A604346201	2	66	1440	11	234847	780	13
A604346201	3	66	1440	13.533333333	446538	628	10.466666667
A604346201	4	66	1440	10.966666667	139027	782	13.033333333
A604346201	5	66	1440	9	377311	900	15
A604346201	6	66	1440	12.433333333	232516	694	11.566666667
A604346201	7	66	1440	12.416666667	478697	695	11.583333333
A604370002	1	66	1440	11.033333333	314751	778	12.966666667
A604370002	2	66	1440	9.1333333333	238394	892	14.866666667
A604370002	3	66	1440	9.3833333333	281961	877	14.616666667
A604370002	4	66	1440	12.266666667	138584	704	11.733333333
A604370002	5	66	1440	10.2	186657	828	13.8
A604370002	6	66	1440	10.583333333	246059	805	13.416666667
A604370002	7	66	1440	10.966666667	189568	782	13.033333333
A604378501	1	73	1440	10.1	259386	834	13.9
A604378501	2	73	1440	7.9333333333	333988	964	16.066666667
A604378501	3	73	1440	9.6	376792	864	14.4
A604378501	4	73	1440	13.8	107834	612	10.2
A604378501	5	73	1440	10.683333333	386905	799	13.316666667
A604378501	6	73	1440	11.083333333	184722	775	12.916666667
A604378501	7	73	1440	23.883333333	10042	7	0.1166666667
A604415901	1	77	1440	23.966666667	1058	2	0.0333333333
A604415901	2	77	1440	13.733333333	27644	616	10.266666667
A604415901	3	77	1440	15.716666667	130089	497	8.2833333333
A604415901	4	77	1440	13.4	112383	636	10.6
A604415901	5	77	1440	14.316666667	168357	581	9.6833333333
A604415901	6	77	1440	24	0	0	0
A604415901	7	77	1440	23.966666667	791	2	0.0333333333
A605211901	1	71	1440	11.733333333	287458	736	12.266666667
A605211901	2	71	1440	9.2666666667	801791	884	14.733333333
A605211901	3	71	1440	7.25	851838	1005	16.75
A605211901	4	71	1440	7.7833333333	832164	973	16.216666667
A605211901	5	71	1440	10.633333333	307105	802	13.366666667
A605211901	6	71	1440	9.1	1060465	894	14.9
A605211901	7	71	1440	9.5	312408	870	14.5
A606256101	1	74	1440	8.5	386020	930	15.5
A606256101	2	74	1440	11.3	429797	762	12.7
A606256101	3	74	1440	9.6	197951	864	14.4
A606256101	4	74	1440	9.35	587334	879	14.65
A606256101	5	74	1440	10.283333333	438764	823	13.716666667
A606256101	6	74	1440	10.316666667	368186	821	13.683333333
A606256101	7	74	1440	10.166666667	535874	830	13.833333333
A606336002	1	69	1440	24	0	0	0
A606336002	2	69	1440	9.2666666667	104650	884	14.733333333
A606336002	3	69	1440	5.55	167856	1107	18.45
A606336002	4	69	1440	4.7833333333	331814	1153	19.216666667
A606336002	5	69	1440	7.4333333333	139175	994	16.566666667
A606336002	6	69	1440	4.4333333333	123988	1174	19.566666667
A606336002	7	69	1440	5.7333333333	126997	1096	18.266666667
A606346201	1	70	1440	7.3666666667	565854	998	16.633333333
A606346201	2	70	1440	8.3833333333	228092	937	15.616666667
A606346201	3	70	1440	8.7166666667	470478	917	15.283333333
A606346201	4	70	1440	8.8333333333	254745	910	15.166666667
A606346201	5	70	1440	9.7166666667	435332	857	14.283333333
A606346201	6	70	1440	7.1333333333	383320	1012	16.866666667
A606346201	7	70	1440	10.05	558251	837	13.95
A607232301	1	69	1440	22.416666667	4243	95	1.5833333333
A607232301	2	69	1440	12.3	188509	702	11.7
A607232301	3	69	1440	24	0	0	0
A607232301	4	69	1440	24	0	0	0
A607232301	5	69	1440	9.6333333333	241335	862	14.366666667
A607232301	6	69	1440	14.983333333	122806	541	9.0166666667
A607232301	7	69	1440	24	0	0	0
A608215301	1	67	1440	11.5	289716	750	12.5
A608215301	2	67	1440	8.5333333333	370165	928	15.466666667
A608215301	3	67	1440	19.666666667	115876	260	4.3333333333
A608215301	4	67	1440	14.833333333	182281	550	9.1666666667
A608215301	5	67	1440	7.9	298250	966	16.1
A608215301	6	67	1440	11.05	391849	777	12.95
A608215301	7	67	1440	17.716666667	173618	377	6.2833333333
A608346201	1	74	1440	9.6833333333	465792	859	14.316666667
A608346201	2	74	1440	13.633333333	237752	622	10.366666667
A608346201	3	74	1440	12.366666667	164616	698	11.633333333
A608346201	4	74	1440	16.983333333	67086	421	7.0166666667
A608346201	5	74	1440	18.85	30818	309	5.15
A608346201	6	74	1440	11.5	149503	750	12.5
A608346201	7	74	1440	18.983333333	160657	301	5.0166666667
A609288402	1	65	1440	9.1	373445	894	14.9
A609288402	2	65	1440	6.3333333333	296671	1060	17.666666667
A609288402	3	65	1440	7	606332	1020	17
A609288402	4	65	1440	12.6	173570	684	11.4
A609288402	5	65	1440	10.9	349508	786	13.1
A609288402	6	65	1440	8.1	303405	954	15.9
A609288402	7	65	1440	6.8166666667	274767	1031	17.183333333
A609324101	1	71	1440	16.316666667	116233	461	7.6833333333
A609324101	2	71	1440	3.8333333333	293457	1210	20.166666667
A609324101	3	71	1440	1.0833333333	323636	1375	22.916666667
A609324101	4	71	1440	1.65	378718	1341	22.35
A609324101	5	71	1440	7.7333333333	260580	976	16.266666667
A609324101	6	71	1440	4.35	183116	1179	19.65
A609324101	7	71	1440	5.2833333333	211449	1123	18.716666667
A609342801	1	79	1440	11.366666667	188832	758	12.633333333
A609342801	2	79	1440	14.7	120923	558	9.3
A609342801	3	79	1440	13.933333333	280741	604	10.066666667
A609342801	4	79	1440	16.316666667	104866	461	7.6833333333
A609342801	5	79	1440	13.616666667	126719	623	10.383333333
A609342801	6	79	1440	14.283333333	247695	583	9.7166666667
A609342801	7	79	1440	14.2	213611	588	9.8
A609342802	1	71	1440	11.333333333	143138	760	12.666666667
A609342802	2	71	1440	14.25	110263	585	9.75
A609342802	3	71	1440	13.966666667	107276	602	10.033333333
A609342802	4	71	1440	13.183333333	138517	649	10.816666667
A609342802	5	71	1440	13.733333333	117774	616	10.266666667
A609342802	6	71	1440	8.6333333333	112218	922	15.366666667
A609342802	7	71	1440	18.6	58919	324	5.4
A610398901	1	72	1440	9.1	320517	894	14.9
A610398901	2	72	1440	6.9	254925	1026	17.1
A610398901	3	72	1440	6.5833333333	212305	1045	17.416666667
A610398901	4	72	1440	7.7333333333	358767	976	16.266666667
A610398901	5	72	1440	9.6	586042	864	14.4
A610398901	6	72	1440	7.35	290856	999	16.65
A610398901	7	72	1440	8.2666666667	204609	944	15.733333333
A611249301	1	80	1440	20.566666667	20365	206	3.4333333333
A611249301	2	80	1440	13.3	65559	642	10.7
A611249301	3	80	1440	13.1	115128	654	10.9
A611249301	4	80	1440	14.616666667	49276	563	9.3833333333
A611249301	5	80	1440	14.15	112010	591	9.85
A611249301	6	80	1440	14.266666667	61943	584	9.7333333333
A611249301	7	80	1440	11.8	106034	732	12.2
A611249302	1	78	1440	23.566666667	1569	26	0.4333333333
A611249302	2	78	1440	24	0	0	0
A611249302	3	78	1440	12.316666667	188617	701	11.683333333
A611249302	4	78	1440	18.416666667	115242	335	5.5833333333
A611249302	5	78	1440	13.133333333	97676	652	10.866666667
A611249302	6	78	1440	13.35	133732	639	10.65
A611249302	7	78	1440	23.416666667	1344	35	0.5833333333
A611293503	1	74	1440	11.833333333	236164	730	12.166666667
A611293503	2	74	1440	12.35	116677	699	11.65
A611293503	3	74	1440	8.55	178800	927	15.45
A611293503	4	74	1440	8.45	152793	933	15.55
A611293503	5	74	1440	12.75	133417	675	11.25
A611293503	6	74	1440	14.416666667	107574	575	9.5833333333
A611293503	7	74	1440	12.083333333	104710	715	11.916666667
A611322401	1	74	1440	8.6	144307	924	15.4
A611322401	2	74	1440	8.7833333333	183455	913	15.216666667
A611322401	3	74	1440	13.066666667	39900	656	10.933333333
A611322401	4	74	1440	12.016666667	49952	719	11.983333333
A611322401	5	74	1440	10	190825	840	14
A611322401	6	74	1440	14.533333333	104106	568	9.4666666667
A611322401	7	74	1440	13.583333333	146992	625	10.416666667
A611322402	1	69	1440	10.05	225929	837	13.95
A611322402	2	69	1440	11.25	193238	765	12.75
A611322402	3	69	1440	9.5166666667	256043	869	14.483333333
A611322402	4	69	1440	10.7	185753	798	13.3
A611322402	5	69	1440	11.2	292000	768	12.8
A611322402	6	69	1440	9.7833333333	249835	853	14.216666667
A611322402	7	69	1440	9.0333333333	287069	898	14.966666667
A612293501	1	70	1440	7.5333333333	103523	988	16.466666667
A612293501	2	70	1440	6.4	114087	1056	17.6
A612293501	3	70	1440	5.7333333333	470023	1096	18.266666667
A612293501	4	70	1440	9.7333333333	46631	856	14.266666667
A612293501	5	70	1440	7.2333333333	203463	1006	16.766666667
A612293501	6	70	1440	8.1166666667	124189	953	15.883333333
A612293501	7	70	1440	7.1166666667	158823	1013	16.883333333
A612356402	1	66	1440	24	0	0	0
A612356402	2	66	1440	24	0	0	0
A612356402	3	66	1440	17.916666667	45836	365	6.0833333333
A612356402	4	66	1440	11.366666667	28176	758	12.633333333
A612356402	5	66	1440	9.4666666667	63759	872	14.533333333
A612356402	6	66	1440	8.0333333333	93972	958	15.966666667
A612356402	7	66	1440	14.15	42875	591	9.85
A613194901	1	74	1440	8	207944	960	16
A613194901	2	74	1440	8.9	193674	906	15.1
A613194901	3	74	1440	7.9833333333	304358	961	16.016666667
A613194901	4	74	1440	11.9	292657	726	12.1
A613194901	5	74	1440	10.783333333	365976	793	13.216666667
A613194901	6	74	1440	10.766666667	167190	794	13.233333333
A613194901	7	74	1440	9.2666666667	244890	884	14.733333333
A614191502	1	80	1440	9.35	183278	879	14.65
A614191502	2	80	1440	7.35	242837	999	16.65
A614191502	3	80	1440	8.3	165972	942	15.7
A614191502	4	80	1440	8.3666666667	129131	938	15.633333333
A614191502	5	80	1440	6.85	234086	1029	17.15
A614191502	6	80	1440	7.4833333333	145750	991	16.516666667
A614191502	7	80	1440	7.3333333333	230134	1000	16.666666667
A614191503	1	72	1440	11.133333333	155506	772	12.866666667
A614191503	2	72	1440	11.3	181926	762	12.7
A614191503	3	72	1440	9.05	158407	897	14.95
A614191503	4	72	1440	10.066666667	177334	836	13.933333333
A614191503	5	72	1440	8.1	128147	954	15.9
A614191503	6	72	1440	11.55	204430	747	12.45
A614191503	7	72	1440	12.083333333	110714	715	11.916666667
A614205101	1	80	1440	10.083333333	228942	835	13.916666667
A614205101	2	80	1440	6.9833333333	289321	1021	17.016666667
A614205101	3	80	1440	9.1166666667	195647	893	14.883333333
A614205101	4	80	1440	12.283333333	154333	703	11.716666667
A614205101	5	80	1440	23.983333333	2558	1	0.0166666667
A614205101	6	80	1440	24	0	0	0
A614205101	7	80	1440	24	0	0	0
A614235701	1	68	1440	11.583333333	194512	745	12.416666667
A614235701	2	68	1440	10.85	132950	789	13.15
A614235701	3	68	1440	9.9166666667	123480	845	14.083333333
A614235701	4	68	1440	11.366666667	219368	758	12.633333333
A614235701	5	68	1440	10.416666667	103149	815	13.583333333
A614235701	6	68	1440	12.983333333	73006	661	11.016666667
A614235701	7	68	1440	10.366666667	327832	818	13.633333333
A614235702	1	65	1440	5.1833333333	452039	1129	18.816666667
A614235702	2	65	1440	8.5833333333	217519	925	15.416666667
A614235702	3	65	1440	9.8	313877	852	14.2
A614235702	4	65	1440	5.9833333333	183161	1081	18.016666667
A614235702	5	65	1440	7.95	246759	963	16.05
A614235702	6	65	1440	5.7666666667	269288	1094	18.233333333
A614235702	7	65	1440	6.05	292565	1077	17.95
A614249301	1	80	1440	9.0333333333	266107	898	14.966666667
A614249301	2	80	1440	14.883333333	18732	547	9.1166666667
A614249301	3	80	1440	23.983333333	110	1	0.0166666667
A614249301	4	80	1440	24	0	0	0
A614249301	5	80	1440	7.5833333333	363678	985	16.416666667
A614249301	6	80	1440	8.2666666667	348697	944	15.733333333
A614249301	7	80	1440	8.7833333333	345454	913	15.216666667
A614322403	1	73	1440	10.266666667	380811	824	13.733333333
A614322403	2	73	1440	9.7833333333	428875	853	14.216666667
A614322403	3	73	1440	10.683333333	251019	799	13.316666667
A614322403	4	73	1440	22.533333333	796	88	1.4666666667
A614322403	5	73	1440	24	0	0	0
A614322403	6	73	1440	23.083333333	662	55	0.9166666667
A614322403	7	73	1440	23.8	627	12	0.2
A615213601	1	70	1440	8.4333333333	160461	934	15.566666667
A615213601	2	70	1440	10.783333333	206615	793	13.216666667
A615213601	3	70	1440	9.75	68397	855	14.25
A615213601	4	70	1440	9.1666666667	262919	890	14.833333333
A615213601	5	70	1440	14.8	153202	552	9.2
A615213601	6	70	1440	9.7166666667	315810	857	14.283333333
A615213601	7	70	1440	22.166666667	14482	110	1.8333333333
A615213602	1	73	1440	16.816666667	311360	431	7.1833333333
A615213602	2	73	1440	18.366666667	157321	338	5.6333333333
A615213602	3	73	1440	16.616666667	81818	443	7.3833333333
A615213602	4	73	1440	14.35	228245	579	9.65
A615213602	5	73	1440	16.916666667	183418	425	7.0833333333
A615213602	6	73	1440	18.633333333	151065	322	5.3666666667
A615213602	7	73	1440	17.466666667	185292	392	6.5333333333
A615370001	1	67	1440	23.866666667	4087	8	0.1333333333
A615370001	2	67	1440	13.75	172195	615	10.25
A615370001	3	67	1440	18.95	164916	303	5.05
A615370001	4	67	1440	8.6166666667	734868	923	15.383333333
A615370001	5	67	1440	10.25	433118	825	13.75
A615370001	6	67	1440	10.816666667	500431	791	13.183333333
A615370001	7	67	1440	10.983333333	442547	781	13.016666667
A617171101	1	78	1440	9.3666666667	133271	878	14.633333333
A617171101	2	78	1440	7.4333333333	149361	994	16.566666667
A617171101	3	78	1440	6.9666666667	159647	1022	17.033333333
A617171101	4	78	1440	5.75	122811	1095	18.25
A617171101	5	78	1440	7.8666666667	107442	968	16.133333333
A617171101	6	78	1440	6.4833333333	290057	1051	17.516666667
A617171101	7	78	1440	5.8666666667	121947	1088	18.133333333
A617213601	1	65	1440	9.4166666667	347886	875	14.583333333
A617213601	2	65	1440	10.583333333	297487	805	13.416666667
A617213601	3	65	1440	10.35	457667	819	13.65
A617213601	4	65	1440	9.1	297563	894	14.9
A617213601	5	65	1440	12.7	455334	678	11.3
A617213601	6	65	1440	9.2333333333	429920	886	14.766666667
A617213601	7	65	1440	10.383333333	475350	817	13.616666667
A617213602	1	70	1440	9.7166666667	414391	857	14.283333333
A617213602	2	70	1440	9.3666666667	462188	878	14.633333333
A617213602	3	70	1440	12.633333333	514058	682	11.366666667
A617213602	4	70	1440	9.2	201137	888	14.8
A617213602	5	70	1440	9.9666666667	673643	842	14.033333333
A617213602	6	70	1440	9.4	497322	876	14.6
A617213602	7	70	1440	9.1166666667	637939	893	14.883333333
A617310503	1	71	1440	7.5666666667	132220	986	16.433333333
A617310503	2	71	1440	8.0833333333	104785	955	15.916666667
A617310503	3	71	1440	6.5166666667	96463	1049	17.483333333
A617310503	4	71	1440	7.9333333333	99559	964	16.066666667
A617310503	5	71	1440	8.65	183140	921	15.35
A617310503	6	71	1440	7.4166666667	196842	995	16.583333333
A617310503	7	71	1440	8.2833333333	111738	943	15.716666667
A618174502	1	76	1440	10.483333333	185479	811	13.516666667
A618174502	2	76	1440	9.2166666667	261215	887	14.783333333
A618174502	3	76	1440	8.9	120379	906	15.1
A618174502	4	76	1440	11.283333333	164002	763	12.716666667
A618174502	5	76	1440	5.8333333333	101404	1090	18.166666667
A618174502	6	76	1440	8.7	207955	918	15.3
A618174502	7	76	1440	7.6	131166	984	16.4
A618234001	1	68	1440	11.683333333	333418	739	12.316666667
A618234001	2	68	1440	15.5	262446	510	8.5
A618234001	3	68	1440	16.55	133791	447	7.45
A618234001	4	68	1440	13.4	106832	636	10.6
A618234001	5	68	1440	10.883333333	277570	787	13.116666667
A618234001	6	68	1440	13.833333333	108318	610	10.166666667
A618234001	7	68	1440	8.4333333333	347613	934	15.566666667
A619213601	1	66	1440	7.2666666667	187654	1004	16.733333333
A619213601	2	66	1440	0	210949	1440	24
A619213601	3	66	1440	5.3333333333	262549	1120	18.666666667
A619213601	4	66	1440	0	113355	1440	24
A619213601	5	66	1440	6	363779	1080	18
A619213601	6	66	1440	2.6833333333	320702	1279	21.316666667
A619213601	7	66	1440	18.533333333	13541	328	5.4666666667
A619347901	1	69	1440	10.533333333	391989	808	13.466666667
A619347901	2	69	1440	13.533333333	309759	628	10.466666667
A619347901	3	69	1440	15.133333333	345185	532	8.8666666667
A619347901	4	69	1440	13.333333333	327833	640	10.666666667
A619347901	5	69	1440	11.75	389357	735	12.25
A619347901	6	69	1440	13.866666667	352023	608	10.133333333
A619347901	7	69	1440	19.316666667	249939	281	4.6833333333
A619347902	1	66	1440	13.2	168755	648	10.8
A619347902	2	66	1440	13.083333333	287537	655	10.916666667
A619347902	3	66	1440	10.666666667	453630	800	13.333333333
A619347902	4	66	1440	13.65	154094	621	10.35
A619347902	5	66	1440	16.266666667	221977	464	7.7333333333
A619347902	6	66	1440	12.45	287440	693	11.55
A619347902	7	66	1440	19.983333333	98960	241	4.0166666667
A619390401	1	70	1440	9.6833333333	369696	859	14.316666667
A619390401	2	70	1440	4.35	458307	1179	19.65
A619390401	3	70	1440	8.6	371213	924	15.4
A619390401	4	70	1440	8.85	459008	909	15.15
A619390401	5	70	1440	8.9166666667	410142	905	15.083333333
A619390401	6	70	1440	8.5666666667	417352	926	15.433333333
A619390401	7	70	1440	8.8833333333	534467	907	15.116666667
A621319001	1	75	1440	6.5833333333	222315	1045	17.416666667
A621319001	2	75	1440	15.783333333	81104	493	8.2166666667
A621319001	3	75	1440	4.9833333333	166464	1141	19.016666667
A621319001	4	75	1440	14.95	126794	543	9.05
A621319001	5	75	1440	16.666666667	42164	440	7.3333333333
A621319001	6	75	1440	7.5333333333	161966	988	16.466666667
A621319001	7	75	1440	6.7333333333	138686	1036	17.266666667
A624244201	1	72	1440	5.0833333333	517916	1135	18.916666667
A624244201	2	72	1440	7.75	309586	975	16.25
A624244201	3	72	1440	5.1166666667	371496	1133	18.883333333
A624244201	4	72	1440	13.5	295591	630	10.5
A624244201	5	72	1440	6.45	411145	1053	17.55
A624244201	6	72	1440	15.966666667	282542	482	8.0333333333
A624244201	7	72	1440	4.9833333333	434094	1141	19.016666667
A624244202	1	68	1440	6.1833333333	451385	1069	17.816666667
A624244202	2	68	1440	8.9	336263	906	15.1
A624244202	3	68	1440	7.1	198278	1014	16.9
A624244202	4	68	1440	6.1833333333	422607	1069	17.816666667
A624244202	5	68	1440	8.4166666667	344583	935	15.583333333
A624244202	6	68	1440	8.05	485689	957	15.95
A624244202	7	68	1440	8.3666666667	391523	938	15.633333333
A624291802	1	67	1440	8.9666666667	254752	902	15.033333333
A624291802	2	67	1440	6.9666666667	149472	1022	17.033333333
A624291802	3	67	1440	7.4	148653	996	16.6
A624291802	4	67	1440	8.4333333333	220013	934	15.566666667
A624291802	5	67	1440	10.233333333	204984	826	13.766666667
A624291802	6	67	1440	10.833333333	170832	790	13.166666667
A624291802	7	67	1440	9.6166666667	211876	863	14.383333333
A625172801	1	75	1440	9.0333333333	549028	898	14.966666667
A625172801	2	75	1440	10.533333333	394773	808	13.466666667
A625172801	3	75	1440	9.6833333333	474828	859	14.316666667
A625172801	4	75	1440	11.55	361736	747	12.45
A625172801	5	75	1440	10.333333333	436933	820	13.666666667
A625172801	6	75	1440	11.166666667	438401	770	12.833333333
A625172801	7	75	1440	8.5333333333	462893	928	15.466666667
A625172802	1	71	1440	13.316666667	208662	641	10.683333333
A625172802	2	71	1440	6.8666666667	238854	1028	17.133333333
A625172802	3	71	1440	10.783333333	182505	793	13.216666667
A625172802	4	71	1440	12.366666667	64722	698	11.633333333
A625172802	5	71	1440	9.7333333333	285834	856	14.266666667
A625172802	6	71	1440	8.7333333333	303008	916	15.266666667
A625172802	7	71	1440	9.1833333333	367282	889	14.816666667
A625200001	1	80	1440	19.05	45684	297	4.95
A625200001	2	80	1440	13.033333333	178992	658	10.966666667
A625200001	3	80	1440	15.516666667	200437	509	8.4833333333
A625200001	4	80	1440	12.566666667	192093	686	11.433333333
A625200001	5	80	1440	12.8	148447	672	11.2
A625200001	6	80	1440	15.783333333	232305	493	8.2166666667
A625200001	7	80	1440	20.1	191691	234	3.9
A626225501	1	68	1440	12.733333333	260757	676	11.266666667
A626225501	2	68	1440	8.3833333333	457508	937	15.616666667
A626225501	3	68	1440	8.2166666667	127012	947	15.783333333
A626225501	4	68	1440	5	310941	1140	19
A626225501	5	68	1440	18.85	272501	309	5.15
A626225501	6	68	1440	9.2833333333	430811	883	14.716666667
A626225501	7	68	1440	10.633333333	219245	802	13.366666667
A626256101	1	75	1440	8.4	184781	936	15.6
A626256101	2	75	1440	9.2666666667	269920	884	14.733333333
A626256101	3	75	1440	8.2833333333	132266	943	15.716666667
A626256101	4	75	1440	6.6	147694	1044	17.4
A626256101	5	75	1440	7.6666666667	119913	980	16.333333333
A626256101	6	75	1440	7.7	309791	978	16.3
A626256101	7	75	1440	7.75	234861	975	16.25
A626256102	1	69	1440	8.2833333333	389515	943	15.716666667
A626256102	2	69	1440	8.2166666667	511951	947	15.783333333
A626256102	3	69	1440	7.3666666667	369342	998	16.633333333
A626256102	4	69	1440	10.316666667	322131	821	13.683333333
A626256102	5	69	1440	8.2166666667	390177	947	15.783333333
A626256102	6	69	1440	9.4833333333	338058	871	14.516666667
A626256102	7	69	1440	8.6	332647	924	15.4
A626269701	1	70	1440	24	0	0	0
A626269701	2	70	1440	24	0	0	0
A626269701	3	70	1440	12.433333333	134439	694	11.566666667
A626269701	4	70	1440	12.933333333	235760	664	11.066666667
A626269701	5	70	1440	7	319673	1020	17
A626269701	6	70	1440	10.033333333	168783	838	13.966666667
A626269701	7	70	1440	7.5666666667	207623	986	16.433333333
A627191501	1	77	1440	13.35	173551	639	10.65
A627191501	2	77	1440	24	0	0	0
A627191501	3	77	1440	18.4	136726	336	5.6
A627191501	4	77	1440	13.3	66878	642	10.7
A627191501	5	77	1440	17.216666667	195333	407	6.7833333333
A627191501	6	77	1440	23.816666667	5081	11	0.1833333333
A627191501	7	77	1440	24	0	0	0
A628186402	1	70	1440	24	0	0	0
A628186402	2	70	1440	14.583333333	215998	565	9.4166666667
A628186402	3	70	1440	8.5166666667	220569	929	15.483333333
A628186402	4	70	1440	10.383333333	178461	817	13.616666667
A628186402	5	70	1440	5.4166666667	249845	1115	18.583333333
A628186402	6	70	1440	13.533333333	209668	628	10.466666667
A628186402	7	70	1440	16.283333333	233702	463	7.7166666667
A628402301	1	66	1440	6.8	335249	1032	17.2
A628402301	2	66	1440	10.5	175277	810	13.5
A628402301	3	66	1440	10.133333333	144998	832	13.866666667
A628402301	4	66	1440	7.8833333333	422197	967	16.116666667
A628402301	5	66	1440	7.4166666667	384621	995	16.583333333
A628402301	6	66	1440	9.1	331528	894	14.9
A628402301	7	66	1440	6.3	251817	1062	17.7
A628412501	1	73	1440	6.7333333333	499172	1036	17.266666667
A628412501	2	73	1440	6.5333333333	328020	1048	17.466666667
A628412501	3	73	1440	6.7833333333	509097	1033	17.216666667
A628412501	4	73	1440	12.783333333	308167	673	11.216666667
A628412501	5	73	1440	5.2166666667	804487	1127	18.783333333
A628412501	6	73	1440	12.05	368444	717	11.95
A628412501	7	73	1440	6.1333333333	537330	1072	17.866666667
A629235701	1	77	1440	9.1333333333	291033	892	14.866666667
A629235701	2	77	1440	10.166666667	280511	830	13.833333333
A629235701	3	77	1440	10.316666667	371591	821	13.683333333
A629235701	4	77	1440	16.166666667	201056	470	7.8333333333
A629235701	5	77	1440	11.2	389715	768	12.8
A629235701	6	77	1440	10.3	356602	822	13.7
A629235701	7	77	1440	11.166666667	354259	770	12.833333333
A629245901	1	75	1440	11.25	144478	765	12.75
A629245901	2	75	1440	9.4333333333	183365	874	14.566666667
A629245901	3	75	1440	9.9666666667	177622	842	14.033333333
A629245901	4	75	1440	12.4	123945	696	11.6
A629245901	5	75	1440	8.6	185117	924	15.4
A629245901	6	75	1440	10.05	174556	837	13.95
A629245901	7	75	1440	12.866666667	200259	668	11.133333333
A629364902	1	71	1440	8.3333333333	412330	940	15.666666667
A629364902	2	71	1440	7.45	343560	993	16.55
A629364902	3	71	1440	8.45	418812	933	15.55
A629364902	4	71	1440	9.0666666667	400873	896	14.933333333
A629364902	5	71	1440	7.8166666667	331582	971	16.183333333
A629364902	6	71	1440	7.55	337838	987	16.45
A629364902	7	71	1440	10.233333333	328272	826	13.766666667
A629402301	1	69	1440	10.033333333	294408	838	13.966666667
A629402301	2	69	1440	11.1	372224	774	12.9
A629402301	3	69	1440	9.45	411958	873	14.55
A629402301	4	69	1440	9.9166666667	432305	845	14.083333333
A629402301	5	69	1440	9.5833333333	553352	865	14.416666667
A629402301	6	69	1440	9.15	436479	891	14.85
A629402301	7	69	1440	12.2	392056	708	11.8
A629414201	1	76	1440	10.533333333	179619	808	13.466666667
A629414201	2	76	1440	10.783333333	221523	793	13.216666667
A629414201	3	76	1440	17.566666667	226388	386	6.4333333333
A629414201	4	76	1440	16.333333333	42394	460	7.6666666667
A629414201	5	76	1440	24	0	0	0
A629414201	6	76	1440	23.85	422	9	0.15
A629414201	7	76	1440	23.983333333	255	1	0.0166666667
A630285001	1	75	1440	10.283333333	369506	823	13.716666667
A630285001	2	75	1440	8.2333333333	604439	946	15.766666667
A630285001	3	75	1440	12.316666667	266397	701	11.683333333
A630285001	4	75	1440	12.733333333	475420	676	11.266666667
A630285001	5	75	1440	7.5	610859	990	16.5
A630285001	6	75	1440	9.3166666667	581975	881	14.683333333
A630285001	7	75	1440	7.4833333333	470289	991	16.516666667
A630296901	1	68	1440	9.6166666667	968767	863	14.383333333
A630296901	2	68	1440	9.4	950723	876	14.6
A630296901	3	68	1440	9.0833333333	457317	895	14.916666667
A630296901	4	68	1440	10.766666667	642906	794	13.233333333
A630296901	5	68	1440	15.1	553646	534	8.9
A630296901	6	68	1440	7.55	1075446	987	16.45
A630296901	7	68	1440	7.5833333333	912515	985	16.416666667
A631264601	1	76	1440	14.25	309644	585	9.75
A631264601	2	76	1440	10.8	355025	792	13.2
A631264601	3	76	1440	12.5	317727	690	11.5
A631264601	4	76	1440	13.083333333	346223	655	10.916666667
A631264601	5	76	1440	11.383333333	339648	757	12.616666667
A631264601	6	76	1440	11.733333333	218836	736	12.266666667
A631264601	7	76	1440	10.666666667	339969	800	13.333333333
A632220402	1	74	1440	13.733333333	89988	616	10.266666667
A632220402	2	74	1440	9.1	76493	894	14.9
A632220402	3	74	1440	10.133333333	98762	832	13.866666667
A632220402	4	74	1440	8.3833333333	93485	937	15.616666667
A632220402	5	74	1440	14.183333333	79973	589	9.8166666667
A632220402	6	74	1440	10.2	97214	828	13.8
A632220402	7	74	1440	11.183333333	94724	769	12.816666667
A632375101	1	75	1440	9.1333333333	372730	892	14.866666667
A632375101	2	75	1440	9.75	345020	855	14.25
A632375101	3	75	1440	23.866666667	1206	8	0.1333333333
A632375101	4	75	1440	24	0	0	0
A632375101	5	75	1440	15.833333333	260756	490	8.1666666667
A632375101	6	75	1440	12.666666667	330628	680	11.333333333
A632375101	7	75	1440	23.983333333	428	1	0.0166666667
A633200004	1	68	1440	8.3333333333	327399	940	15.666666667
A633200004	2	68	1440	8.35	349471	939	15.65
A633200004	3	68	1440	8.3	201391	942	15.7
A633200004	4	68	1440	6.3833333333	105579	1057	17.616666667
A633200004	5	68	1440	4.05	293850	1197	19.95
A633200004	6	68	1440	1.1333333333	178710	1372	22.866666667
A633200004	7	68	1440	3.4	262773	1236	20.6
A633218701	1	69	1440	12.25	202767	705	11.75
A633218701	2	69	1440	12.733333333	151865	676	11.266666667
A633218701	3	69	1440	13.133333333	141120	652	10.866666667
A633218701	4	69	1440	14.1	299098	594	9.9
A633218701	5	69	1440	14.05	180842	597	9.95
A633218701	6	69	1440	11.716666667	237397	737	12.283333333
A633218701	7	69	1440	16.366666667	225646	458	7.6333333333
A633225505	1	68	1440	11.483333333	711260	751	12.516666667
A633225505	2	68	1440	12.233333333	302618	706	11.766666667
A633225505	3	68	1440	7.6666666667	526127	980	16.333333333
A633225505	4	68	1440	8.3166666667	437289	941	15.683333333
A633225505	5	68	1440	9.5333333333	434377	868	14.466666667
A633225505	6	68	1440	13.366666667	284236	638	10.633333333
A633225505	7	68	1440	10.65	245674	801	13.35
A633300301	1	65	1440	21.766666667	115357	134	2.2333333333
A633300301	2	65	1440	12.866666667	37365	668	11.133333333
A633300301	3	65	1440	8.6666666667	160056	920	15.333333333
A633300301	4	65	1440	13.133333333	59978	652	10.866666667
A633300301	5	65	1440	10.116666667	329838	833	13.883333333
A633300301	6	65	1440	11.183333333	666656	769	12.816666667
A633300301	7	65	1440	12.016666667	267335	719	11.983333333
A633312201	1	80	1440	9.0833333333	157203	895	14.916666667
A633312201	2	80	1440	12.566666667	36902	686	11.433333333
A633312201	3	80	1440	7.3166666667	110696	1001	16.683333333
A633312201	4	80	1440	9.15	109215	891	14.85
A633312201	5	80	1440	9.4	167755	876	14.6
A633312201	6	80	1440	11.966666667	143381	722	12.033333333
A633312201	7	80	1440	8.7333333333	128969	916	15.266666667
A634227202	1	65	1440	7.1833333333	215969	1009	16.816666667
A634227202	2	65	1440	6.9333333333	122211	1024	17.066666667
A634227202	3	65	1440	7.8	204291	972	16.2
A634227202	4	65	1440	9.25	221380	885	14.75
A634227202	5	65	1440	9.8333333333	137244	850	14.166666667
A634227202	6	65	1440	8.5666666667	102541	926	15.433333333
A634227202	7	65	1440	23.983333333	596	1	0.0166666667
A634235703	1	75	1440	11.833333333	117866	730	12.166666667
A634235703	2	75	1440	7.9833333333	106917	961	16.016666667
A634235703	3	75	1440	10.933333333	122330	784	13.066666667
A634235703	4	75	1440	11.4	187104	756	12.6
A634235703	5	75	1440	10.55	137851	807	13.45
A634235703	6	75	1440	13.066666667	94118	656	10.933333333
A634235703	7	75	1440	8.05	164029	957	15.95
A634307101	1	74	1440	9.2166666667	308348	887	14.783333333
A634307101	2	74	1440	10.2	269600	828	13.8
A634307101	3	74	1440	9.1166666667	338236	893	14.883333333
A634307101	4	74	1440	9.95	246259	843	14.05
A634307101	5	74	1440	6.5666666667	247126	1046	17.433333333
A634307101	6	74	1440	9.2	188712	888	14.8
A634307101	7	74	1440	9.6166666667	375467	863	14.383333333
A635322401	1	65	1440	23.566666667	557	26	0.4333333333
A635322401	2	65	1440	9.85	387106	849	14.15
A635322401	3	65	1440	10.35	208066	819	13.65
A635322401	4	65	1440	11.816666667	253182	731	12.183333333
A635322401	5	65	1440	24	0	0	0
A635322401	6	65	1440	10.8	311400	792	13.2
A635322401	7	65	1440	9.8	268075	852	14.2
A635354702	1	75	1440	11.766666667	154400	734	12.233333333
A635354702	2	75	1440	12.466666667	101562	692	11.533333333
A635354702	3	75	1440	12.65	122137	681	11.35
A635354702	4	75	1440	13.833333333	37993	610	10.166666667
A635354702	5	75	1440	12.816666667	108069	671	11.183333333
A635354702	6	75	1440	9.8166666667	163265	851	14.183333333
A635354702	7	75	1440	19.466666667	24278	272	4.5333333333
A636215301	1	67	1440	8.7833333333	89391	913	15.216666667
A636215301	2	67	1440	13.783333333	161132	613	10.216666667
A636215301	3	67	1440	10.633333333	194530	802	13.366666667
A636215301	4	67	1440	12.483333333	190960	691	11.516666667
A636215301	5	67	1440	9.9166666667	350144	845	14.083333333
A636215301	6	67	1440	10.75	151431	795	13.25
A636215301	7	67	1440	13.25	25790	645	10.75
A636283301	1	67	1440	6.9	534735	1026	17.1
A636283301	2	67	1440	11.85	157028	729	12.15
A636283301	3	67	1440	11.266666667	205650	764	12.733333333
A636283301	4	67	1440	8.1166666667	392290	953	15.883333333
A636283301	5	67	1440	7.4333333333	500576	994	16.566666667
A636283301	6	67	1440	7.25	499259	1005	16.75
A636283301	7	67	1440	7.8166666667	552011	971	16.183333333
A636283302	1	65	1440	9.9666666667	231197	842	14.033333333
A636283302	2	65	1440	11.5	268020	750	12.5
A636283302	3	65	1440	5.9833333333	208452	1081	18.016666667
A636283302	4	65	1440	7.1	286668	1014	16.9
A636283302	5	65	1440	5	401417	1140	19
A636283302	6	65	1440	9.95	150120	843	14.05
A636283302	7	65	1440	12.033333333	348435	718	11.966666667
A636329201	1	80	1440	14.933333333	88682	544	9.0666666667
A636329201	2	80	1440	15	41883	540	9
A636329201	3	80	1440	11	45460	780	13
A636329201	4	80	1440	11.1	85166	774	12.9
A636329201	5	80	1440	10.616666667	73451	803	13.383333333
A636329201	6	80	1440	11.983333333	66273	721	12.016666667
A636329201	7	80	1440	13.933333333	90971	604	10.066666667
A638375101	1	72	1440	5.8333333333	316587	1090	18.166666667
A638375101	2	72	1440	7.5	312183	990	16.5
A638375101	3	72	1440	7.35	322671	999	16.65
A638375101	4	72	1440	9.3166666667	180311	881	14.683333333
A638375101	5	72	1440	8.35	307918	939	15.65
A638375101	6	72	1440	6.6166666667	362286	1043	17.383333333
A638375101	7	72	1440	5.9	175964	1086	18.1
A638375102	1	66	1440	8.5333333333	538060	928	15.466666667
A638375102	2	66	1440	11.166666667	239605	770	12.833333333
A638375102	3	66	1440	11.116666667	296359	773	12.883333333
A638375102	4	66	1440	10.95	181703	783	13.05
A638375102	5	66	1440	8.7333333333	283102	916	15.266666667
A638375102	6	66	1440	11.633333333	262362	742	12.366666667
A638375102	7	66	1440	16.133333333	258640	472	7.8666666667
B601278201	1	80	1440	8.2166666667	172411	947	15.783333333
B601278201	2	80	1440	5.9166666667	230878	1085	18.083333333
B601278201	3	80	1440	10.05	174991	837	13.95
B601278201	4	80	1440	10.566666667	111299	806	13.433333333
B601278201	5	80	1440	9.0666666667	115350	896	14.933333333
B601278201	6	80	1440	8.6166666667	180240	923	15.383333333
B601278201	7	80	1440	8.6666666667	202373	920	15.333333333
B602188101	1	77	1440	11.35	184431	759	12.65
B602188101	2	77	1440	16.283333333	104007	463	7.7166666667
B602188101	3	77	1440	16.616666667	105807	443	7.3833333333
B602188101	4	77	1440	11.733333333	122185	736	12.266666667
B602188101	5	77	1440	9.9666666667	222540	842	14.033333333
B602188101	6	77	1440	12	248643	720	12
B602188101	7	77	1440	24	0	0	0
B602276501	1	70	1440	17.966666667	27986	362	6.0333333333
B602276501	2	70	1440	18.533333333	21178	328	5.4666666667
B602276501	3	70	1440	15.65	36180	501	8.35
B602276501	4	70	1440	13.95	70821	603	10.05
B602276501	5	70	1440	17.966666667	26538	362	6.0333333333
B602276501	6	70	1440	18.016666667	17861	359	5.9833333333
B602276501	7	70	1440	16.95	19199	423	7.05
B602358101	1	77	1440	10.7	56483	798	13.3
B602358101	2	77	1440	12.616666667	24349	683	11.383333333
B602358101	3	77	1440	11.983333333	33848	721	12.016666667
B602358101	4	77	1440	13.133333333	23117	652	10.866666667
B602358101	5	77	1440	8.95	41032	903	15.05
B602358101	6	77	1440	7.1666666667	67990	1010	16.833333333
B602358101	7	77	1440	19.95	21214	243	4.05
B604172801	1	76	1440	6.7333333333	208675	1036	17.266666667
B604172801	2	76	1440	6.65	232231	1041	17.35
B604172801	3	76	1440	22.9	1876	66	1.1
B604172801	4	76	1440	23.766666667	1334	14	0.2333333333
B604172801	5	76	1440	10.783333333	194213	793	13.216666667
B604172801	6	76	1440	11.733333333	191901	736	12.266666667
B604172801	7	76	1440	11.983333333	123041	721	12.016666667
B604181301	1	71	1440	9.8	176491	852	14.2
B604181301	2	71	1440	10.25	279907	825	13.75
B604181301	3	71	1440	9.8666666667	225964	848	14.133333333
B604181301	4	71	1440	9.9833333333	334973	841	14.016666667
B604181301	5	71	1440	10.516666667	207979	809	13.483333333
B604181301	6	71	1440	9.9333333333	199198	844	14.066666667
B604181301	7	71	1440	9.5166666667	269209	869	14.483333333
B604208501	1	70	1440	9.3833333333	91628	877	14.616666667
B604208501	2	70	1440	8.7	84077	918	15.3
B604208501	3	70	1440	9.4666666667	109826	872	14.533333333
B604208501	4	70	1440	13.683333333	17250	619	10.316666667
B604208501	5	70	1440	11.1	103625	774	12.9
B604208501	6	70	1440	14.283333333	17619	583	9.7166666667
B604208501	7	70	1440	15.366666667	89970	518	8.6333333333
B604230601	1	67	1440	8.4833333333	230761	931	15.516666667
B604230601	2	67	1440	10.75	124085	795	13.25
B604230601	3	67	1440	7.4666666667	296732	992	16.533333333
B604230601	4	67	1440	9.5333333333	172975	868	14.466666667
B604230601	5	67	1440	13.683333333	86320	619	10.316666667
B604230601	6	67	1440	13.4	128860	636	10.6
B604230601	7	67	1440	9.1	287877	894	14.9
B604237401	1	80	1440	16.216666667	83119	467	7.7833333333
B604237401	2	80	1440	15.716666667	87420	497	8.2833333333
B604237401	3	80	1440	21.416666667	24924	155	2.5833333333
B604237401	4	80	1440	15.2	69888	528	8.8
B604237401	5	80	1440	15.866666667	73750	488	8.1333333333
B604237401	6	80	1440	19.6	36227	264	4.4
B604237401	7	80	1440	18.816666667	51849	311	5.1833333333
B604247601	1	74	1440	18.7	24272	318	5.3
B604247601	2	74	1440	19.35	57139	279	4.65
B604247601	3	74	1440	18.383333333	29023	337	5.6166666667
B604247601	4	74	1440	19.116666667	29971	293	4.8833333333
B604247601	5	74	1440	14.35	35282	579	9.65
B604247601	6	74	1440	20.233333333	61446	226	3.7666666667
B604247601	7	74	1440	23.616666667	879	23	0.3833333333
B604261201	1	76	1440	14.866666667	98020	548	9.1333333333
B604261201	2	76	1440	20.55	28650	207	3.45
B604261201	3	76	1440	17.516666667	94680	389	6.4833333333
B604261201	4	76	1440	13.266666667	103070	644	10.733333333
B604261201	5	76	1440	13.533333333	134825	628	10.466666667
B604261201	6	76	1440	15.066666667	92735	536	8.9333333333
B604261201	7	76	1440	12.383333333	113752	697	11.616666667
B604315601	1	80	1440	13.3	131870	642	10.7
B604315601	2	80	1440	11.65	180976	741	12.35
B604315601	3	80	1440	14.533333333	105544	568	9.4666666667
B604315601	4	80	1440	11.583333333	93613	745	12.416666667
B604315601	5	80	1440	12.05	110824	717	11.95
B604315601	6	80	1440	11.733333333	167427	736	12.266666667
B604315601	7	80	1440	15.583333333	66945	505	8.4166666667
B604344501	1	77	1440	13.083333333	102869	655	10.916666667
B604344501	2	77	1440	11.283333333	127508	763	12.716666667
B604344501	3	77	1440	13.716666667	114194	617	10.283333333
B604344501	4	77	1440	9.25	109831	885	14.75
B604344501	5	77	1440	13	103890	660	11
B604344501	6	77	1440	10.783333333	130844	793	13.216666667
B604344501	7	77	1440	10.533333333	139191	808	13.466666667
B604353001	1	69	1440	10.333333333	164596	820	13.666666667
B604353001	2	69	1440	10.216666667	157589	827	13.783333333
B604353001	3	69	1440	9.5833333333	94922	865	14.416666667
B604353001	4	69	1440	16.75	97404	435	7.25
B604353001	5	69	1440	23.983333333	803	1	0.0166666667
B604353001	6	69	1440	23.966666667	2327	2	0.0333333333
B604353001	7	69	1440	23.616666667	598	23	0.3833333333
B605274801	1	66	1440	10.516666667	361790	809	13.483333333
B605274801	2	66	1440	12.333333333	320341	700	11.666666667
B605274801	3	66	1440	12.683333333	186890	679	11.316666667
B605274801	4	66	1440	11.6	203104	744	12.4
B605274801	5	66	1440	10.816666667	275936	791	13.183333333
B605274801	6	66	1440	10	328655	840	14
B605274801	7	66	1440	9.35	365368	879	14.65
B605274802	1	67	1440	14.766666667	223945	554	9.2333333333
B605274802	2	67	1440	13.55	189983	627	10.45
B605274802	3	67	1440	13	241795	660	11
B605274802	4	67	1440	14.583333333	288701	565	9.4166666667
B605274802	5	67	1440	14.033333333	217507	598	9.9666666667
B605274802	6	67	1440	11.716666667	283726	737	12.283333333
B605274802	7	67	1440	11.75	349025	735	12.25
B605322401	1	68	1440	19.733333333	9266	256	4.2666666667
B605322401	2	68	1440	24	0	0	0
B605322401	3	68	1440	23.983333333	2168	1	0.0166666667
B605322401	4	68	1440	20.616666667	353433	203	3.3833333333
B605322401	5	68	1440	23.85	784	9	0.15
B605322401	6	68	1440	24	0	0	0
B605322401	7	68	1440	23.983333333	363	1	0.0166666667
B605407402	1	68	1440	9.8	380885	852	14.2
B605407402	2	68	1440	11.75	283560	735	12.25
B605407402	3	68	1440	11.15	262220	771	12.85
B605407402	4	68	1440	10.783333333	300397	793	13.216666667
B605407402	5	68	1440	9.2833333333	384102	883	14.716666667
B605407402	6	68	1440	11.116666667	369431	773	12.883333333
B605407402	7	68	1440	11.466666667	206320	752	12.533333333
B606317301	1	75	1440	15.166666667	482674	530	8.8333333333
B606317301	2	75	1440	14.05	715502	597	9.95
B606317301	3	75	1440	21.183333333	520008	169	2.8166666667
B606317301	4	75	1440	16.233333333	512712	466	7.7666666667
B606317301	5	75	1440	16.766666667	596759	434	7.2333333333
B606317301	6	75	1440	14.683333333	628216	559	9.3166666667
B606317301	7	75	1440	20.483333333	527586	211	3.5166666667
B607230601	1	80	1440	8.3	185952	942	15.7
B607230601	2	80	1440	10.366666667	71511	818	13.633333333
B607230601	3	80	1440	11.383333333	70755	757	12.616666667
B607230601	4	80	1440	9.9333333333	103155	844	14.066666667
B607230601	5	80	1440	11.2	32967	768	12.8
B607230601	6	80	1440	17.216666667	92109	407	6.7833333333
B607230601	7	80	1440	23.6	6581	24	0.4
B607230602	1	80	1440	8.9833333333	59276	901	15.016666667
B607230602	2	80	1440	9.1833333333	66837	889	14.816666667
B607230602	3	80	1440	13.966666667	37140	602	10.033333333
B607230602	4	80	1440	11.45	41218	753	12.55
B607230602	5	80	1440	10.7	41589	798	13.3
B607230602	6	80	1440	15.45	48213	513	8.55
B607230602	7	80	1440	23.95	4104	3	0.05
B607312201	1	75	1440	7.8333333333	452569	970	16.166666667
B607312201	2	75	1440	8.2666666667	430803	944	15.733333333
B607312201	3	75	1440	9.4166666667	453978	875	14.583333333
B607312201	4	75	1440	9.1833333333	251714	889	14.816666667
B607312201	5	75	1440	9.3333333333	372528	880	14.666666667
B607312201	6	75	1440	8.0333333333	470283	958	15.966666667
B607312201	7	75	1440	9.2666666667	406983	884	14.733333333
B608245901	1	80	1440	9.5333333333	126058	868	14.466666667
B608245901	2	80	1440	9.3333333333	78112	880	14.666666667
B608245901	3	80	1440	9.3333333333	134479	880	14.666666667
B608245901	4	80	1440	9.1	255660	894	14.9
B608245901	5	80	1440	4.95	225333	1143	19.05
B608245901	6	80	1440	9.8833333333	197427	847	14.116666667
B608245901	7	80	1440	9.7666666667	177940	854	14.233333333
B608262901	1	79	1440	7.8833333333	493937	967	16.116666667
B608262901	2	79	1440	7.7	570626	978	16.3
B608262901	3	79	1440	4.9666666667	639680	1142	19.033333333
B608262901	4	79	1440	10.683333333	287006	799	13.316666667
B608262901	5	79	1440	6.75	573601	1035	17.25
B608262901	6	79	1440	13.333333333	359836	640	10.666666667
B608262901	7	79	1440	19.166666667	296512	290	4.8333333333
B609261202	1	73	1440	14.516666667	50661	569	9.4833333333
B609261202	2	73	1440	6.85	64044	1029	17.15
B609261202	3	73	1440	12.283333333	52726	703	11.716666667
B609261202	4	73	1440	11.666666667	87838	740	12.333333333
B609261202	5	73	1440	15.566666667	33883	506	8.4333333333
B609261202	6	73	1440	23.35	2773	39	0.65
B609261202	7	73	1440	14.433333333	43069	574	9.5666666667
B610240801	1	70	1440	15.683333333	493648	499	8.3166666667
B610240801	2	70	1440	16.2	379449	468	7.8
B610240801	3	70	1440	15.583333333	179618	505	8.4166666667
B610240801	4	70	1440	12.666666667	371429	680	11.333333333
B610240801	5	70	1440	17.233333333	331366	406	6.7666666667
B610240801	6	70	1440	14.05	541177	597	9.95
B610240801	7	70	1440	11.633333333	154010	742	12.366666667
B610290102	1	67	1440	10.7	384137	798	13.3
B610290102	2	67	1440	9.2666666667	523130	884	14.733333333
B610290102	3	67	1440	8.55	368677	927	15.45
B610290102	4	67	1440	8.8833333333	464640	907	15.116666667
B610290102	5	67	1440	11.283333333	439007	763	12.716666667
B610290102	6	67	1440	10.966666667	303483	782	13.033333333
B610290102	7	67	1440	12.533333333	284177	688	11.466666667
B610330901	1	76	1440	7.5333333333	621046	988	16.466666667
B610330901	2	76	1440	9.5666666667	615692	866	14.433333333
B610330901	3	76	1440	10.683333333	524255	799	13.316666667
B610330901	4	76	1440	24	0	0	0
B610330901	5	76	1440	15.566666667	502814	506	8.4333333333
B610330901	6	76	1440	19.366666667	399553	278	4.6333333333
B610330901	7	76	1440	12.15	188826	711	11.85
B613223801	1	69	1440	8.0833333333	285880	955	15.916666667
B613223801	2	69	1440	12.633333333	302342	682	11.366666667
B613223801	3	69	1440	9.9833333333	206776	841	14.016666667
B613223801	4	69	1440	13.25	289040	645	10.75
B613223801	5	69	1440	13.233333333	291154	646	10.766666667
B613223801	6	69	1440	13.45	243309	633	10.55
B613223801	7	69	1440	13.466666667	278617	632	10.533333333
B613223802	1	66	1440	10.05	304510	837	13.95
B613223802	2	66	1440	13.966666667	113751	602	10.033333333
B613223802	3	66	1440	13.7	265280	618	10.3
B613223802	4	66	1440	13.016666667	213006	659	10.983333333
B613223802	5	66	1440	12.883333333	153385	667	11.116666667
B613223802	6	66	1440	14.383333333	188496	577	9.6166666667
B613223802	7	66	1440	14.316666667	319950	581	9.6833333333
B613227201	1	70	1440	9.3166666667	335648	881	14.683333333
B613227201	2	70	1440	9.4166666667	386037	875	14.583333333
B613227201	3	70	1440	9.25	387363	885	14.75
B613227201	4	70	1440	9.5	261053	870	14.5
B613227201	5	70	1440	11.066666667	261069	776	12.933333333
B613227201	6	70	1440	11.133333333	235510	772	12.866666667
B613227201	7	70	1440	14.366666667	277346	578	9.6333333333
B613234001	1	65	1440	23.983333333	185	1	0.0166666667
B613234001	2	65	1440	16.766666667	315744	434	7.2333333333
B613234001	3	65	1440	24	0	0	0
B613234001	4	65	1440	20.4	137574	216	3.6
B613234001	5	65	1440	24	0	0	0
B613234001	6	65	1440	23.983333333	114	1	0.0166666667
B613234001	7	65	1440	23.933333333	1412	4	0.0666666667
B613269701	1	77	1440	9.7666666667	177543	854	14.233333333
B613269701	2	77	1440	8.5666666667	194602	926	15.433333333
B613269701	3	77	1440	8.1333333333	219269	952	15.866666667
B613269701	4	77	1440	10.083333333	205177	835	13.916666667
B613269701	5	77	1440	6.6166666667	187054	1043	17.383333333
B613269701	6	77	1440	10.8	222199	792	13.2
B613269701	7	77	1440	14.55	162782	567	9.45
B613308801	1	71	1440	11.083333333	196650	775	12.916666667
B613308801	2	71	1440	9.2166666667	159403	887	14.783333333
B613308801	3	71	1440	10.233333333	171933	826	13.766666667
B613308801	4	71	1440	9.75	218485	855	14.25
B613308801	5	71	1440	9.1666666667	189892	890	14.833333333
B613308801	6	71	1440	7.2166666667	239407	1007	16.783333333
B613308801	7	71	1440	13.133333333	132807	652	10.866666667
B614218701	1	68	1440	9.8333333333	326365	850	14.166666667
B614218701	2	68	1440	4.7333333333	140370	1156	19.266666667
B614218701	3	68	1440	8.0333333333	154412	958	15.966666667
B614218701	4	68	1440	12.516666667	370221	689	11.483333333
B614218701	5	68	1440	6.65	268482	1041	17.35
B614218701	6	68	1440	8.6833333333	192325	919	15.316666667
B614218701	7	68	1440	7.5833333333	241532	985	16.416666667
B614254405	1	65	1440	8.1333333333	151953	952	15.866666667
B614254405	2	65	1440	5.6666666667	216807	1100	18.333333333
B614254405	3	65	1440	8.5	267708	930	15.5
B614254405	4	65	1440	9.7166666667	64736	857	14.283333333
B614254405	5	65	1440	7.1833333333	150253	1009	16.816666667
B614254405	6	65	1440	7.1	174443	1014	16.9
B614254405	7	65	1440	8.3333333333	172718	940	15.666666667
B614279901	1	77	1440	7.9	244250	966	16.1
B614279901	2	77	1440	3.3833333333	202725	1237	20.616666667
B614279901	3	77	1440	6.3166666667	354526	1061	17.683333333
B614279901	4	77	1440	24	0	0	0
B614279901	5	77	1440	10.633333333	342391	802	13.366666667
B614279901	6	77	1440	8.4	294589	936	15.6
B614279901	7	77	1440	9.1833333333	313777	889	14.816666667
C601242501	1	80	1440	10.95	179856	783	13.05
C601242501	2	80	1440	6.85	242619	1029	17.15
C601242501	3	80	1440	9.6333333333	203712	862	14.366666667
C601242501	4	80	1440	5.6666666667	220589	1100	18.333333333
C601242501	5	80	1440	8.6833333333	171832	919	15.316666667
C601242501	6	80	1440	10.066666667	317811	836	13.933333333
C601242501	7	80	1440	20.333333333	22347	220	3.6666666667
C601313901	1	69	1440	9.1	930352	894	14.9
C601313901	2	69	1440	10.2	939679	828	13.8
C601313901	3	69	1440	7.6666666667	715190	980	16.333333333
C601313901	4	69	1440	11.366666667	599101	758	12.633333333
C601313901	5	69	1440	10.3	497641	822	13.7
C601313901	6	69	1440	8.6166666667	570594	923	15.383333333
C601313901	7	69	1440	10.383333333	825786	817	13.616666667
C601339401	1	70	1440	9.8	273716	852	14.2
C601339401	2	70	1440	6.9833333333	217446	1021	17.016666667
C601339401	3	70	1440	10.3	274693	822	13.7
C601339401	4	70	1440	11.833333333	89109	730	12.166666667
C601339401	5	70	1440	9.3333333333	178490	880	14.666666667
C601339401	6	70	1440	10.4	303504	816	13.6
C601339401	7	70	1440	11.066666667	126006	776	12.933333333
C601339402	1	65	1440	22.666666667	13683	80	1.3333333333
C601339402	2	65	1440	14.816666667	151367	551	9.1833333333
C601339402	3	65	1440	16.166666667	227454	470	7.8333333333
C601339402	4	65	1440	15.966666667	88598	482	8.0333333333
C601339402	5	65	1440	13.433333333	143734	634	10.566666667
C601339402	6	65	1440	16.783333333	75667	433	7.2166666667
C601339402	7	65	1440	13.666666667	128890	620	10.333333333
C604256101	1	66	1440	13.2	61226	648	10.8
C604256101	2	66	1440	12.716666667	85486	677	11.283333333
C604256101	3	66	1440	8.8666666667	156200	908	15.133333333
C604256101	4	66	1440	14.133333333	125150	592	9.8666666667
C604256101	5	66	1440	15.3	150657	522	8.7
C604256101	6	66	1440	13.85	62683	609	10.15
C604256101	7	66	1440	19.066666667	23693	296	4.9333333333
C604268001	1	71	1440	13.366666667	206377	638	10.633333333
C604268001	2	71	1440	10.7	439990	798	13.3
C604268001	3	71	1440	13.45	168356	633	10.55
C604268001	4	71	1440	7.1666666667	372957	1010	16.833333333
C604268001	5	71	1440	13.133333333	275002	652	10.866666667
C604268001	6	71	1440	22.833333333	14606	70	1.1666666667
C604268001	7	71	1440	23.983333333	157	1	0.0166666667
C604276501	1	67	1440	16.283333333	121399	463	7.7166666667
C604276501	2	67	1440	14.333333333	188324	580	9.6666666667
C604276501	3	67	1440	7.25	425589	1005	16.75
C604276501	4	67	1440	23.983333333	141	1	0.0166666667
C604276501	5	67	1440	23.683333333	444	19	0.3166666667
C604276501	6	67	1440	23.95	782	3	0.05
C604276501	7	67	1440	23.133333333	288	52	0.8666666667
C606184701	1	66	1440	8.4333333333	283837	934	15.566666667
C606184701	2	66	1440	8.05	256990	957	15.95
C606184701	3	66	1440	8.5666666667	192254	926	15.433333333
C606184701	4	66	1440	7.7833333333	291036	973	16.216666667
C606184701	5	66	1440	9.4833333333	200274	871	14.516666667
C606184701	6	66	1440	7.8166666667	238582	971	16.183333333
C606184701	7	66	1440	8.1833333333	282797	949	15.816666667
C606341105	1	69	1440	8.5333333333	242506	928	15.466666667
C606341105	2	69	1440	8.4	233315	936	15.6
C606341105	3	69	1440	10.933333333	237490	784	13.066666667
C606341105	4	69	1440	8.6	210305	924	15.4
C606341105	5	69	1440	8.3666666667	209502	938	15.633333333
C606341105	6	69	1440	9.7333333333	248215	856	14.266666667
C606341105	7	69	1440	8.45	253779	933	15.55
C607174502	1	76	1440	8.75	131100	915	15.25
C607174502	2	76	1440	2.9833333333	300486	1261	21.016666667
C607174502	3	76	1440	5.1	165101	1134	18.9
C607174502	4	76	1440	5.8166666667	205771	1091	18.183333333
C607174502	5	76	1440	7.2	67287	1008	16.8
C607174502	6	76	1440	6.5166666667	60511	1049	17.483333333
C607174502	7	76	1440	4.55	148086	1167	19.45
C607257802	1	71	1440	5.5	485700	1110	18.5
C607257802	2	71	1440	7.3666666667	324441	998	16.633333333
C607257802	3	71	1440	7.7	300670	978	16.3
C607257802	4	71	1440	2.6166666667	388327	1283	21.383333333
C607257802	5	71	1440	4.9666666667	282092	1142	19.033333333
C607257802	6	71	1440	3.9666666667	188583	1202	20.033333333
C607257802	7	71	1440	10.65	293090	801	13.35
C607273101	1	74	1440	21.266666667	50098	164	2.7333333333
C607273101	2	74	1440	6.5166666667	274658	1049	17.483333333
C607273101	3	74	1440	13.833333333	171339	610	10.166666667
C607273101	4	74	1440	5.3166666667	389041	1121	18.683333333
C607273101	5	74	1440	11.1	226046	774	12.9
C607273101	6	74	1440	18.6	101739	324	5.4
C607273101	7	74	1440	9.45	382506	873	14.55
C607324101	1	77	1440	12.266666667	142819	704	11.733333333
C607324101	2	77	1440	10.033333333	209302	838	13.966666667
C607324101	3	77	1440	14.216666667	136267	587	9.7833333333
C607324101	4	77	1440	15.7	138189	498	8.3
C607324101	5	77	1440	10.266666667	197126	824	13.733333333
C607324101	6	77	1440	12.4	145939	696	11.6
C607324101	7	77	1440	13.666666667	176816	620	10.333333333
C607342801	1	80	1440	13.366666667	128439	638	10.633333333
C607342801	2	80	1440	11.133333333	113141	772	12.866666667
C607342801	3	80	1440	11.216666667	143856	767	12.783333333
C607342801	4	80	1440	14.083333333	108474	595	9.9166666667
C607342801	5	80	1440	10.516666667	107227	809	13.483333333
C607342801	6	80	1440	11.833333333	80467	730	12.166666667
C607342801	7	80	1440	10.25	89260	825	13.75
C607342802	1	76	1440	8.9666666667	111529	902	15.033333333
C607342802	2	76	1440	9.8166666667	93804	851	14.183333333
C607342802	3	76	1440	8.5	119843	930	15.5
C607342802	4	76	1440	9.7166666667	119736	857	14.283333333
C607342802	5	76	1440	15.683333333	34326	499	8.3166666667
C607342802	6	76	1440	10.816666667	68562	791	13.183333333
C607342802	7	76	1440	8.7833333333	94550	913	15.216666667
C607358101	1	77	1440	8.3666666667	451472	938	15.633333333
C607358101	2	77	1440	7.4333333333	283753	994	16.566666667
C607358101	3	77	1440	6.4833333333	820820	1051	17.516666667
C607358101	4	77	1440	12.666666667	72614	680	11.333333333
C607358101	5	77	1440	10.683333333	422666	799	13.316666667
C607358101	6	77	1440	11.15	508973	771	12.85
C607358101	7	77	1440	8.9666666667	544874	902	15.033333333
C608181301	1	80	1440	9	119138	900	15
C608181301	2	80	1440	11.516666667	57961	749	12.483333333
C608181301	3	80	1440	9.8333333333	85004	850	14.166666667
C608181301	4	80	1440	8.3166666667	98309	941	15.683333333
C608181301	5	80	1440	5.15	82532	1131	18.85
C608181301	6	80	1440	8.95	158833	903	15.05
C608181301	7	80	1440	10.55	43651	807	13.45
C608285001	1	72	1440	9.0333333333	279749	898	14.966666667
C608285001	2	72	1440	9.9833333333	172119	841	14.016666667
C608285001	3	72	1440	7.4333333333	208013	994	16.566666667
C608285001	4	72	1440	8.75	155686	915	15.25
C608285001	5	72	1440	9.3666666667	157848	878	14.633333333
C608285001	6	72	1440	9.25	145195	885	14.75
C608285001	7	72	1440	7.3666666667	304169	998	16.633333333
C608285002	1	67	1440	9.1	236296	894	14.9
C608285002	2	67	1440	7.7166666667	73600	977	16.283333333
C608285002	3	67	1440	9.8666666667	195722	848	14.133333333
C608285002	4	67	1440	10.15	195247	831	13.85
C608285002	5	67	1440	8.6333333333	237295	922	15.366666667
C608285002	6	67	1440	11.05	339262	777	12.95
C608285002	7	67	1440	12.566666667	74574	686	11.433333333
C608324101	1	68	1440	9.15	164418	891	14.85
C608324101	2	68	1440	10.9	121150	786	13.1
C608324101	3	68	1440	10.183333333	108850	829	13.816666667
C608324101	4	68	1440	19.85	19508	249	4.15
C608324101	5	68	1440	7.7833333333	273941	973	16.216666667
C608324101	6	68	1440	8.9	99460	906	15.1
C608324101	7	68	1440	10.05	89746	837	13.95
C609183002	1	66	1440	23.983333333	320	1	0.0166666667
C609183002	2	66	1440	24	0	0	0
C609183002	3	66	1440	24	0	0	0
C609183002	4	66	1440	23.966666667	749	2	0.0333333333
C609183002	5	66	1440	24	0	0	0
C609183002	6	66	1440	23.983333333	500	1	0.0166666667
C609183002	7	66	1440	14.35	42400	579	9.65
D601245903	1	71	1440	10.4	141465	816	13.6
D601245903	2	71	1440	10.75	155318	795	13.25
D601245903	3	71	1440	9.8666666667	122413	848	14.133333333
D601245903	4	71	1440	17.45	88152	393	6.55
D601245903	5	71	1440	12.333333333	93169	700	11.666666667
D601245903	6	71	1440	11.216666667	156957	767	12.783333333
D601245903	7	71	1440	10.2	96165	828	13.8
D601264601	1	72	1440	10.183333333	75333	829	13.816666667
D601264601	2	72	1440	6.0666666667	136135	1076	17.933333333
D601264601	3	72	1440	13.516666667	40292	629	10.483333333
D601264601	4	72	1440	11.983333333	85766	721	12.016666667
D601264601	5	72	1440	14.6	209192	564	9.4
D601264601	6	72	1440	11.466666667	71486	752	12.533333333
D601264601	7	72	1440	13.666666667	61609	620	10.333333333
D601264602	1	68	1440	7.7833333333	264677	973	16.216666667
D601264602	2	68	1440	8.35	332424	939	15.65
D601264602	3	68	1440	11.55	280024	747	12.45
D601264602	4	68	1440	6.65	396520	1041	17.35
D601264602	5	68	1440	11.516666667	193132	749	12.483333333
D601264602	6	68	1440	8.85	357240	909	15.15
D601264602	7	68	1440	12.25	337545	705	11.75
D601274802	1	74	1440	12.433333333	245665	694	11.566666667
D601274802	2	74	1440	8.2	350117	948	15.8
D601274802	3	74	1440	10.666666667	377205	800	13.333333333
D601274802	4	74	1440	11.733333333	196571	736	12.266666667
D601274802	5	74	1440	9.1833333333	127060	889	14.816666667
D601274802	6	74	1440	11.483333333	248603	751	12.516666667
D601274802	7	74	1440	5.85	256705	1089	18.15
D604281601	1	68	1440	5.6333333333	199661	1102	18.366666667
D604281601	2	68	1440	18.133333333	177722	352	5.8666666667
D604281601	3	68	1440	5.7	226312	1098	18.3
D604281601	4	68	1440	15.666666667	115335	500	8.3333333333
D604281601	5	68	1440	7.2333333333	268853	1006	16.766666667
D604281601	6	68	1440	11.883333333	182343	727	12.116666667
D604281601	7	68	1440	23.966666667	2038	2	0.0333333333
D605376804	1	80	1440	9.4333333333	167725	874	14.566666667
D605376804	2	80	1440	9.1666666667	117266	890	14.833333333
D605376804	3	80	1440	9.2166666667	291829	887	14.783333333
D605376804	4	80	1440	9.3	129687	882	14.7
D605376804	5	80	1440	23.233333333	10537	46	0.7666666667
D605376804	6	80	1440	19.016666667	107853	299	4.9833333333
D605376804	7	80	1440	16.783333333	107522	433	7.2166666667
D605376805	1	70	1440	10.583333333	129298	805	13.416666667
D605376805	2	70	1440	11.466666667	98925	752	12.533333333
D605376805	3	70	1440	10.083333333	119382	835	13.916666667
D605376805	4	70	1440	11.783333333	146696	733	12.216666667
D605376805	5	70	1440	14.45	137334	573	9.55
D605376805	6	70	1440	12.983333333	137131	661	11.016666667
D605376805	7	70	1440	11.866666667	121745	728	12.133333333
D606308803	1	72	1440	9.75	266711	855	14.25
D606308803	2	72	1440	10.55	233369	807	13.45
D606308803	3	72	1440	11.666666667	63769	740	12.333333333
D606308803	4	72	1440	8.9	100282	906	15.1
D606308803	5	72	1440	6.1166666667	248150	1073	17.883333333
D606308803	6	72	1440	4.0833333333	247442	1195	19.916666667
D606308803	7	72	1440	6.0833333333	301350	1075	17.916666667
D606342801	1	80	1440	12.45	182788	693	11.55
D606342801	2	80	1440	17.733333333	121843	376	6.2666666667
D606342801	3	80	1440	16.7	49378	438	7.3
D606342801	4	80	1440	17.183333333	141122	409	6.8166666667
D606342801	5	80	1440	16.516666667	151164	449	7.4833333333
D606342801	6	80	1440	13.15	206892	651	10.85
D606342801	7	80	1440	24	0	0	0
D606417602	1	70	1440	10.133333333	196442	832	13.866666667
D606417602	2	70	1440	6.65	255727	1041	17.35
D606417602	3	70	1440	8.9	289344	906	15.1
D606417602	4	70	1440	10	85397	840	14
D606417602	5	70	1440	7.1666666667	282311	1010	16.833333333
D606417602	6	70	1440	9.2333333333	133410	886	14.766666667
D606417602	7	70	1440	8.3166666667	153580	941	15.683333333
D607339401	1	68	1440	5.9	426738	1086	18.1
D607339401	2	68	1440	5.05	311723	1137	18.95
D607339401	3	68	1440	2.5166666667	274559	1289	21.483333333
D607339401	4	68	1440	10.45	129480	813	13.55
D607339401	5	68	1440	7.0666666667	395710	1016	16.933333333
D607339401	6	68	1440	3.9333333333	198720	1204	20.066666667
D607339401	7	68	1440	8	387235	960	16
D608174502	1	69	1440	11.8	362747	732	12.2
D608174502	2	69	1440	11.483333333	373065	751	12.516666667
D608174502	3	69	1440	10.25	268225	825	13.75
D608174502	4	69	1440	11.4	358224	756	12.6
D608174502	5	69	1440	13.6	338388	624	10.4
D608174502	6	69	1440	6.9166666667	404826	1025	17.083333333
D608174502	7	69	1440	11.366666667	389530	758	12.633333333
D608198302	1	70	1440	12.083333333	125183	715	11.916666667
D608198302	2	70	1440	17.25	74452	405	6.75
D608198302	3	70	1440	13.733333333	65636	616	10.266666667
D608198302	4	70	1440	19.95	44850	243	4.05
D608198302	5	70	1440	12.266666667	70950	704	11.733333333
D608198302	6	70	1440	13.55	87682	627	10.45
D608198302	7	70	1440	14.033333333	60852	598	9.9666666667
D608341101	1	80	1440	15.933333333	210844	484	8.0666666667
D608341101	2	80	1440	20.516666667	82886	209	3.4833333333
D608341101	3	80	1440	19.1	86705	294	4.9
D608341101	4	80	1440	20.45	233095	213	3.55
D608341101	5	80	1440	22.466666667	48787	92	1.5333333333
D608341101	6	80	1440	20.466666667	243278	212	3.5333333333
D608341101	7	80	1440	22.016666667	74526	119	1.9833333333
D609242501	1	69	1440	15.216666667	126985	527	8.7833333333
D609242501	2	69	1440	11.7	239910	738	12.3
D609242501	3	69	1440	12.15	178165	711	11.85
D609242501	4	69	1440	11.983333333	183502	721	12.016666667
D609242501	5	69	1440	14.166666667	350889	590	9.8333333333
D609242501	6	69	1440	11.6	297569	744	12.4
D609242501	7	69	1440	11.783333333	236104	733	12.216666667
D609492401	1	66	1440	12.45	198253	693	11.55
D609492401	2	66	1440	7.6833333333	288205	979	16.316666667
D609492401	3	66	1440	6.0666666667	617771	1076	17.933333333
D609492401	4	66	1440	7.0333333333	433825	1018	16.966666667
D609492401	5	66	1440	7.5333333333	327393	988	16.466666667
D609492401	6	66	1440	5.4833333333	447202	1111	18.516666667
D609492401	7	66	1440	6	381003	1080	18
D609492402	1	71	1440	13.233333333	162837	646	10.766666667
D609492402	2	71	1440	12	280948	720	12
D609492402	3	71	1440	11.116666667	353413	773	12.883333333
D609492402	4	71	1440	13.583333333	217834	625	10.416666667
D609492402	5	71	1440	12.033333333	128068	718	11.966666667
D609492402	6	71	1440	9.1	260399	894	14.9
D609492402	7	71	1440	12.266666667	183607	704	11.733333333
D610252701	1	70	1440	9.7333333333	616716	856	14.266666667
D610252701	2	70	1440	10.916666667	419234	785	13.083333333
D610252701	3	70	1440	11.683333333	314633	739	12.316666667
D610252701	4	70	1440	12.183333333	301729	709	11.816666667
D610252701	5	70	1440	10.8	440879	792	13.2
D610252701	6	70	1440	9.8	314855	852	14.2
D610252701	7	70	1440	10.966666667	433838	782	13.033333333
D610252702	1	65	1440	9.2833333333	283075	883	14.716666667
D610252702	2	65	1440	9.8166666667	137819	851	14.183333333
D610252702	3	65	1440	10.616666667	99254	803	13.383333333
D610252702	4	65	1440	11.95	253873	723	12.05
D610252702	5	65	1440	10.9	92879	786	13.1
D610252702	6	65	1440	10.483333333	126851	811	13.516666667
D610252702	7	65	1440	8.35	282306	939	15.65
E601191501	1	69	1440	24	0	0	0
E601191501	2	69	1440	23.95	863	3	0.05
E601191501	3	69	1440	23.916666667	9482	5	0.0833333333
E601191501	4	69	1440	17.55	192323	387	6.45
E601191501	5	69	1440	24	0	0	0
E601191501	6	69	1440	24	0	0	0
E601191501	7	69	1440	24	0	0	0
E602201702	1	67	1440	8.4333333333	318349	934	15.566666667
E602201702	2	67	1440	7.2333333333	416495	1006	16.766666667
E602201702	3	67	1440	14.283333333	165156	583	9.7166666667
E602201702	4	67	1440	5.85	374232	1089	18.15
E602201702	5	67	1440	10.083333333	57172	835	13.916666667
E602201702	6	67	1440	6.1	242991	1074	17.9
E602201702	7	67	1440	5.7833333333	114197	1093	18.216666667
E602227201	1	72	1440	12.816666667	68541	671	11.183333333
E602227201	2	72	1440	11.916666667	222276	725	12.083333333
E602227201	3	72	1440	13.433333333	63767	634	10.566666667
E602227201	4	72	1440	11.25	239450	765	12.75
E602227201	5	72	1440	11.6	117659	744	12.4
E602227201	6	72	1440	8.6666666667	306735	920	15.333333333
E602227201	7	72	1440	8.4833333333	134196	931	15.516666667
E602276501	1	72	1440	7.3833333333	513279	997	16.616666667
E602276501	2	72	1440	12.566666667	216631	686	11.433333333
E602276501	3	72	1440	12.1	710944	714	11.9
E602276501	4	72	1440	11.583333333	482849	745	12.416666667
E602276501	5	72	1440	7.45	775635	993	16.55
E602276501	6	72	1440	6.5666666667	763206	1046	17.433333333
E602276501	7	72	1440	7.55	882035	987	16.45
E603179601	1	69	1440	6.55	96221	1047	17.45
E603179601	2	69	1440	3.25	97951	1245	20.75
E603179601	3	69	1440	6.9333333333	91436	1024	17.066666667
E603179601	4	69	1440	9.15	59575	891	14.85
E603179601	5	69	1440	9.0333333333	63341	898	14.966666667
E603179601	6	69	1440	7.6833333333	56376	979	16.316666667
E603179601	7	69	1440	7.6333333333	70309	982	16.366666667
E603213601	1	74	1440	10.016666667	329959	839	13.983333333
E603213601	2	74	1440	10.25	188311	825	13.75
E603213601	3	74	1440	11.9	203804	726	12.1
E603213601	4	74	1440	7.4166666667	263897	995	16.583333333
E603213601	5	74	1440	7.45	270883	993	16.55
E603213601	6	74	1440	8	182753	960	16
E603213601	7	74	1440	13.316666667	177701	641	10.683333333
E603213602	1	73	1440	6.85	302049	1029	17.15
E603213602	2	73	1440	8.8833333333	327029	907	15.116666667
E603213602	3	73	1440	7.6333333333	357330	982	16.366666667
E603213602	4	73	1440	5.8166666667	274624	1091	18.183333333
E603213602	5	73	1440	8.05	103419	957	15.95
E603213602	6	73	1440	13.333333333	182253	640	10.666666667
E603213602	7	73	1440	24	0	0	0
E603262901	1	68	1440	10.35	163259	819	13.65
E603262901	2	68	1440	15.366666667	76012	518	8.6333333333
E603262901	3	68	1440	10.883333333	253160	787	13.116666667
E603262901	4	68	1440	11.683333333	138238	739	12.316666667
E603262901	5	68	1440	19.566666667	60122	266	4.4333333333
E603262901	6	68	1440	9.6666666667	355249	860	14.333333333
E603262901	7	68	1440	5.7833333333	204348	1093	18.216666667
E604188101	1	67	1440	8.3833333333	210829	937	15.616666667
E604188101	2	67	1440	9.6333333333	262832	862	14.366666667
E604188101	3	67	1440	6.85	195642	1029	17.15
E604188101	4	67	1440	6.1666666667	269802	1070	17.833333333
E604188101	5	67	1440	7.2666666667	322611	1004	16.733333333
E604188101	6	67	1440	6.3166666667	216783	1061	17.683333333
E604188101	7	67	1440	7.6	264150	984	16.4
E604274802	1	67	1440	8.3166666667	75846	941	15.683333333
E604274802	2	67	1440	11.25	155295	765	12.75
E604274802	3	67	1440	6.7666666667	318742	1034	17.233333333
E604274802	4	67	1440	11.316666667	102534	761	12.683333333
E604274802	5	67	1440	9.3	423881	882	14.7
E604274802	6	67	1440	17.116666667	34112	413	6.8833333333
E604274802	7	67	1440	12.633333333	35338	682	11.366666667
E604332601	1	67	1440	16.9	33444	426	7.1
E604332601	2	67	1440	6.3833333333	400509	1057	17.616666667
E604332601	3	67	1440	6.95	368177	1023	17.05
E604332601	4	67	1440	11.016666667	318900	779	12.983333333
E604332601	5	67	1440	14.083333333	432702	595	9.9166666667
E604332601	6	67	1440	13.566666667	380139	626	10.433333333
E604332601	7	67	1440	6.9166666667	524311	1025	17.083333333
E605193202	1	71	1440	14.3	390666	582	9.7
E605193202	2	71	1440	18.033333333	158103	358	5.9666666667
E605193202	3	71	1440	24	0	0	0
E605193202	4	71	1440	18.833333333	52320	310	5.1666666667
E605193202	5	71	1440	14.8	486240	552	9.2
E605193202	6	71	1440	15.966666667	106683	482	8.0333333333
E605193202	7	71	1440	16.95	135718	423	7.05
E605296902	1	75	1440	9.3	189767	882	14.7
E605296902	2	75	1440	10.55	296591	807	13.45
E605296902	3	75	1440	15.233333333	215464	526	8.7666666667
E605296902	4	75	1440	11.75	223195	735	12.25
E605296902	5	75	1440	11.1	189091	774	12.9
E605296902	6	75	1440	9.3833333333	282836	877	14.616666667
E605296902	7	75	1440	12.65	233296	681	11.35
E605317301	1	71	1440	23.5	4115	30	0.5
E605317301	2	71	1440	5.2166666667	334099	1127	18.783333333
E605317301	3	71	1440	10.516666667	153478	809	13.483333333
E605317301	4	71	1440	8.8166666667	334703	911	15.183333333
E605317301	5	71	1440	3.2	402919	1248	20.8
E605317301	6	71	1440	2.8166666667	357256	1271	21.183333333
E605317301	7	71	1440	5.7	318237	1098	18.3
E605370001	1	74	1440	10.183333333	167505	829	13.816666667
E605370001	2	74	1440	10.666666667	199033	800	13.333333333
E605370001	3	74	1440	12.1	116884	714	11.9
E605370001	4	74	1440	10.783333333	211384	793	13.216666667
E605370001	5	74	1440	10.1	269283	834	13.9
E605370001	6	74	1440	12.183333333	308976	709	11.816666667
E605370001	7	74	1440	8.3166666667	275369	941	15.683333333
E605402301	1	80	1440	11.283333333	168397	763	12.716666667
E605402301	2	80	1440	12.4	161644	696	11.6
E605402301	3	80	1440	12.916666667	193297	665	11.083333333
E605402301	4	80	1440	13.233333333	167500	646	10.766666667
E605402301	5	80	1440	16.8	111798	432	7.2
E605402301	6	80	1440	17.116666667	109250	413	6.8833333333
E605402301	7	80	1440	11.05	238119	777	12.95
E605410801	1	65	1440	12.766666667	33849	674	11.233333333
E605410801	2	65	1440	10.266666667	38180	824	13.733333333
E605410801	3	65	1440	13.133333333	27100	652	10.866666667
E605410801	4	65	1440	11.95	25899	723	12.05
E605410801	5	65	1440	10.016666667	20154	839	13.983333333
E605410801	6	65	1440	11.65	16859	741	12.35
E605410801	7	65	1440	10.95	25971	783	13.05
E605419301	1	80	1440	13.516666667	147033	629	10.483333333
E605419301	2	80	1440	12.466666667	92659	692	11.533333333
E605419301	3	80	1440	23.6	363	24	0.4
E605419301	4	80	1440	24	0	0	0
E605419301	5	80	1440	24	0	0	0
E605419301	6	80	1440	24	0	0	0
E605419301	7	80	1440	24	0	0	0
E605448201	1	66	1440	8.6333333333	404757	922	15.366666667
E605448201	2	66	1440	19.833333333	86479	250	4.1666666667
E605448201	3	66	1440	13.85	273581	609	10.15
E605448201	4	66	1440	9.6666666667	575592	860	14.333333333
E605448201	5	66	1440	12.5	315481	690	11.5
E605448201	6	66	1440	17.733333333	139360	376	6.2666666667
E605448201	7	66	1440	9.4833333333	260547	871	14.516666667
E606218701	1	73	1440	10.116666667	692542	833	13.883333333
E606218701	2	73	1440	9.5833333333	398557	865	14.416666667
E606218701	3	73	1440	8.7666666667	746795	914	15.233333333
E606218701	4	73	1440	23	1023	60	1
E606218701	5	73	1440	8.2333333333	469438	946	15.766666667
E606218701	6	73	1440	9.4666666667	583572	872	14.533333333
E606218701	7	73	1440	9.8666666667	513047	848	14.133333333
E606254401	1	70	1440	7.4	478904	996	16.6
E606254401	2	70	1440	8.4	619545	936	15.6
E606254401	3	70	1440	9.1833333333	440717	889	14.816666667
E606254401	4	70	1440	9.2833333333	468470	883	14.716666667
E606254401	5	70	1440	8.1166666667	680779	953	15.883333333
E606254401	6	70	1440	8.5	672023	930	15.5
E606254401	7	70	1440	8.55	510751	927	15.45
E606286701	1	71	1440	6.1166666667	358930	1073	17.883333333
E606286701	2	71	1440	6.3	616019	1062	17.7
E606286701	3	71	1440	5.2833333333	344060	1123	18.716666667
E606286701	4	71	1440	5.0333333333	413300	1138	18.966666667
E606286701	5	71	1440	2.8166666667	430652	1271	21.183333333
E606286701	6	71	1440	4.2	369632	1188	19.8
E606286701	7	71	1440	1.75	398729	1335	22.25
E606286702	1	67	1440	8.7166666667	189997	917	15.283333333
E606286702	2	67	1440	5.5666666667	252538	1106	18.433333333
E606286702	3	67	1440	10.033333333	196762	838	13.966666667
E606286702	4	67	1440	5.1333333333	226010	1132	18.866666667
E606286702	5	67	1440	10.416666667	360242	815	13.583333333
E606286702	6	67	1440	10.5	278772	810	13.5
E606286702	7	67	1440	5.3666666667	437933	1118	18.633333333
F601235701	1	69	1440	10.883333333	138864	787	13.116666667
F601235701	2	69	1440	10.816666667	170686	791	13.183333333
F601235701	3	69	1440	14.3	112438	582	9.7
F601235701	4	69	1440	13.35	147534	639	10.65
F601235701	5	69	1440	13.283333333	269636	643	10.716666667
F601235701	6	69	1440	11.683333333	142669	739	12.316666667
F601235701	7	69	1440	16.05	131102	477	7.95
F601235702	1	67	1440	15.166666667	148805	530	8.8333333333
F601235702	2	67	1440	11.533333333	158291	748	12.466666667
F601235702	3	67	1440	15.216666667	114952	527	8.7833333333
F601235702	4	67	1440	14.866666667	148265	548	9.1333333333
F601235702	5	67	1440	16	80318	480	8
F601235702	6	67	1440	14.7	105927	558	9.3
F601235702	7	67	1440	12.533333333	166172	688	11.466666667
F601251002	1	66	1440	9.15	351974	891	14.85
F601251002	2	66	1440	4.1333333333	278144	1192	19.866666667
F601251002	3	66	1440	10.183333333	189904	829	13.816666667
F601251002	4	66	1440	9.0166666667	270714	899	14.983333333
F601251002	5	66	1440	7.4833333333	489607	991	16.516666667
F601251002	6	66	1440	9.8833333333	435944	847	14.116666667
F601251002	7	66	1440	8.3166666667	414850	941	15.683333333
F601273101	1	68	1440	7.6	293007	984	16.4
F601273101	2	68	1440	8.9166666667	297153	905	15.083333333
F601273101	3	68	1440	8.1333333333	308660	952	15.866666667
F601273101	4	68	1440	8.55	394921	927	15.45
F601273101	5	68	1440	20.416666667	27126	215	3.5833333333
F601273101	6	68	1440	9.85	215340	849	14.15
F601273101	7	68	1440	8.1	185721	954	15.9
F601315601	1	71	1440	9.0833333333	336671	895	14.916666667
F601315601	2	71	1440	7.7166666667	416944	977	16.283333333
F601315601	3	71	1440	5.4	342609	1116	18.6
F601315601	4	71	1440	6.1666666667	355142	1070	17.833333333
F601315601	5	71	1440	9.6666666667	304557	860	14.333333333
F601315601	6	71	1440	11.633333333	338876	742	12.366666667
F601315601	7	71	1440	8.6	401427	924	15.4
F601346201	1	66	1440	10.2	541900	828	13.8
F601346201	2	66	1440	14.9	218008	546	9.1
F601346201	3	66	1440	12.2	164679	708	11.8
F601346201	4	66	1440	10.65	364217	801	13.35
F601346201	5	66	1440	11.516666667	368313	749	12.483333333
F601346201	6	66	1440	13.816666667	394078	611	10.183333333
F601346201	7	66	1440	20.05	111883	237	3.95
F604232301	1	71	1440	6.85	343742	1029	17.15
F604232301	2	71	1440	8.6833333333	191302	919	15.316666667
F604232301	3	71	1440	10.016666667	233895	839	13.983333333
F604232301	4	71	1440	8.7666666667	159739	914	15.233333333
F604232301	5	71	1440	9	153972	900	15
F604232301	6	71	1440	8.3	289580	942	15.7
F604232301	7	71	1440	9.25	89979	885	14.75
F604290101	1	80	1440	11.85	155778	729	12.15
F604290101	2	80	1440	10.3	139443	822	13.7
F604290101	3	80	1440	10.316666667	306887	821	13.683333333
F604290101	4	80	1440	11.266666667	148557	764	12.733333333
F604290101	5	80	1440	13.933333333	134516	604	10.066666667
F604290101	6	80	1440	12.05	97265	717	11.95
F604290101	7	80	1440	12.766666667	89188	674	11.233333333
F604363201	1	73	1440	11	355648	780	13
F604363201	2	73	1440	8.2833333333	191848	943	15.716666667
F604363201	3	73	1440	9.0833333333	337931	895	14.916666667
F604363201	4	73	1440	13.716666667	137815	617	10.283333333
F604363201	5	73	1440	13.15	226712	651	10.85
F604363201	6	73	1440	12.866666667	228456	668	11.133333333
F604363201	7	73	1440	23.65	3008	21	0.35
F606308803	1	70	1440	9.8	295229	852	14.2
F606308803	2	70	1440	10.283333333	219672	823	13.716666667
F606308803	3	70	1440	8.8833333333	227544	907	15.116666667
F606308803	4	70	1440	14.183333333	195559	589	9.8166666667
F606308803	5	70	1440	9.2666666667	380155	884	14.733333333
F606308803	6	70	1440	12.883333333	108914	667	11.116666667
F606308803	7	70	1440	8.9833333333	273032	901	15.016666667
F606363201	1	66	1440	9.5	576032	870	14.5
F606363201	2	66	1440	8.5166666667	201032	929	15.483333333
F606363201	3	66	1440	8.6833333333	638532	919	15.316666667
F606363201	4	66	1440	8.7666666667	261864	914	15.233333333
F606363201	5	66	1440	13.683333333	410304	619	10.316666667
F606363201	6	66	1440	8.0166666667	514413	959	15.983333333
F606363201	7	66	1440	10.883333333	482791	787	13.116666667
G601183001	1	66	1440	8.4833333333	397696	931	15.516666667
G601183001	2	66	1440	9.35	487729	879	14.65
G601183001	3	66	1440	12.216666667	391629	707	11.783333333
G601183001	4	66	1440	12.8	502191	672	11.2
G601183001	5	66	1440	9.8166666667	166561	851	14.183333333
G601183001	6	66	1440	10.083333333	704270	835	13.916666667
G601183001	7	66	1440	7.2833333333	519054	1003	16.716666667
G601308801	1	72	1440	11.183333333	121281	769	12.816666667
G601308801	2	72	1440	11.266666667	554057	764	12.733333333
G601308801	3	72	1440	8.9666666667	643345	902	15.033333333
G601308801	4	72	1440	9.65	511412	861	14.35
G601308801	5	72	1440	7.7333333333	118248	976	16.266666667
G601308801	6	72	1440	11.466666667	171259	752	12.533333333
G601308801	7	72	1440	9.6666666667	589637	860	14.333333333
G602383601	1	65	1440	9.3333333333	441449	880	14.666666667
G602383601	2	65	1440	9.15	237463	891	14.85
G602383601	3	65	1440	9.35	363296	879	14.65
G602383601	4	65	1440	10.25	266551	825	13.75
G602383601	5	65	1440	8.6833333333	379767	919	15.316666667
G602383601	6	65	1440	10.566666667	385256	806	13.433333333
G602383601	7	65	1440	8.7166666667	436381	917	15.283333333
G603244202	1	65	1440	5.8	130247	1092	18.2
G603244202	2	65	1440	6.3666666667	193679	1058	17.633333333
G603244202	3	65	1440	4.45	139594	1173	19.55
G603244202	4	65	1440	2.9333333333	336522	1264	21.066666667
G603244202	5	65	1440	18.066666667	61552	356	5.9333333333
G603244202	6	65	1440	9.6833333333	317358	859	14.316666667
G603244202	7	65	1440	7.7666666667	119248	974	16.233333333
G604188101	1	78	1440	19.816666667	114302	251	4.1833333333
G604188101	2	78	1440	12.783333333	458122	673	11.216666667
G604188101	3	78	1440	13.633333333	377387	622	10.366666667
G604188101	4	78	1440	15.833333333	166765	490	8.1666666667
G604188101	5	78	1440	23.95	4002	3	0.05
G604188101	6	78	1440	24	0	0	0
G604188101	7	78	1440	24	0	0	0
G604232301	1	70	1440	12.833333333	382351	670	11.166666667
G604232301	2	70	1440	11.433333333	598548	754	12.566666667
G604232301	3	70	1440	13.2	269780	648	10.8
G604232301	4	70	1440	12.083333333	417375	715	11.916666667
G604232301	5	70	1440	12.966666667	431156	662	11.033333333
G604232301	6	70	1440	13.583333333	392908	625	10.416666667
G604232301	7	70	1440	14.55	453823	567	9.45
H602217001	1	72	1440	10.316666667	68815	821	13.683333333
H602217001	2	72	1440	6.5666666667	220932	1046	17.433333333
H602217001	3	72	1440	5.2	302055	1128	18.8
H602217001	4	72	1440	9.35	160038	879	14.65
H602217001	5	72	1440	9.8833333333	189679	847	14.116666667
H602217001	6	72	1440	9.05	177320	897	14.95
H602217001	7	72	1440	9.0166666667	159340	899	14.983333333
H602303701	1	80	1440	17.933333333	200194	364	6.0666666667
H602303701	2	80	1440	17.516666667	279802	389	6.4833333333
H602303701	3	80	1440	15.833333333	128278	490	8.1666666667
H602303701	4	80	1440	23.933333333	1391	4	0.0666666667
H602303701	5	80	1440	18.25	151900	345	5.75
H602303701	6	80	1440	17.066666667	228852	416	6.9333333333
H602303701	7	80	1440	18.616666667	213642	323	5.3833333333
H603217002	1	69	1440	10.133333333	329447	832	13.866666667
H603217002	2	69	1440	3.1166666667	146116	1253	20.883333333
H603217002	3	69	1440	10.216666667	163384	827	13.783333333
H603217002	4	69	1440	4.9166666667	596530	1145	19.083333333
H603217002	5	69	1440	4.7	289083	1158	19.3
H603217002	6	69	1440	7.1833333333	227085	1009	16.816666667
H603217002	7	69	1440	10.233333333	279601	826	13.766666667
H603245901	1	75	1440	8.4833333333	224664	931	15.516666667
H603245901	2	75	1440	9.6333333333	150851	862	14.366666667
H603245901	3	75	1440	12.866666667	165642	668	11.133333333
H603245901	4	75	1440	11.283333333	252959	763	12.716666667
H603245901	5	75	1440	13.166666667	259151	650	10.833333333
H603245901	6	75	1440	13.383333333	244164	637	10.616666667
H603245901	7	75	1440	12.666666667	217664	680	11.333333333
H603390401	1	76	1440	10.483333333	378403	811	13.516666667
H603390401	2	76	1440	9.95	320245	843	14.05
H603390401	3	76	1440	11.916666667	134514	725	12.083333333
H603390401	4	76	1440	9.8	259010	852	14.2
H603390401	5	76	1440	13.383333333	230799	637	10.616666667
H603390401	6	76	1440	12.183333333	262661	709	11.816666667
H603390401	7	76	1440	9.7166666667	156449	857	14.283333333
H603390402	1	68	1440	10.6	219331	804	13.4
H603390402	2	68	1440	8.2333333333	291601	946	15.766666667
H603390402	3	68	1440	8.95	287316	903	15.05
H603390402	4	68	1440	10.916666667	463144	785	13.083333333
H603390402	5	68	1440	9.8166666667	323193	851	14.183333333
H603390402	6	68	1440	23.05	18391	57	0.95
H603390402	7	68	1440	23.15	2231	51	0.85
H603393801	1	80	1440	18.483333333	34269	331	5.5166666667
H603393801	2	80	1440	15.383333333	33256	517	8.6166666667
H603393801	3	80	1440	11.65	48431	741	12.35
H603393801	4	80	1440	16.6	36142	444	7.4
H603393801	5	80	1440	13.583333333	38809	625	10.416666667
H603393801	6	80	1440	14.683333333	61643	559	9.3166666667
H603393801	7	80	1440	11.95	83120	723	12.05
H604281601	1	68	1440	8.5666666667	324505	926	15.433333333
H604281601	2	68	1440	10.866666667	135087	788	13.133333333
H604281601	3	68	1440	12.05	95717	717	11.95
H604281601	4	68	1440	7.3666666667	230195	998	16.633333333
H604281601	5	68	1440	6.6833333333	210826	1039	17.316666667
H604281601	6	68	1440	8.6166666667	239597	923	15.383333333
H604281601	7	68	1440	10.216666667	154922	827	13.783333333
H605176201	1	67	1440	12.183333333	190578	709	11.816666667
H605176201	2	67	1440	11.116666667	117206	773	12.883333333
H605176201	3	67	1440	10.416666667	384906	815	13.583333333
H605176201	4	67	1440	11.55	122674	747	12.45
H605176201	5	67	1440	10.833333333	124878	790	13.166666667
H605176201	6	67	1440	14.05	100337	597	9.95
H605176201	7	67	1440	12.2	112214	708	11.8
H605176202	1	66	1440	12.466666667	274795	692	11.533333333
H605176202	2	66	1440	11.116666667	192831	773	12.883333333
H605176202	3	66	1440	9.9666666667	158906	842	14.033333333
H605176202	4	66	1440	7.5666666667	136322	986	16.433333333
H605176202	5	66	1440	9.9833333333	243221	841	14.016666667
H605176202	6	66	1440	10.633333333	279130	802	13.366666667
H605176202	7	66	1440	7.8	218324	972	16.2
H605293501	1	80	1440	12.85	96354	669	11.15
H605293501	2	80	1440	13.5	65513	630	10.5
H605293501	3	80	1440	14.116666667	37313	593	9.8833333333
H605293501	4	80	1440	12.016666667	124004	719	11.983333333
H605293501	5	80	1440	13.75	107634	615	10.25
H605293501	6	80	1440	12.716666667	89135	677	11.283333333
H605293501	7	80	1440	13.55	153377	627	10.45
H606249301	1	68	1440	12	310478	720	12
H606249301	2	68	1440	14.7	382338	558	9.3
H606249301	3	68	1440	8.0166666667	277741	959	15.983333333
H606249301	4	68	1440	8.15	440858	951	15.85
H606249301	5	68	1440	10.1	276012	834	13.9
H606249301	6	68	1440	6.1166666667	215286	1073	17.883333333
H606249301	7	68	1440	9.7	154510	858	14.3
H606264601	1	70	1440	11.216666667	300728	767	12.783333333
H606264601	2	70	1440	13.633333333	329088	622	10.366666667
H606264601	3	70	1440	12.7	295727	678	11.3
H606264601	4	70	1440	23.966666667	892	2	0.0333333333
H606264601	5	70	1440	10.25	293434	825	13.75
H606264601	6	70	1440	12.533333333	292952	688	11.466666667
H606264601	7	70	1440	12.533333333	347040	688	11.466666667
H606264602	1	65	1440	13.166666667	150432	650	10.833333333
H606264602	2	65	1440	13.8	120421	612	10.2
H606264602	3	65	1440	12.983333333	351050	661	11.016666667
H606264602	4	65	1440	23.983333333	295	1	0.0166666667
H606264602	5	65	1440	12.616666667	369725	683	11.383333333
H606264602	6	65	1440	12.783333333	311517	673	11.216666667
H606264602	7	65	1440	13.916666667	150049	605	10.083333333
H606359802	1	75	1440	9.3333333333	189905	880	14.666666667
H606359802	2	75	1440	9.65	193487	861	14.35
H606359802	3	75	1440	13.233333333	93773	646	10.766666667
H606359802	4	75	1440	10.383333333	197828	817	13.616666667
H606359802	5	75	1440	8.15	128824	951	15.85
H606359802	6	75	1440	8.5666666667	195810	926	15.433333333
H606359802	7	75	1440	5	214350	1140	19
H607274805	1	80	1440	9.7166666667	243174	857	14.283333333
H607274805	2	80	1440	12.466666667	105769	692	11.533333333
H607274805	3	80	1440	9.4833333333	175014	871	14.516666667
H607274805	4	80	1440	16.916666667	25649	425	7.0833333333
H607274805	5	80	1440	7.8166666667	251143	971	16.183333333
H607274805	6	80	1440	6.3333333333	218422	1060	17.666666667
H607274805	7	80	1440	8.3666666667	179785	938	15.633333333
H607358103	1	80	1440	10.6	117792	804	13.4
H607358103	2	80	1440	11.133333333	197592	772	12.866666667
H607358103	3	80	1440	13.383333333	41085	637	10.616666667
H607358103	4	80	1440	12.5	121652	690	11.5
H607358103	5	80	1440	14.233333333	107708	586	9.7666666667
H607358103	6	80	1440	13.05	92635	657	10.95
H607358103	7	80	1440	18.033333333	120466	358	5.9666666667
H608171102	1	77	1440	8.9166666667	115966	905	15.083333333
H608171102	2	77	1440	13.1	78283	654	10.9
H608171102	3	77	1440	9.7833333333	126736	853	14.216666667
H608171102	4	77	1440	9.2833333333	131119	883	14.716666667
H608171102	5	77	1440	12.583333333	123402	685	11.416666667
H608171102	6	77	1440	13.15	58981	651	10.85
H608171102	7	77	1440	11.35	115690	759	12.65
H608308801	1	75	1440	12.966666667	49166	662	11.033333333
H608308801	2	75	1440	10.866666667	355161	788	13.133333333
H608308801	3	75	1440	11.1	241689	774	12.9
H608308801	4	75	1440	12	48569	720	12
H608308801	5	75	1440	7.45	410249	993	16.55
H608308801	6	75	1440	12	143028	720	12
H608308801	7	75	1440	11.2	161175	768	12.8
H609186401	1	66	1440	11.95	337231	723	12.05
H609186401	2	66	1440	15.466666667	741554	512	8.5333333333
H609186401	3	66	1440	21.8	11329	132	2.2
H609186401	4	66	1440	11.016666667	309185	779	12.983333333
H609186401	5	66	1440	11.383333333	294343	757	12.616666667
H609186401	6	66	1440	17.383333333	175862	397	6.6166666667
H609186401	7	66	1440	13.916666667	292087	605	10.083333333
H609186402	1	65	1440	10.316666667	458022	821	13.683333333
H609186402	2	65	1440	6.45	718744	1053	17.55
H609186402	3	65	1440	2.2666666667	660431	1304	21.733333333
H609186402	4	65	1440	4.4333333333	498043	1174	19.566666667
H609186402	5	65	1440	2.0833333333	486675	1315	21.916666667
H609186402	6	65	1440	4.8666666667	556230	1148	19.133333333
H609186402	7	65	1440	16.783333333	168778	433	7.2166666667
H609302001	1	71	1440	12.15	89502	711	11.85
H609302001	2	71	1440	12.283333333	44202	703	11.716666667
H609302001	3	71	1440	12	147179	720	12
H609302001	4	71	1440	10.683333333	154748	799	13.316666667
H609302001	5	71	1440	12.666666667	46129	680	11.333333333
H609302001	6	71	1440	10.9	284991	786	13.1
H609302001	7	71	1440	11.2	52054	768	12.8
H609339401	1	77	1440	24	0	0	0
H609339401	2	77	1440	9.7333333333	161167	856	14.266666667
H609339401	3	77	1440	6.6666666667	113964	1040	17.333333333
H609339401	4	77	1440	6.4333333333	176025	1054	17.566666667
H609339401	5	77	1440	6.7333333333	261664	1036	17.266666667
H609339401	6	77	1440	8.0833333333	161235	955	15.916666667
H609339401	7	77	1440	3.8833333333	296650	1207	20.116666667
H609346203	1	76	1440	7.9	235346	966	16.1
H609346203	2	76	1440	7.3666666667	306038	998	16.633333333
H609346203	3	76	1440	13.483333333	118930	631	10.516666667
H609346203	4	76	1440	9.7333333333	268910	856	14.266666667
H609346203	5	76	1440	8.0666666667	224398	956	15.933333333
H609346203	6	76	1440	7.9666666667	242137	962	16.033333333
H609346203	7	76	1440	23.983333333	1107	1	0.0166666667
H610217002	1	66	1440	12.416666667	225555	695	11.583333333
H610217002	2	66	1440	10.466666667	184244	812	13.533333333
H610217002	3	66	1440	8.2	323906	948	15.8
H610217002	4	66	1440	10.5	236290	810	13.5
H610217002	5	66	1440	11.683333333	291032	739	12.316666667
H610217002	6	66	1440	10.066666667	282876	836	13.933333333
H610217002	7	66	1440	12.166666667	250088	710	11.833333333
H610285001	1	75	1440	12.9	206552	666	11.1
H610285001	2	75	1440	7.9833333333	298138	961	16.016666667
H610285001	3	75	1440	8.6333333333	216653	922	15.366666667
H610285001	4	75	1440	12.316666667	220739	701	11.683333333
H610285001	5	75	1440	11.833333333	190631	730	12.166666667
H610285001	6	75	1440	8.6833333333	341979	919	15.316666667
H610285001	7	75	1440	8.0166666667	197830	959	15.983333333
H613234001	1	69	1440	13.183333333	113124	649	10.816666667
H613234001	2	69	1440	4.15	135405	1191	19.85
H613234001	3	69	1440	5.3333333333	269251	1120	18.666666667
H613234001	4	69	1440	5.1333333333	204296	1132	18.866666667
H613234001	5	69	1440	1.7	244118	1338	22.3
H613234001	6	69	1440	4.55	224345	1167	19.45
H613234001	7	69	1440	1.15	167918	1371	22.85
H613259501	1	73	1440	8.2333333333	225817	946	15.766666667
H613259501	2	73	1440	6.5	243921	1050	17.5
H613259501	3	73	1440	8.2666666667	159388	944	15.733333333
H613259501	4	73	1440	6.0666666667	211203	1076	17.933333333
H613259501	5	73	1440	7.7	316208	978	16.3
H613259501	6	73	1440	6.7	244430	1038	17.3
H613259501	7	73	1440	7.3	380606	1002	16.7
H613259502	1	71	1440	9.4666666667	246197	872	14.533333333
H613259502	2	71	1440	5.8333333333	187984	1090	18.166666667
H613259502	3	71	1440	9.0666666667	280709	896	14.933333333
H613259502	4	71	1440	12.2	158503	708	11.8
H613259502	5	71	1440	7.2166666667	136851	1007	16.783333333
H613259502	6	71	1440	13.066666667	139552	656	10.933333333
H613259502	7	71	1440	10.716666667	235745	797	13.283333333
H613354701	1	75	1440	10.266666667	252361	824	13.733333333
H613354701	2	75	1440	13.983333333	142662	601	10.016666667
H613354701	3	75	1440	10.45	215823	813	13.55
H613354701	4	75	1440	10.616666667	297386	803	13.383333333
H613354701	5	75	1440	11.083333333	241657	775	12.916666667
H613354701	6	75	1440	10.166666667	363342	830	13.833333333
H613354701	7	75	1440	12.916666667	200466	665	11.083333333
H614237401	1	72	1440	9.4833333333	577720	871	14.516666667
H614237401	2	72	1440	1.65	760989	1341	22.35
H614237401	3	72	1440	2.9833333333	337403	1261	21.016666667
H614237401	4	72	1440	3.9166666667	535086	1205	20.083333333
H614237401	5	72	1440	0	545907	1440	24
H614237401	6	72	1440	4.5333333333	556525	1168	19.466666667
H614237401	7	72	1440	1.8833333333	620039	1327	22.116666667
H614269701	1	78	1440	6.6	218051	1044	17.4
H614269701	2	78	1440	8.6166666667	288124	923	15.383333333
H614269701	3	78	1440	10.95	838038	783	13.05
H614269701	4	78	1440	9.4833333333	213871	871	14.516666667
H614269701	5	78	1440	12.05	192639	717	11.95
H614269701	6	78	1440	9.6833333333	699956	859	14.316666667
H614269701	7	78	1440	11.533333333	217102	748	12.466666667
H614303701	1	67	1440	12.983333333	110156	661	11.016666667
H614303701	2	67	1440	9.3666666667	296027	878	14.633333333
H614303701	3	67	1440	7.65	341835	981	16.35
H614303701	4	67	1440	11.183333333	227104	769	12.816666667
H614303701	5	67	1440	10.533333333	280194	808	13.466666667
H614303701	6	67	1440	8.7333333333	123040	916	15.266666667
H614303701	7	67	1440	5.8166666667	417413	1091	18.183333333
H615300301	1	79	1440	10.166666667	153951	830	13.833333333
H615300301	2	79	1440	12.266666667	126898	704	11.733333333
H615300301	3	79	1440	10.55	131295	807	13.45
H615300301	4	79	1440	9.55	145309	867	14.45
H615300301	5	79	1440	10.1	286342	834	13.9
H615300301	6	79	1440	9.15	140764	891	14.85
H615300301	7	79	1440	9.1666666667	107850	890	14.833333333
H615380201	1	69	1440	9.55	326370	867	14.45
H615380201	2	69	1440	11.3	241345	762	12.7
H615380201	3	69	1440	7.4166666667	205327	995	16.583333333
H615380201	4	69	1440	7.8	325323	972	16.2
H615380201	5	69	1440	11.516666667	218672	749	12.483333333
H615380201	6	69	1440	8.05	295481	957	15.95
H615380201	7	69	1440	10.383333333	280972	817	13.616666667
H616188101	1	80	1440	7.7833333333	122990	973	16.216666667
H616188101	2	80	1440	9.3333333333	74791	880	14.666666667
H616188101	3	80	1440	9.3166666667	77934	881	14.683333333
H616188101	4	80	1440	8.5166666667	329452	929	15.483333333
H616188101	5	80	1440	7.0166666667	354149	1019	16.983333333
H616188101	6	80	1440	8.1	290364	954	15.9
H616188101	7	80	1440	7.2833333333	298227	1003	16.716666667
H616188102	1	74	1440	23.916666667	5615	5	0.0833333333
H616188102	2	74	1440	7.3666666667	203472	998	16.633333333
H616188102	3	74	1440	4.65	207373	1161	19.35
H616188102	4	74	1440	3.1666666667	286631	1250	20.833333333
H616188102	5	74	1440	7.25	225797	1005	16.75
H616188102	6	74	1440	2.65	255451	1281	21.35
H616188102	7	74	1440	5.5666666667	238314	1106	18.433333333
H617247601	1	65	1440	18.35	48808	339	5.65
H617247601	2	65	1440	8.0666666667	237027	956	15.933333333
H617247601	3	65	1440	12.616666667	278375	683	11.383333333
H617247601	4	65	1440	15.483333333	100172	511	8.5166666667
H617247601	5	65	1440	11.183333333	94242	769	12.816666667
H617247601	6	65	1440	11.983333333	80131	721	12.016666667
H617247601	7	65	1440	24	0	0	0
H618223801	1	80	1440	7.5	507945	990	16.5
H618223801	2	80	1440	8.5333333333	125911	928	15.466666667
H618223801	3	80	1440	7.1333333333	416095	1012	16.866666667
H618223801	4	80	1440	9	316750	900	15
H618223801	5	80	1440	11.933333333	440888	724	12.066666667
H618223801	6	80	1440	10.416666667	342682	815	13.583333333
H618223801	7	80	1440	8.3666666667	323058	938	15.633333333
H618223802	1	76	1440	7.95	159747	963	16.05
H618223802	2	76	1440	7.7333333333	235569	976	16.266666667
H618223802	3	76	1440	6.3833333333	228950	1057	17.616666667
H618223802	4	76	1440	7.2166666667	215307	1007	16.783333333
H618223802	5	76	1440	7.7833333333	118977	973	16.216666667
H618223802	6	76	1440	10.633333333	180029	802	13.366666667
H618223802	7	76	1440	8	163634	960	16
H618276501	1	72	1440	19.166666667	98543	290	4.8333333333
H618276501	2	72	1440	8.3833333333	326749	937	15.616666667
H618276501	3	72	1440	6.7333333333	895093	1036	17.266666667
H618276501	4	72	1440	7.8333333333	227155	970	16.166666667
H618276501	5	72	1440	9.15	154641	891	14.85
H618276501	6	72	1440	6.0166666667	340720	1079	17.983333333
H618276501	7	72	1440	6.1	199637	1074	17.9
H619252701	1	73	1440	6.9833333333	549738	1021	17.016666667
H619252701	2	73	1440	7.6166666667	740725	983	16.383333333
H619252701	3	73	1440	8.0333333333	411435	958	15.966666667
H619252701	4	73	1440	8.1	419299	954	15.9
H619252701	5	73	1440	6.2333333333	848557	1066	17.766666667
H619252701	6	73	1440	8.0166666667	483626	959	15.983333333
H619252701	7	73	1440	7.8333333333	865458	970	16.166666667
H621251001	1	70	1440	8.7166666667	333064	917	15.283333333
H621251001	2	70	1440	8.5	339789	930	15.5
H621251001	3	70	1440	9.6833333333	249316	859	14.316666667
H621251001	4	70	1440	9.7166666667	168171	857	14.283333333
H621251001	5	70	1440	10.116666667	218582	833	13.883333333
H621251001	6	70	1440	8.15	384471	951	15.85
H621251001	7	70	1440	11.25	286708	765	12.75
H621409102	1	65	1440	8.6166666667	175243	923	15.383333333
H621409102	2	65	1440	7.9833333333	162887	961	16.016666667
H621409102	3	65	1440	8.4833333333	130261	931	15.516666667
H621409102	4	65	1440	8.7166666667	142969	917	15.283333333
H621409102	5	65	1440	8.75	193113	915	15.25
H621409102	6	65	1440	9.5333333333	221534	868	14.466666667
H621409102	7	65	1440	7.5666666667	331013	986	16.433333333
H623341101	1	66	1440	7.5833333333	450012	985	16.416666667
H623341101	2	66	1440	9.4666666667	413002	872	14.533333333
H623341101	3	66	1440	6.8666666667	425663	1028	17.133333333
H623341101	4	66	1440	8.2833333333	452225	943	15.716666667
H623341101	5	66	1440	9.2333333333	500627	886	14.766666667
H623341101	6	66	1440	8.9333333333	627732	904	15.066666667
H623341101	7	66	1440	9.6833333333	468529	859	14.316666667
H623356405	1	68	1440	4.1333333333	550577	1192	19.866666667
H623356405	2	68	1440	8.5333333333	278371	928	15.466666667
H623356405	3	68	1440	9.5666666667	300499	866	14.433333333
H623356405	4	68	1440	14.75	76071	555	9.25
H623356405	5	68	1440	5.5166666667	231584	1109	18.483333333
H623356405	6	68	1440	1.1333333333	249398	1372	22.866666667
H623356405	7	68	1440	2.3	509595	1302	21.7
H623376802	1	73	1440	11.4	212762	756	12.6
H623376802	2	73	1440	12.116666667	114802	713	11.883333333
H623376802	3	73	1440	7.6333333333	122603	982	16.366666667
H623376802	4	73	1440	18.45	47508	333	5.55
H623376802	5	73	1440	9.45	297246	873	14.55
H623376802	6	73	1440	8.7166666667	245052	917	15.283333333
H623376802	7	73	1440	11.15	195132	771	12.85
H624205101	1	80	1440	10.933333333	181751	784	13.066666667
H624205101	2	80	1440	7.35	234770	999	16.65
H624205101	3	80	1440	8.6666666667	85011	920	15.333333333
H624205101	4	80	1440	7.2	26186	1008	16.8
H624205101	5	80	1440	11.95	166945	723	12.05
H624205101	6	80	1440	7.0166666667	65673	1019	16.983333333
H624205101	7	80	1440	10.6	38144	804	13.4
H625336001	1	65	1440	8.8833333333	313123	907	15.116666667
H625336001	2	65	1440	10.416666667	385569	815	13.583333333
H625336001	3	65	1440	12.216666667	383532	707	11.783333333
H625336001	4	65	1440	20.883333333	49540	187	3.1166666667
H625336001	5	65	1440	10.333333333	259426	820	13.666666667
H625336001	6	65	1440	24	0	0	0
H625336001	7	65	1440	24	0	0	0
H626211901	1	80	1440	11.783333333	117412	733	12.216666667
H626211901	2	80	1440	14.816666667	104000	551	9.1833333333
H626211901	3	80	1440	10.883333333	127576	787	13.116666667
H626211901	4	80	1440	12.416666667	98020	695	11.583333333
H626211901	5	80	1440	11.866666667	130987	728	12.133333333
H626211901	6	80	1440	16.616666667	43626	443	7.3833333333
H626211901	7	80	1440	16.733333333	75747	436	7.2666666667
H626215301	1	74	1440	12.233333333	55758	706	11.766666667
H626215301	2	74	1440	0	180714	1440	24
H626215301	3	74	1440	13.566666667	59116	626	10.433333333
H626215301	4	74	1440	2.2	133424	1308	21.8
H626215301	5	74	1440	13.066666667	26877	656	10.933333333
H626215301	6	74	1440	2.95	120354	1263	21.05
H626215301	7	74	1440	24	0	0	0
H626285001	1	68	1440	13.916666667	179353	605	10.083333333
H626285001	2	68	1440	9.9333333333	161588	844	14.066666667
H626285001	3	68	1440	10.233333333	160746	826	13.766666667
H626285001	4	68	1440	11.6	202043	744	12.4
H626285001	5	68	1440	9.0166666667	236881	899	14.983333333
H626285001	6	68	1440	12.2	206706	708	11.8
H626285001	7	68	1440	13.833333333	202374	610	10.166666667
H626322402	1	80	1440	10.45	135505	813	13.55
H626322402	2	80	1440	11.716666667	78280	737	12.283333333
H626322402	3	80	1440	23.633333333	2650	22	0.3666666667
H626322402	4	80	1440	10.85	76267	789	13.15
H626322402	5	80	1440	17.666666667	79103	380	6.3333333333
H626322402	6	80	1440	10.2	167288	828	13.8
H626322402	7	80	1440	11.116666667	144751	773	12.883333333
H626356402	1	68	1440	11.15	277310	771	12.85
H626356402	2	68	1440	20.083333333	82585	235	3.9166666667
H626356402	3	68	1440	24	0	0	0
H626356402	4	68	1440	14.383333333	186847	577	9.6166666667
H626356402	5	68	1440	11.9	142183	726	12.1
H626356402	6	68	1440	18.5	101229	330	5.5
H626356402	7	68	1440	23.966666667	1854	2	0.0333333333
H627181302	1	76	1440	23.733333333	7400	16	0.2666666667
H627181302	2	76	1440	23.883333333	1427	7	0.1166666667
H627181302	3	76	1440	24	0	0	0
H627181302	4	76	1440	10.65	147366	801	13.35
H627181302	5	76	1440	9.6833333333	242980	859	14.316666667
H627181302	6	76	1440	17.066666667	203092	416	6.9333333333
H627181302	7	76	1440	9.9	292435	846	14.1
H627215301	1	74	1440	11.316666667	324429	761	12.683333333
H627215301	2	74	1440	12.133333333	201889	712	11.866666667
H627215301	3	74	1440	11.25	218016	765	12.75
H627215301	4	74	1440	12.083333333	136481	715	11.916666667
H627215301	5	74	1440	11.95	292376	723	12.05
H627215301	6	74	1440	13.833333333	307069	610	10.166666667
H627215301	7	74	1440	10.566666667	340111	806	13.433333333
H627215302	1	69	1440	11.133333333	596108	772	12.866666667
H627215302	2	69	1440	9.9166666667	447168	845	14.083333333
H627215302	3	69	1440	8.6166666667	489075	923	15.383333333
H627215302	4	69	1440	9.8666666667	542978	848	14.133333333
H627215302	5	69	1440	9.1666666667	513316	890	14.833333333
H627215302	6	69	1440	9.3	436912	882	14.7
H627215302	7	69	1440	12.15	522808	711	11.85
H628183001	1	73	1440	9.5333333333	147083	868	14.466666667
H628183001	2	73	1440	9.6833333333	198143	859	14.316666667
H628183001	3	73	1440	10.5	335676	810	13.5
H628183001	4	73	1440	12.266666667	70687	704	11.733333333
H628183001	5	73	1440	10.183333333	118638	829	13.816666667
H628183001	6	73	1440	10.366666667	143869	818	13.633333333
H628183001	7	73	1440	23.95	857	3	0.05
H628183002	1	67	1440	8.7833333333	262187	913	15.216666667
H628183002	2	67	1440	10.95	289525	783	13.05
H628183002	3	67	1440	9.7	321969	858	14.3
H628183002	4	67	1440	12.166666667	118550	710	11.833333333
H628183002	5	67	1440	12.9	242262	666	11.1
H628183002	6	67	1440	9.4	136060	876	14.6
H628183002	7	67	1440	15.266666667	148414	524	8.7333333333
H628327504	1	80	1440	10.733333333	47839	796	13.266666667
H628327504	2	80	1440	9.2833333333	57048	883	14.716666667
H628327504	3	80	1440	11.5	40178	750	12.5
H628327504	4	80	1440	12.533333333	31094	688	11.466666667
H628327504	5	80	1440	8.7166666667	65597	917	15.283333333
H628327504	6	80	1440	11.483333333	55053	751	12.516666667
H628327504	7	80	1440	11.783333333	86534	733	12.216666667
H628392101	1	74	1440	6.7666666667	336382	1034	17.233333333
H628392101	2	74	1440	7.6333333333	184238	982	16.366666667
H628392101	3	74	1440	7.6666666667	104580	980	16.333333333
H628392101	4	74	1440	7.7333333333	256388	976	16.266666667
H628392101	5	74	1440	8.1666666667	184171	950	15.833333333
H628392101	6	74	1440	7.4166666667	186736	995	16.583333333
H628392101	7	74	1440	7.1666666667	224949	1010	16.833333333
H628392102	1	67	1440	13.583333333	195859	625	10.416666667
H628392102	2	67	1440	12.666666667	189523	680	11.333333333
H628392102	3	67	1440	23.266666667	3256	44	0.7333333333
H628392102	4	67	1440	10.483333333	157148	811	13.516666667
H628392102	5	67	1440	22.983333333	5726	61	1.0166666667
H628392102	6	67	1440	23.983333333	118	1	0.0166666667
H628392102	7	67	1440	20.65	148569	201	3.35
H629286702	1	65	1440	10.3	311688	822	13.7
H629286702	2	65	1440	9	284379	900	15
H629286702	3	65	1440	9.5666666667	318990	866	14.433333333
H629286702	4	65	1440	13.7	222466	618	10.3
H629286702	5	65	1440	13.65	98742	621	10.35
H629286702	6	65	1440	11.733333333	336624	736	12.266666667
H629286702	7	65	1440	9.5166666667	528765	869	14.483333333
H629322402	1	72	1440	18.566666667	58719	326	5.4333333333
H629322402	2	72	1440	12.316666667	181797	701	11.683333333
H629322402	3	72	1440	12.033333333	237649	718	11.966666667
H629322402	4	72	1440	8.3833333333	184701	937	15.616666667
H629322402	5	72	1440	9.8833333333	171934	847	14.116666667
H629322402	6	72	1440	11.5	170615	750	12.5
H629322402	7	72	1440	11.366666667	200907	758	12.633333333
H630256101	1	73	1440	11.55	307146	747	12.45
H630256101	2	73	1440	7.15	286980	1011	16.85
H630256101	3	73	1440	8.0166666667	122248	959	15.983333333
H630256101	4	73	1440	9.3166666667	239451	881	14.683333333
[truncated: 1,319 more rows]
