# Supplementary material for: Assessing adherence to physical activity guidelines and correlates among older Korean adults with a focus on 10-minute bout duration using subjective and objective measures
Source: PLoS One. 2025 Jun 9;20(6):e0324342. doi: 10.1371/journal.pone.0324342 (PMC12148133; doi:10.1371/journal.pone.0324342)
Supplement: S1 File — SAS code (freely reusable with proper citation of KOGL Type 4 references [35,36]), unrestricted R code authored by researchers, and preprocessed data are provided. (ZIP) [file pone.0324342.s003.zip › Rcode.R]

library('dplyr')
library('car')
library('mice')
library('glmnet')
library('ggplot2')


nw60 = read.csv('nw60.csv')    # 3318/7 = 474 obs.

# accelerometer cutoff: > 1952 cpm
mv10_1952 = read.csv('mv10_1952.csv')  # mv 10min bout
mvt10_1952 = read.csv('mvt10_1952.csv') # mv 10min tolerated bout
colnames(mv10_1952)[3] = "tot_dur_mv10_1952"
colnames(mvt10_1952)[3] = "tot_dur_mvt10_1952"

# accelerometer cutoff: > 1040 cpm
mv10_1040 = read.csv('mv10_1040.csv')  # mv 10min bout
mvt10_1040 = read.csv('mvt10_1040.csv')  # mv 10min tolerated bout
colnames(mv10_1040)[3] = "tot_dur_mv10_1040"
colnames(mvt10_1040)[3] = "tot_dur_mvt10_1040"

# merge data
nm = cbind(nw60, mv10_1952[3], mv10_1040[3], mvt10_1952[3], mvt10_1040[3])

nm_vwd = nm[nm$tot_min_wr >= 600,]  # valid wear days: ≥600 minutes
vd = aggregate(nm_vwd[,1], by=list(nm_vwd$ID), FUN = length) # valid days
vd3 = vd[vd$x>=3,] # inclusion criteria: 3 or more valid days. 474 -> 425 obs.

# Sum total minutes spent in MVPA in each of the 3-7 days. (range(vd3$x))
# Scale total MVPA minutes to the number of valid days.
# ≥150 minutes of MVPA in 7 days:
# bouts lasting ≥10 minutes (MVPA10+).

# Y variable: achieved guidelines / not
# adjust: age, non-adjust: season, wear time (average minutes/day on valid days)

nm_vd3 = merge(nm_vwd, vd3, by.x = 'ID', by.y = 'Group.1')

# summarized data
s_dat = nm_vd3 %>%
  group_by(ID) %>%
  summarize(age = median(age),
            valid_days = median(x),
            sum_tot_dur_mv10_1040 = sum(tot_dur_mv10_1040),
            sum_tot_dur_mv10_1952 = sum(tot_dur_mv10_1952),
            sum_tot_dur_mvt10_1040 = sum(tot_dur_mvt10_1040),
            sum_tot_dur_mvt10_1952 = sum(tot_dur_mvt10_1952))

# adherence to WHO guidelines
adh10_1040 = as.integer(s_dat$sum_tot_dur_mv10_1040/s_dat$valid_days >= 150/7)
adh10_1952 = as.integer(s_dat$sum_tot_dur_mv10_1952/s_dat$valid_days >= 150/7)
adht10_1040 = as.integer(s_dat$sum_tot_dur_mvt10_1040/s_dat$valid_days >= 150/7)
adht10_1952 = as.integer(s_dat$sum_tot_dur_mvt10_1952/s_dat$valid_days >= 150/7)

s_dat_y = cbind(s_dat, adh10_1040, adh10_1952, adht10_1040, adht10_1952)
rm(s_dat, adh10_1040, adh10_1952, adht10_1040, adht10_1952)

# adjusting other variables
all_output = read.csv('all_output.csv')
all_output[,c("D_1_1","age")] = NULL

# D_1_1: Subjective health status was excluded due to an excessive number of missing values.
# HE_HP: Hypertension: originally coded as 1 (none), 2 (pre-hypertension), and 3 (present) was recoded to 0 (none) and 1 (present).
# HE_DM: Diabetes: originally coded as 1 (none), 2 (impaired fasting glucose), and 3 (present) was recoded to 0 (none) and 1 (present).
# HE_HCHOL: Hypercholesterolemia: 0 (none) and 1 (present)
# HE_HTG: Hypertriglyceridemia: 0 (none) and 1 (present)
# HE_LHDL: Low HDL cholesterolemia: 0 (none) and 1 (present) (men: < 40, women: < 50)

# DI1_dg: Hypertension: 0 (none) and 1 (present)
# DI2_dg: Dyslipidemia: 0 (none) and 1 (present)
# DE1_dg: Diabetes: 0 (none) and 1 (present)

# M_2_yr: Unmet medical needs. Originally coded as 1 (Yes), 2 (No), and 3 (No need for medical care). Values 2 and 3 are recoded to 0.
# LQ4_00: Activity limitation. Originally coded as 1 (Yes) and 2 (No). The value 2 is recoded to 0.
# EC1_1: Economic activity status. Originally coded as 1 (Yes) and 2 (No). The value 2 is recoded to 0.
# dr_month: Significant alcohol consumption. Coded as 1 (Drinking) and 0 (Non-drinking).
# BP5: Depressive symptoms lasting at least two weeks. Originally coded as 1 (Yes) and 2 (No). The value 2 is recoded to 0.
# BS1_1: Lifetime smoking status. Coded as 1 (5 packs or more) and 0 (5 packs or less).
# HE_wc: Waist circumference in centimeters.
# sex: Sex. Originally coded as 1 (Male) and 2 (Female). The value 2 is recoded to 0.
# hour_vm: Questionnaire MVPA minutes / week

all_output$M_2_yr <- as.numeric(all_output$M_2_yr==1)
all_output$marri_2 <- as.numeric(all_output$marri_2==1)
all_output$sex <- as.numeric(all_output$sex==1)
all_output$HE_DM <- as.numeric(all_output$HE_DM==3)
all_output$HE_HP <- as.numeric(all_output$HE_HP==3)
all_output[,"HE_HDL"] <- ifelse(all_output[,"HE_HDL_st2"] >= 40 & all_output[,"sex"] == 1, 1,
                                ifelse(all_output[,"HE_HDL_st2"] >= 50 & all_output[,"sex"] == 0, 1, 0))
all_output[,"HE_LHDL"] = as.numeric(!all_output$HE_HDL)
all_output[,"HE_HDL"] = NULL

dzs = c("DI1_dg","DI2_dg","DE1_dg")
all_output[,c("LQ4_00","EC1_1","BS1_1",dzs)] <- all_output[,c("LQ4_00","EC1_1","BS1_1",dzs)] %>% mutate_if(is.numeric, list(~ ifelse(. == 9, NA, .)))
all_output[,c("EC1_1","BP5","BS1_1",dzs)] <- all_output[,c("EC1_1","BP5","BS1_1",dzs)] %>% mutate_if(is.numeric, list(~ ifelse(. == 8, NA, .)))
all_output[,c("BP5","EC1_1")] <- all_output[,c("BP5","EC1_1")] %>% mutate_if(is.numeric, list(~ ifelse(. == 2, 0, .)))
all_output[,c("BS1_1")] <- ifelse(all_output[,c("BS1_1")] == 2, 1, 0)

all_inc = all_output[all_output$id %in% vd3$Group.1,]
all_sdat = merge(all_inc, s_dat_y, by.x = 'id', by.y = 'ID')
all_sdat$LQ4_00[all_sdat$LQ4_00 == 2] = 0 # Re-code Activity Limitations (LQ4_00): 2 to 0.

# standardize household income
all_sdat$ainc = as.numeric(scale(all_sdat$ainc))

all_sdat[,"BMI_std"] <- as.numeric(scale(all_sdat$HE_BMI))
all_sdat[,"BMI_cat"] <- ifelse(all_sdat[,"HE_BMI"] < 18.5, 0,
                               ifelse(all_sdat[,"HE_BMI"] >= 18.5 & all_sdat[,"HE_BMI"] < 23, 1,
                                      ifelse(all_sdat[,"HE_BMI"] >= 23 & all_sdat[,"HE_BMI"] < 25, 2, 3)))
all_sdat[,"waist_ob"] <- ifelse(all_sdat[,"HE_wc"] >= 90 & all_sdat[,"sex"] == 1, 1,
                                ifelse(all_sdat[,"HE_wc"] >= 85 & all_sdat[,"sex"] == 0, 1, 0))
all_sdat$hour_vm[is.na(all_sdat$hour_vm)] <- 0
all_sdat[,"gpaq_md"] <- all_sdat$hour_vm/7
all_sdat[,"a1040_md"] <- all_sdat$sum_tot_dur_mv10_1040/all_sdat$valid_days
all_sdat[,"a1952_md"] <- all_sdat$sum_tot_dur_mv10_1952/all_sdat$valid_days
all_sdat[,"at1040_md"] <- all_sdat$sum_tot_dur_mvt10_1040/all_sdat$valid_days
all_sdat[,"at1952_md"] <- all_sdat$sum_tot_dur_mvt10_1952/all_sdat$valid_days

finaldata = all_sdat[,c("sex","edu","ainc","marri_2","M_2_yr","EC1_1",
                        "dr_month","BP5","BS1_1","pa_aerobic","HE_HP",
                        "HE_BMI","HE_DM","HE_HCHOL","HE_HTG","HE_LHDL","age",
                        "BMI_std","LQ4_00","adh10_1040","adh10_1952",
                        "adht10_1040","adht10_1952")]

imputed <- mice(finaldata[,-18], method = "pmm", seed = 2) #18: BMI_std
imputed_final = complete(imputed, 1)
imputed_final[,"BMI_std"] = finaldata[,"BMI_std"]

mds = c("gpaq_md","a1040_md","a1952_md","at1040_md","at1952_md")
imputed_final[,mds] = all_sdat[,mds]
finaldata[,mds] = all_sdat[,mds]

model1 <- function(x, y){
  attach(imputed_final)
  mod <- glm(y ~ sex+age+LQ4_00+x, family=binomial)
  if(max(vif(mod))>10){stop("vif>10")}
  print(summary(mod))
  OR_CI = as.data.frame(round(cbind(exp(cbind(OR = coef(mod), confint(mod)))),2))
  p = data.frame(p=round(summary(mod)$coefficients[,4],3))
  print(cbind(OR_CI[-1,],p[-1,]))
  detach(imputed_final)
}

model2 <- function(y){
  attach(imputed_final)
  mod <- glm(y ~ sex+age+LQ4_00+edu+ainc+dr_month+marri_2+BS1_1+HE_BMI+HE_HP+HE_DM+HE_HCHOL+HE_HTG+HE_LHDL+M_2_yr+EC1_1+BP5, family = binomial)
  if(max(vif(mod))>10){stop("vif>10")}
  print(summary(mod))
  OR_CI = as.data.frame(round(cbind(exp(cbind(OR = coef(mod), confint(mod)))),2))
  p = data.frame(p=round(summary(mod)$coefficients[,4],3))
  print(cbind(OR_CI[-1,],p[-1,]))
  detach(imputed_final)
}

# adherence defined by Questionnaire (pa_aerobic)
model2(pa_aerobic)

mod1 <- glm(pa_aerobic ~ sex+age+LQ4_00, data=imputed_final, family=binomial)
if(max(vif(mod1))>10){stop("vif>10")}
print(summary(mod1))
OR_CI = as.data.frame(round(cbind(exp(cbind(OR = coef(mod1), confint(mod1)))),2))
p = data.frame(p=round(summary(mod1)$coefficients[,4],3))
print(cbind(OR_CI[-1,],p[-1,]))

model1(edu, pa_aerobic)
model1(ainc, pa_aerobic)
model1(dr_month, pa_aerobic)
model1(marri_2, pa_aerobic)
model1(BS1_1, pa_aerobic)
model1(HE_BMI, pa_aerobic)
model1(HE_HP, pa_aerobic)
model1(HE_DM, pa_aerobic)
model1(HE_HCHOL, pa_aerobic)
model1(HE_HTG, pa_aerobic)
model1(HE_LHDL, pa_aerobic)
model1(M_2_yr, pa_aerobic)
model1(EC1_1, pa_aerobic)
model1(BP5, pa_aerobic)


# adherence defined by ">1952 cpm, 10-min bout" accelerometer data (adh10_1952)
model2(adh10_1952)

mod1 <- glm(adh10_1952 ~ sex+age+LQ4_00, data=imputed_final, family=binomial)
if(max(vif(mod1))>10){stop("vif>10")}
print(summary(mod1))
OR_CI = as.data.frame(round(cbind(exp(cbind(OR = coef(mod1), confint(mod1)))),2))
p = data.frame(p=round(summary(mod1)$coefficients[,4],3))
print(cbind(OR_CI[-1,],p[-1,]))

model1(edu, adh10_1952)
model1(ainc, adh10_1952)
model1(dr_month, adh10_1952)
model1(marri_2, adh10_1952)
model1(BS1_1, adh10_1952)
model1(HE_BMI, adh10_1952)
model1(HE_HP, adh10_1952)
model1(HE_DM, adh10_1952)
model1(HE_HCHOL, adh10_1952)
model1(HE_HTG, adh10_1952)
model1(HE_LHDL, adh10_1952)
model1(M_2_yr, adh10_1952)
model1(EC1_1, adh10_1952)
model1(BP5, adh10_1952)


# adherence defined by ">1952 cpm, tolerated 10-min bout" accelerometer data (adht10_1952)
model2(adht10_1952)

mod1 <- glm(adht10_1952 ~ sex+age+LQ4_00, data=imputed_final, family=binomial)
if(max(vif(mod1))>10){stop("vif>10")}
print(summary(mod1))
OR_CI = as.data.frame(round(cbind(exp(cbind(OR = coef(mod1), confint(mod1)))),2))
p = data.frame(p=round(summary(mod1)$coefficients[,4],3))
print(cbind(OR_CI[-1,],p[-1,]))

model1(edu, adht10_1952)
model1(ainc, adht10_1952)
model1(dr_month, adht10_1952)
model1(marri_2, adht10_1952)
model1(BS1_1, adht10_1952)
model1(HE_BMI, adht10_1952)
model1(HE_HP, adht10_1952)
model1(HE_DM, adht10_1952)
model1(HE_HCHOL, adht10_1952)
model1(HE_HTG, adht10_1952)
model1(HE_LHDL, adht10_1952)
model1(M_2_yr, adht10_1952)
model1(EC1_1, adht10_1952)
model1(BP5, adht10_1952)


# adherence defined by ">1040 cpm, 10-min bout" accelerometer data (adh10_1040)
model2(adh10_1040)

mod1 <- glm(adh10_1040 ~ sex+age+LQ4_00, data=imputed_final, family=binomial)
if(max(vif(mod1))>10){stop("vif>10")}
print(summary(mod1))
OR_CI = as.data.frame(round(cbind(exp(cbind(OR = coef(mod1), confint(mod1)))),2))
p = data.frame(p=round(summary(mod1)$coefficients[,4],3))
print(cbind(OR_CI[-1,],p[-1,]))

model1(edu, adh10_1040)
model1(ainc, adh10_1040)
model1(dr_month, adh10_1040)
model1(marri_2, adh10_1040)
model1(BS1_1, adh10_1040)
model1(HE_BMI, adh10_1040)
model1(HE_HP, adh10_1040)
model1(HE_DM, adh10_1040)
model1(HE_HCHOL, adh10_1040)
model1(HE_HTG, adh10_1040)
model1(HE_LHDL, adh10_1040)
model1(M_2_yr, adh10_1040)
model1(EC1_1, adh10_1040)
model1(BP5, adh10_1040)


# adherence defined by ">1040 cpm, tolerated 10-min bout" accelerometer data (adht10_1040)
model2(adht10_1040)

mod1 <- glm(adht10_1040 ~ sex+age+LQ4_00, data=imputed_final, family=binomial)
if(max(vif(mod1))>10){stop("vif>10")}
print(summary(mod1))
OR_CI = as.data.frame(round(cbind(exp(cbind(OR = coef(mod1), confint(mod1)))),2))
p = data.frame(p=round(summary(mod1)$coefficients[,4],3))
print(cbind(OR_CI[-1,],p[-1,]))

model1(edu, adht10_1040)
model1(ainc, adht10_1040)
model1(dr_month, adht10_1040)
model1(marri_2, adht10_1040)
model1(BS1_1, adht10_1040)
model1(HE_BMI, adht10_1040)
model1(HE_HP, adht10_1040)
model1(HE_DM, adht10_1040)
model1(HE_HCHOL, adht10_1040)
model1(HE_HTG, adht10_1040)
model1(HE_LHDL, adht10_1040)
model1(M_2_yr, adht10_1040)
model1(EC1_1, adht10_1040)
model1(BP5, adht10_1040)


# Calculates number & percentages in Table 1
table1 <- function(va, dat) {
  row_names <- c("With", "Without")
  df <- data.frame(matrix(0, nrow=2, ncol=3))
  colnames(df) <- c("Men", "Women", "Total")
  rownames(df) <- row_names
  
  # Column 1
  df[1, 1] <- sum(dat[dat$sex==1,va]==1,na.rm=T)
  df[2, 1] <- sum(dat[dat$sex==1,va]==0,na.rm=T)
  df[, 1] <- paste0(df[, 1], " (", round(df[, 1] / (sum(dat[dat$sex==1,va]==1,na.rm=T)+sum(dat[dat$sex==1,va]==0,na.rm=T)) * 100, 1), ")")
  
  # Column 2
  df[1, 2] <- sum(dat[dat$sex==0,va]==1,na.rm=T)
  df[2, 2] <- sum(dat[dat$sex==0,va]==0,na.rm=T)
  df[, 2] <- paste0(df[, 2], " (", round(df[, 2] / (sum(dat[dat$sex==0,va]==1,na.rm=T)+sum(dat[dat$sex==0,va]==0,na.rm=T)) * 100, 1), ")")
  
  # Column 3
  df[1, 3] <- sum(dat[,va]==1,na.rm=T)
  df[2, 3] <- sum(dat[,va]==0,na.rm=T)
  df[, 3] <- paste0(df[, 3], " (", round(df[, 3] / (sum(dat[,va]==1,na.rm=T)+sum(dat[,va]==0,na.rm=T)) * 100, 1), ")")
  
  return(df)
}

# Table 1 construction (binary data)
vars = c("EC1_1","marri_2","BS1_1","dr_month","HE_HP","HE_DM","HE_HCHOL","HE_HTG","HE_LHDL","M_2_yr","BP5","LQ4_00")
for (i in 1:length(vars)){
  print(vars[i])
  print(table1(vars[i], finaldata))
}

# Calculates percentages from binary ratio in Tables 1-2
sr <- function(vec) {
  return(c(round(vec[1]/sum(vec)*100,1),round(vec[2]/sum(vec)*100,1)))
}
# The first row of the Table 1 - N (%)
sr(c(197,228))

# Education table
sum(finaldata[finaldata$sex==1,"edu"]==1)
sum(finaldata[finaldata$sex==0,"edu"]==1)
sum(finaldata[finaldata$sex==1,"edu"]==2)
sum(finaldata[finaldata$sex==0,"edu"]==2)
sum(finaldata[finaldata$sex==1,"edu"]==3)
sum(finaldata[finaldata$sex==0,"edu"]==3)
sum(finaldata[finaldata$sex==1,"edu"]==4)
sum(finaldata[finaldata$sex==0,"edu"]==4)

# Apply Fisher’s exact test or the chi-square test depending on the expected cell frequency.
test_FC <- function(X) {
  # 1) row sum, column sum, total sum
  row_sums <- rowSums(X)
  col_sums <- colSums(X)
  total    <- sum(X)
  
  # 2) expected cell frequency
  expected <- outer(row_sums, col_sums) / total
  
  # 3) apply appropriate tests
  if (any(expected < 5)) {
    result <- fisher.test(X)
  } else {
    result <- chisq.test(X)
  }
  
  # 4) return results
  return(result)
}

# table 1
# Categorical variables
# N
X = c(197,228)
pr = c(0.5,0.5)
chisq.test(X, p = pr)

# edu
X = matrix(c(66,136,31,36,61,41,39,15), nr=4, byrow = T)
test_FC(X)

# EC1_1
X = matrix(c(76,73,121,155), nr=2, byrow = T)
test_FC(X)

# marri_2
X = matrix(c(182,123,15,105), nr=2, byrow = T)
test_FC(X)

# BS1_1
X = matrix(c(152,7,45,221), nr=2, byrow = T)
test_FC(X)

# dr_month
X = matrix(c(112,51,75,177), nr=2, byrow = T)
test_FC(X)

# HE_HP
X = matrix(c(113,140,84,88), nr=2, byrow = T)
test_FC(X)

# HE_DM
X = matrix(c(45,51,140,159), nr=2, byrow = T)
test_FC(X)

# HE_HCHOL
X = matrix(c(50,88,135,122), nr=2, byrow = T)
test_FC(X)

# HE_HTG
X = matrix(c(19,25,149,169), nr=2, byrow = T)
test_FC(X)

# HE_LHDL
X = matrix(c(49,108,139,109), nr=2, byrow = T)
test_FC(X)

# M_2_yr, unmet medical needs
X = matrix(c(11,29,186,199), nr=2, byrow = T)
test_FC(X)

# BP5
X = matrix(c(19,40,178,188), nr=2, byrow = T)
test_FC(X)

# LQ4_00
X = matrix(c(23,39,174,189), nr=2, byrow = T)
test_FC(X)

# Continuous variables
# mean and sd
msd = function(x,y,d){
  return(round(c(mean(x,na.rm=T),sd(x,na.rm=T),mean(y,na.rm=T),sd(y,na.rm=T),mean(c(x,y),na.rm=T),sd(c(x,y),na.rm=T)),d))
}

# age
x = finaldata[finaldata$sex==1,"age"]
y = finaldata[finaldata$sex==0,"age"]
msd(x,y,1)
t.test(x,y)

# ainc
x = finaldata[finaldata$sex==1,"ainc"]
y = finaldata[finaldata$sex==0,"ainc"]
msd(x,y,3)
t.test(x,y)

# HE_BMI
x = finaldata[finaldata$sex==1,"HE_BMI"]
y = finaldata[finaldata$sex==0,"HE_BMI"]
msd(x,y,1)
t.test(x,y)


# Calculates percentages and p-value in Table 2 
table2 <- function(va,dat) {
  vec = c(sum(dat[dat$pa_aerobic==1,va]==1,na.rm=T),
          sum(dat[dat$pa_aerobic==0,va]==1,na.rm=T),
          sum(dat[dat$adh10_1952==1,va]==1,na.rm=T),
          sum(dat[dat$adh10_1952==0,va]==1,na.rm=T),
          sum(dat[dat$adht10_1952==1,va]==1,na.rm=T),
          sum(dat[dat$adht10_1952==0,va]==1,na.rm=T),
          sum(dat[dat$adh10_1040==1,va]==1,na.rm=T),
          sum(dat[dat$adh10_1040==0,va]==1,na.rm=T),
          sum(dat[dat$adht10_1040==1,va]==1,na.rm=T),
          sum(dat[dat$adht10_1040==0,va]==1,na.rm=T))
  row_names = c("With", "Without")
  df = data.frame(matrix(NA, nrow=2, ncol=10))
  ma = matrix(NA, nrow=2, ncol=10)
  colnames(df) <- c("Q Adh","Q Non-adh","A1952 Adh","A1952 Non-adh",
                    "A1952t Adh","A1952t Non-adh","A1040 Adh","A1040 Non-adh",
                    "A1040t Adh","A1040t Non-adh")
  rownames(df) <- row_names
  
  for(i in 1:10){
    N = c(sum(!is.na(dat[dat$pa_aerobic==1,va])),
          sum(!is.na(dat[dat$pa_aerobic==0,va])),
          sum(!is.na(dat[dat$adh10_1952==1,va])),
          sum(!is.na(dat[dat$adh10_1952==0,va])),
          sum(!is.na(dat[dat$adht10_1952==1,va])),
          sum(!is.na(dat[dat$adht10_1952==0,va])),
          sum(!is.na(dat[dat$adh10_1040==1,va])),
          sum(!is.na(dat[dat$adh10_1040==0,va])),
          sum(!is.na(dat[dat$adht10_1040==1,va])),
          sum(!is.na(dat[dat$adht10_1040==0,va])))
    
    # Column i
    df[1,i] <- ma[1,i] <- vec[i]
    df[2,i] <- ma[2,i] <- N[i] - vec[i]
    df[, i] <- paste0(df[, i], " (", round(df[, i] / N[i] * 100, 1), ")")
  }
  # p-values for each table
  p1 = ma[1:2,1:2]
  p2 = ma[1:2,3:4]
  p3 = ma[1:2,5:6]
  p4 = ma[1:2,7:8]
  p5 = ma[1:2,9:10]
  ps = round(c(test_FC(p1)$p.value,test_FC(p2)$p.value,test_FC(p3)$p.value,test_FC(p4)$p.value,test_FC(p5)$p.value),3)
  return(list(ps,df))
}

# For example, refer to the 2nd row of the Table 2 - Sex
table2('sex', finaldata)

# Table 2 construction: for N (%), use diagonal elements in each table
for (i in 1:length(vars)){
  print(vars[i])
  print(table2(vars[i],finaldata))
}


# The first row of the Table 2 - N (%)
sr(c(144,280))
sr(c(68,357))
sr(c(133,312))
sr(c(156,269))
sr(c(267,158))

# Education table in Table 2
edutable <- function(dat) {
  N = c(144,280,68,357,133,312,156,269,267,158)
  
  row_names <- c("Element", "Middle", "High", "College")
  df <- data.frame(matrix(NA, nrow=4, ncol=10))
  colnames(df) <- c("Q Adh","Q Non-adh","A1952 Adh","A1952 Non-adh",
                    "A1952t Adh","A1952t Non-adh","A1040 Adh","A1040 Non-adh",
                    "A1040t Adh","A1040t Non-adh")
  rownames(df) <- row_names
  
  mat = cbind(dat$pa_aerobic==1,dat$pa_aerobic==0,
              dat$adh10_1952==1,dat$adh10_1952==0,
              dat$adht10_1952==1,dat$adht10_1952==0,
              dat$adh10_1040==1,dat$adh10_1040==0,
              dat$adht10_1040==1,dat$adht10_1040==0)
  for(i in 1:10){
    # Column i
    df[1, i] <- sum(dat[mat[,i],"edu"]==1, na.rm=T)
    df[2, i] <- sum(dat[mat[,i],"edu"]==2, na.rm=T)
    df[3, i] <- sum(dat[mat[,i],"edu"]==3, na.rm=T)
    df[4, i] <- sum(dat[mat[,i],"edu"]==4, na.rm=T)
    
    df[, i] <- paste0(df[, i], " (", round(df[, i] / N[i] * 100, 1), ")")
  }
  return(df)
}
edutable(finaldata)

# Table 2: continuous variables
# mean, sd, p-value
msdp = function(x,y,d){
  return(list(round(t.test(x,y)$p.value,3),
              round(c(mean(x,na.rm=T),sd(x,na.rm=T),mean(y,na.rm=T),sd(y,na.rm=T)),d)
  ))
}

# age
x = finaldata[finaldata$pa_aerobic==1,"age"]
y = finaldata[finaldata$pa_aerobic==0,"age"]
msdp(x,y,1)

x = finaldata[finaldata$adh10_1952==1,"age"]
y = finaldata[finaldata$adh10_1952==0,"age"]
msdp(x,y,1)

x = finaldata[finaldata$adht10_1952==1,"age"]
y = finaldata[finaldata$adht10_1952==0,"age"]
msdp(x,y,1)

x = finaldata[finaldata$adh10_1040==1,"age"]
y = finaldata[finaldata$adh10_1040==0,"age"]
msdp(x,y,1)

x = finaldata[finaldata$adht10_1040==1,"age"]
y = finaldata[finaldata$adht10_1040==0,"age"]
msdp(x,y,1)

# Standardized household income
x = finaldata[finaldata$pa_aerobic==1,"ainc"]
y = finaldata[finaldata$pa_aerobic==0,"ainc"]
msdp(x,y,3)

x = finaldata[finaldata$adh10_1952==1,"ainc"]
y = finaldata[finaldata$adh10_1952==0,"ainc"]
msdp(x,y,3)

x = finaldata[finaldata$adht10_1952==1,"ainc"]
y = finaldata[finaldata$adht10_1952==0,"ainc"]
msdp(x,y,3)

x = finaldata[finaldata$adh10_1040==1,"ainc"]
y = finaldata[finaldata$adh10_1040==0,"ainc"]
msdp(x,y,3)

x = finaldata[finaldata$adht10_1040==1,"ainc"]
y = finaldata[finaldata$adht10_1040==0,"ainc"]
msdp(x,y,3)

# BMI 
x = finaldata[finaldata$pa_aerobic==1,"HE_BMI"]
y = finaldata[finaldata$pa_aerobic==0,"HE_BMI"]
msdp(x,y,1)

x = finaldata[finaldata$adh10_1952==1,"HE_BMI"]
y = finaldata[finaldata$adh10_1952==0,"HE_BMI"]
msdp(x,y,1)

x = finaldata[finaldata$adht10_1952==1,"HE_BMI"]
y = finaldata[finaldata$adht10_1952==0,"HE_BMI"]
msdp(x,y,1)

x = finaldata[finaldata$adh10_1040==1,"HE_BMI"]
y = finaldata[finaldata$adh10_1040==0,"HE_BMI"]
msdp(x,y,1)

x = finaldata[finaldata$adht10_1040==1,"HE_BMI"]
y = finaldata[finaldata$adht10_1040==0,"HE_BMI"]
msdp(x,y,1)


# Define Model 3
model3 <- function(form){
  attach(imputed_final)
  mod <- glm(form, family = binomial)
  if(max(vif(mod))>10){stop("vif>10")}
  print(summary(mod))
  OR_CI = as.data.frame(round(cbind(exp(cbind(OR = coef(mod), confint(mod)))),2))
  p = data.frame(p=round(summary(mod)$coefficients[,4],3))
  print(cbind(OR_CI[-1,],p[-1,]))
  detach(imputed_final)
}

set.seed(1)
# Design Matrix for main effects
X = model.matrix(~sex+edu+ainc+marri_2+M_2_yr+EC1_1+dr_month+BP5+BS1_1+HE_HP+HE_DM+HE_HCHOL+HE_HTG+HE_LHDL+age+HE_BMI+LQ4_00, data=imputed_final)[,-1]
# Design Matrix for adding interactions
XX = model.matrix(~(sex+edu+ainc+marri_2+M_2_yr+EC1_1+dr_month+BP5+BS1_1+HE_HP+HE_DM+HE_HCHOL+HE_HTG+HE_LHDL+age+HE_BMI+LQ4_00)^2, data=imputed_final)[,-1]

# Response variables
y_Q <- imputed_final$pa_aerobic
y_A1040 <- imputed_final$adh10_1040
y_A1952 <- imputed_final$adh10_1952
y_A1040t <- imputed_final$adht10_1040
y_A1952t <- imputed_final$adht10_1952

# Questionnaire
# LASSO logistic regression: main effects
cv_Q <- cv.glmnet(X, y_Q, family = "binomial", alpha = 1, nfolds = 10)
cat("best log(lambda):", log(cv_Q$lambda.min), "\n")
Q <- glmnet(X, y_Q, family = "binomial", alpha = 1)
plot(Q, xvar = "lambda", label = TRUE)
abline(v = -3.7, col = "red", lty = 2)
abline(h = -0.1, col = "red", lty = 2)
abline(h = 0.1, col = "red", lty = 2)
colnames(X)[c(12,2,3,10,17)]
# HE_HCHOL, edu, ainc, HE_HP, LQ4_00

# LASSO logistic regression: interactions
cv_Q2 <- cv.glmnet(XX, y_Q, family = "binomial", alpha = 1, nfolds = 10)
cat("best log(lambda):", log(cv_Q2$lambda.min), "\n")
custom_lambda <- seq(exp(0), exp(-4), length.out = 200)
Q2 <- glmnet(XX, y_Q, family = "binomial", alpha = 1, lambda = custom_lambda)
plot(Q2, xvar = "lambda", label = TRUE)
abline(v = -3, col = "red", lty = 2)
colnames(XX)[c(132)]
# HE_HP:LQ4_00

# Model 3: Questionnaire
model3(pa_aerobic ~ HE_HCHOL+edu+ainc+HE_HP+LQ4_00)
model3(pa_aerobic ~ HE_HCHOL+edu+ainc+HE_HP+LQ4_00+HE_HP:LQ4_00)


# Accelerometer: 1952 cpm
# LASSO logistic regression: main effects
cv_A1952 <- cv.glmnet(X, y_A1952, family = "binomial", alpha = 1, nfolds = 10)
cat("best log(lambda):", log(cv_A1952$lambda.min), "\n")
A1952 <- glmnet(X, y_A1952, family = "binomial", alpha = 1)
plot(A1952, xvar = "lambda", label = TRUE)
abline(v = -4, col = "red", lty = 2)
colnames(X)[c(1,5,6,14,13)]
# "sex"     "M_2_yr"  "EC1_1"   "HE_LHDL" "HE_HTG" 

# LASSO logistic regression: interactions
cv_A1952 <- cv.glmnet(XX, y_A1952, family = "binomial", alpha = 1, nfolds = 10)
cat("best log(lambda):", log(cv_A1952$lambda.min), "\n")
custom_lambda <- seq(exp(0), exp(-5), length.out = 200)
A19522 <- glmnet(XX, y_A1952, family = "binomial", alpha = 1, lambda = custom_lambda)
plot(A19522, xvar = "lambda", label = TRUE)
abline(v = -3, col = "red", lty = 2)
coef(glmnet(XX, y_A1952, family = "binomial", alpha = 1, lambda = exp(-3)))
# sex

# Model 3: Accelerometer (1952 cpm)
model3(adh10_1952 ~ sex+M_2_yr+EC1_1+HE_LHDL+HE_HTG)


# Accelerometer: 1952 cpm with tolerance
# LASSO logistic regression: main effects
cv_A1952t <- cv.glmnet(X, y_A1952t, family = "binomial", alpha = 1, nfolds = 10)
cat("best log(lambda):", log(cv_A1952t$lambda.min), "\n")
A1952t <- glmnet(X, y_A1952t, family = "binomial", alpha = 1)
plot(A1952t, xvar = "lambda", label = TRUE)
abline(v = -4, col = "red", lty = 2)
colnames(X)[c(1,6,5,14,13)]
# "sex"     "EC1_1"   "M_2_yr"  "HE_LHDL" "HE_HTG" 

# LASSO logistic regression: interactions
cv_A1952t2 <- cv.glmnet(XX, y_A1952t, family = "binomial", alpha = 1, nfolds = 10)
cat("best log(lambda):", log(cv_A1952t2$lambda.min), "\n")
custom_lambda <- seq(exp(0), exp(-5), length.out = 200)
A1952t2 <- glmnet(XX, y_A1952t, family = "binomial", alpha = 1, lambda = custom_lambda)
plot(A1952t2, xvar = "lambda", label = TRUE)
abline(v = -3, col = "red", lty = 2)
coef(A1952t2, s = exp(-3))
colnames(XX)[c(1)]
# sex

# Model 3: Accelerometer (1952 cpm with tol.)
model3(adht10_1952 ~ sex+EC1_1+M_2_yr+HE_LHDL+HE_HTG)


# Accelerometer: 1040 cpm
# LASSO logistic regression: main effects
cv_A1040 <- cv.glmnet(X, y_A1040, family = "binomial", alpha = 1, nfolds = 10)
cat("best log(lambda):", log(cv_A1040$lambda.min), "\n")
A1040 <- glmnet(X, y_A1040, family = "binomial", alpha = 1)
plot(A1040, xvar = "lambda", label = TRUE)
abline(v = -3.7, col = "red", lty = 2)
colnames(X)[c(1,14,11)]
# sex, HE_LHDL, HE_DM

# LASSO logistic regression: interactions
cv_A10402 <- cv.glmnet(XX, y_A1040, family = "binomial", alpha = 1, nfolds = 10)
cat("best log(lambda):", log(cv_A10402$lambda.min), "\n")
custom_lambda <- seq(exp(0), exp(-4), length.out = 200)
A10402 <- glmnet(XX, y_A1040, family = "binomial", alpha = 1, lambda = custom_lambda)
plot(A10402, xvar = "lambda", label = TRUE)
abline(v = -3.1, col = "red", lty = 2)
colnames(XX)[c(135)]
# HE_DM:HE_LHDL

# Model 3: Accelerometer (1040 cpm)
model3(adh10_1040 ~ sex+HE_LHDL+HE_DM)
model3(adh10_1040 ~ sex+HE_LHDL+HE_DM+HE_DM:HE_LHDL)


# Accelerometer: 1040 cpm with tolerance
# LASSO logistic regression: main effects
cv_A1040t <- cv.glmnet(X, y_A1040t, family = "binomial", alpha = 1, nfolds = 10)
cat("best log(lambda):", log(cv_A1040t$lambda.min), "\n")
A1040t <- glmnet(X, y_A1040t, family = "binomial", alpha = 1)
plot(A1040t, xvar = "lambda", label = TRUE)
abline(v = -3.4, col = "red", lty = 2)
abline(h = 0.2, col = "red", lty = 2)
abline(h = -0.2, col = "red", lty = 2)
colnames(X)[c(1,4,14,11,5)]
# sex"     "marri_2" "HE_LHDL" "HE_DM"   "M_2_yr" 

# LASSO logistic regression: interactions
cv_A1040t2 <- cv.glmnet(XX, y_A1040t, family = "binomial", alpha = 1, nfolds = 10)
cat("best log(lambda):", log(cv_A1040t2$lambda.min), "\n")
custom_lambda <- seq(exp(0), exp(-5), length.out = 200)
A1040t2 <- glmnet(XX, y_A1040t, family = "binomial", alpha = 1, lambda = custom_lambda)
plot(A1040t2, xvar = "lambda", label = TRUE)
abline(v = -3.65, col = "red", lty = 2)
abline(h = 1, col = "red", lty = 2)
abline(h = -1, col = "red", lty = 2)
colnames(XX)[c(87)]
# M_2_yr:LQ4_00

# Model 3: Accelerometer (1040 cpm with tol.)
model3(adht10_1040 ~ sex+marri_2+HE_LHDL+HE_DM+M_2_yr+LQ4_00+M_2_yr:LQ4_00)
model3(adht10_1040 ~ sex+marri_2+HE_LHDL+HE_DM+M_2_yr+LQ4_00)
model3(adht10_1040 ~ sex+marri_2+HE_LHDL+HE_DM+M_2_yr)
model3(adht10_1040 ~ sex+marri_2+HE_LHDL+HE_DM+LQ4_00)


# Bland-Altman plots
BAplot = function(x1, x2, v1="v1", v2="v2", a){
  df <- data.frame(min_per_day1 = x1, min_per_day2 = x2)
  
  df <- df %>%
    mutate(Diff = min_per_day1 - min_per_day2,
           Mean = (min_per_day1 + min_per_day2)/2)
  
  mean_diff <- round(mean(df$Diff), 2)
  sd_diff <- sd(df$Diff)
  upper_bound <- round(mean_diff + 1.96 * sd_diff, 2)
  lower_bound <- round(mean_diff - 1.96 * sd_diff, 2)
  
  ggplot(df, aes(x = Mean, y = Diff)) +
    geom_point(shape=16,color = "blue",alpha = 0.35) +
    labs(x = bquote("Mean MVPA: "~frac(.(v1)~"+"~.(v2),2)~"  min/day"),
         y = bquote("Difference in MVPA: "~.(v1)~"-"~.(v2)~"  min/day")) +
    theme_minimal() +
    scale_y_continuous(limits = c(-240, 463), breaks = seq(-200, 400, by = 200)) +
    xlim(0, 240) +
    geom_hline(yintercept = mean(df$Diff), linetype = "dashed") +
    annotate("text", x = 0, y =463, label=a) +
    annotate("text", x = 212, y = mean(df$Diff) + 20, 
             label = deparse(bquote(mu["difference"] ~ ":" ~ .(mean_diff))), 
             parse = TRUE) + 
    geom_hline(yintercept = mean(df$Diff) + 1.96*sd(df$Diff)) +
    annotate("text", x = 200, y = mean_diff + 1.96 * sd_diff + 20, 
             label = deparse(bquote("+1.96"~sigma["difference"]~":"~.(upper_bound))), 
             parse = TRUE) +
    geom_hline(yintercept = mean(df$Diff) - 1.96*sd(df$Diff)) +
    annotate("text", x = 200, y = mean_diff - 1.96* sd_diff + 20,
             label = deparse(bquote("-1.96"~sigma["difference"]~":"~.(lower_bound))), 
             parse = TRUE)
}

# BA plots: Export (480×360)
BAplot(imputed_final$gpaq_md, imputed_final$a1952_md, "Q", "A1952","a)")
BAplot(imputed_final$gpaq_md, imputed_final$at1952_md, "Q", "A1952t", "b)")
BAplot(imputed_final$gpaq_md, imputed_final$a1040_md, "Q", "A1040", "c)")
BAplot(imputed_final$gpaq_md, imputed_final$at1040_md, "Q", "A1040t", "d)")
