# Supplementary material for: Assessing adherence to physical activity guidelines and correlates among older Korean adults with a focus on 10-minute bout duration using subjective and objective measures
Source: PLoS One. 2025 Jun 9;20(6):e0324342. doi: 10.1371/journal.pone.0324342 (PMC12148133; doi:10.1371/journal.pone.0324342)
Supplement: S1 File — SAS code (freely reusable with proper citation of KOGL Type 4 references [35,36]), unrestricted R code authored by researchers, and preprocessed data are provided. (ZIP) [file pone.0324342.s003.zip › SAScode.sas]

libname accel 'G:\³» µå¶óÀÌºê\3pknu\³í¹®\±è¿µÈÆ±è¼öÇö±³¼ö´Ô\½ÅÃ¼È°µ¿_±¹°Ç¿µ³í¹®\SAS data\HN17_PAM(°¡¼Óµµ°è_³ëÀÎ)';
libname all 'G:\³» µå¶óÀÌºê\3pknu\³í¹®\±è¿µÈÆ±è¼öÇö±³¼ö´Ô\½ÅÃ¼È°µ¿_±¹°Ç¿µ³í¹®\SAS data\HN17_ALL(°ËÁø_°Ç°­¼³¹®_¿µ¾ç)';

data monitors; set accel.HN17_PAM; run;
data all; set all.HN17_ALL; run;

/*
proc contents data=monitors; run;
proc contents data=all; run;
*/

 PROC SORT DATA=monitors; BY id; RUN;
 PROC SORT DATA=all;  BY id; RUN;

/*
data act_all; merge monitors all; by id; run;
 */

/*
proc contents data=nw_all; run;
proc contents data=wear_minute; run;
proc contents data=sum_all; run;
proc contents data=sum_nw; run;
proc contents data=sum_wear; run;
proc contents data=Nw60; run;
*/

data all_output; set all;
/* ÃâÃ³ (½ÃÀÛ): ±¹¹Î°Ç°­¿µ¾çÁ¶»ç_Á¦7±â(2016-2018)_¿ø½ÃÀÚ·á_ÀÌ¿ëÁöÄ§¼­ page 38  */

/* ÀÏ °ü·Ã °í°­µµ ½ÅÃ¼È°µ¿ ½Ã°£*/
IF BE3_71=1 & BE3_72 in (1,2,3,4,5,6,7) & BE3_73 not in (.,88,99) & BE3_74 not in (.,88,99) THEN do;
     pa_hb28_2 = BE3_73*60 + BE3_74*1 ; vig_t1=BE3_72*pa_hb28_2;
END;

/* ÀÏ °ü·Ã Áß°­µµ ½ÅÃ¼È°µ¿ ½Ã°£*/
IF BE3_81=1 & BE3_82 in (1,2,3,4,5,6,7) & BE3_83 not in (.,88,99) & BE3_84 not in (.,88,99) THEN do;
     pa_hb29_2 = BE3_83*60 + BE3_84*1 ; mod_t1=BE3_82*pa_hb29_2;
END;

/* ¿©°¡ °ü·Ã °í°­µµ ½ÅÃ¼È°µ¿ ½Ã°£*/
IF BE3_75=1 & BE3_76 in (1,2,3,4,5,6,7) & BE3_77 not in (.,88,99) & BE3_78 not in (.,88,99) THEN do
     pa_hb28_3 = BE3_77*60 + BE3_78*1 ; vig_t2=BE3_76*pa_hb28_3;
END;

/* ¿©°¡ °ü·Ã Áß°­µµ ½ÅÃ¼È°µ¿ ½Ã°£*/
IF BE3_85=1 & BE3_86 in (1,2,3,4,5,6,7) & BE3_87 not in (.,88,99) & BE3_88 not in (.,88,99) THEN do;
     pa_hb29_3 = BE3_87*60 + BE3_88*1 ; mod_t2=BE3_86*pa_hb29_3;
END;

/* Àå¼ÒÀÌµ¿ °ü·Ã ½ÅÃ¼È°µ¿ ½Ã°£*/
IF BE3_91=1 & BE3_92 in (1,2,3,4,5,6,7) & BE3_93 not in (.,88,99) & BE3_94 not in (.,88,99) THEN do;
     pa_hb30_2 = BE3_93*60 + BE3_94*1 ; walk_t2=BE3_92*pa_hb30_2;
END;

	vig_t = sum(vig_t1, vig_t2);
	vig_tt2 = vig_t*2;
	sum_mw = sum(mod_t1, walk_t2, mod_t2);
	IF vig_tt2^=. or sum_mw^=. THEN hour_vm = sum(vig_tt2, sum_mw);


/*>>> À¯»ê¼Ò½ÅÃ¼È°µ¿½ÇÃµÀ² */
IF ((BE3_71=1 & BE3_72 in (1,2,3,4,5,6,7) & pa_hb28_2^=.) or BE3_71=2)
 & ((BE3_81=1 & BE3_82 in (1,2,3,4,5,6,7) & pa_hb29_2^=.) or BE3_81=2)
 & ((BE3_75=1 & BE3_76 in (1,2,3,4,5,6,7) & pa_hb28_3^=.) or BE3_75=2)
 & ((BE3_85=1 & BE3_86 in (1,2,3,4,5,6,7) & pa_hb29_3^=.) or BE3_85=2)
 & ((BE3_91=1 &  BE3_92 in (1,2,3,4,5,6,7) & pa_hb30_2^=.) or BE3_91=2)
THEN pa_aerobic = (sum_mw>=150 or vig_t>=75 or hour_vm>=150);

/* ÃâÃ³ (³¡): ±¹¹Î°Ç°­¿µ¾çÁ¶»ç_Á¦7±â(2016-2018)_¿ø½ÃÀÚ·á_ÀÌ¿ëÁöÄ§¼­.hwp page 38  */

keep id age ainc edu de1_dg di1_dg di2_dg he_dm he_hchol he_htg he_hdl_st2 he_hp lq4_00 bs1_1 dr_month bp5 he_bmi marri_2 d_1_1 m_2_yr ec1_1 he_wc sex pa_aerobic hour_vm;
run;


/* HN17_ALL(°ËÁø_°Ç°­¼³¹®_¿µ¾ç) µ¥ÀÌÅÍ¿¡¼­ ¼³¹®Áö °á°ú µ¥ÀÌÅÍ (pa_aerobic) Ãâ·Â -> all_output.csv */
proc export data=work.all_output
    outfile="G:\³» µå¶óÀÌºê\3pknu\³í¹®\±è¿µÈÆ±è¼öÇö±³¼ö´Ô\½ÅÃ¼È°µ¿_±¹°Ç¿µ³í¹®\manuscript\Plos ONE\code\all_output.csv" 
    dbms=csv
    replace;
run;


/* ÃâÃ³ (½ÃÀÛ): ±¹¹Î°Ç°­¿µ¾çÁ¶»ç °¡¼Óµµ°è ¿ø½ÃÀÚ·á ÀÌ¿ëÁöÄ§¼­(2014-2017).hwp page 11  */

 %macro nw(nwperiod=);
data nw_all;   set monitors;
  by id day paxn;

  if first.day then nw_num=0;          /*non-wear period number*/

  if first.day or reset or stopped then do;
     strt_nw=0;          /*starting minute for the non-wear period*/
     end_nw=0;          /*ending minute for the non-wear period*/
     start=0;          /*indicator for starting to count the non-wear period*/
     dur_nw=0;          /*duration for the non-wear period*/
     reset=0;          /*indicator for resetting and starting over*/
     stopped=0;          /*indicator for stopping the non-wear period*/
     cnt_non_zero=0;          /*counter for the number of minutes with intensity between 1 and 99*/
  end;
  retain nw_num strt_nw end_nw stopped reset start cnt_non_zero dur_nw;    

  /*The non-wear period starts with a zero count*/
  if PAXINTEN=0 and start=0 then do;
        strt_nw=paxn;          /*assign the starting minute of non-wear*/  
        start=1;
  end;

  /*accumulate the number of the non-wear minutes*/
  if start and PAXINTEN=0 then
     end_nw=paxn;          /*keep track of the ending minute for the non-wear period*/  

  /*keep track of the number of minutes with intensity between 1-99*/  
  if 0<PAXINTEN<=99 then
     cnt_non_zero=cnt_non_zero+1;

 /*before reaching the 3 consecutive minutes of 1-99 intensity, if encounter one minute with zero intensity,
   reset the counter*/
  if PAXINTEN=0 then cnt_non_zero=0;   
 /*duration of non-wear period*/
  dur_nw=end_nw-strt_nw+1;

 /*A non-wear period ends with 3 consecutive minutes of 1-99 intensity, one missing count, or one minute
   with >99 intensity*/
  if (cnt_non_zero=3 or PAXINTEN=. or PAXINTEN>99 ) then do;
    if dur_nw<&nwperiod then reset=1;          /*reset if less than &nwperiod minutes of non-wear*/
    else stopped=1;
  end;   

  /*last minute of the day*/
  if last.day and dur_nw>=&nwperiod then stopped=1;

  /*output one record for each non-wear period*/   
  if stopped=1 then do;
       nw_num=nw_num+1;
       keep id day nw_num strt_nw end_nw dur_nw;
       output;
  end;
run;      


proc summary data=nw_all; 
  by id day;
  var dur_nw;
  output out=sum_nw
       sum=tot_dur_nw;
run; 


proc summary data=monitors;
  by id day age;
  var PAXINTEN;
  output out=sum_all
         n=tot_min;
run;


data nw_minutes(keep=id day paxn);   
  set nw_all;
  by id day nw_num;
  do i=strt_nw to end_nw by 1;
     paxn=i;
     output;
  end;
run;


data wear_minute(keep=id day paxn PAXINTEN);     
  merge monitors(in=in_all) nw_minutes(in=in_nw);
  by id day paxn;
  if in_all and not in_nw;
run;

/*summarize information from wear minutes*/  
proc summary data=wear_minute;
  by id day;
  var PAXINTEN;
  output out=sum_wear
         sum=tot_cnt_wr
         n=tot_min_wr;  
run;


data nw&nwperiod;
  merge sum_all(in=in_all) sum_nw(in=in_nw) sum_wear;
  by id day;
  if in_all;

  if tot_dur_nw=. then tot_dur_nw=0;  
  if tot_min_wr=. then tot_min_wr=0;  
  if tot_cnt_wr=. then tot_cnt_wr=0;  

  wear_hr=tot_min_wr/60; 
  tot_dur_nw=tot_dur_nw/60; 

       if epoch=120 then do; 
       tot_dur_nw=(tot_dur_nw*2); wear_hr=(wear_hr*2); tot_min=(tot_min*2); tot_cnt_wr=(tot_cnt_wr*2); 
       tot_min_wr=(tot_min_wr*2); 
       end;

       if epoch=10 then do; 
       tot_dur_nw=(tot_dur_nw*1/6); wear_hr=(wear_hr*1/6); tot_min=(tot_min*1/6); tot_cnt_wr=(tot_cnt_wr*1/6); 
       tot_min_wr=(tot_min_wr*1/6); 
       end;

  label
  tot_dur_nw='Total duration(hr) of non-wear periods in a day'
  wear_hr='Total number of wear hours for the day'
  tot_min='Total number of valid minutes within a day'
  tot_cnt_wr='Total intensity counts from all wear minutes in a day'
  tot_min_wr='Total number of wear minutes in a day';
  keep id day age tot_min tot_min_wr wear_hr tot_cnt_wr tot_dur_nw; 
run;

%mend nw;

%nw(nwperiod=60);          /*this is where the duration criterion for a non-wear period is set*/

/* HN17_PAM(°¡¼Óµµ°è_³ëÀÎ) µ¥ÀÌÅÍ¿¡¼­ non-wear ÆÇÁ¤ ±âÁØÀ» 60ºÐÀ¸·Î ¼³Á¤ÇÔ¿¡ µû¸¥ wear minutes µ¥ÀÌÅÍ -> nw60.csv  */
proc export data=work.nw60
    outfile="G:\³» µå¶óÀÌºê\3pknu\³í¹®\±è¿µÈÆ±è¼öÇö±³¼ö´Ô\½ÅÃ¼È°µ¿_±¹°Ç¿µ³í¹®\manuscript\Plos ONE\code\nw60.csv" 
    dbms=csv
    replace;
run;


data wear_shell; 
 retain last_stop 0; 
 set nw_all(drop=day nw_num dur_nw); 
 by id; 
 if first.id then do; 
 last_stop=0; 
 end; 
 do paxn=last_stop+1 to strt_nw-1; 
 __wear__ = 1; 
 output; 
 end; 
 do paxn=strt_nw to end_nw; 
 __wear__ = 0; 
 output; 
 end; 
 last_stop = end_nw; 
 if last.id then do; 
 if (end_nw < 10080) 
 then do paxn=end_nw+1 to 10080; 
 __wear__=1; 
 output; 
 end; 
 end; 
 keep id paxn __wear__;
run;

data monitors; 
 merge monitors wear_shell; 
 by id paxn; 
run;

proc datasets nolist; 
 delete wear_shell; 
run;


data monitors;
 set monitors; 
 * sedentary threshold *; /*¾É¾Æ¼­ ÇÏ´Â ¶Ç´Â ¸öÀ» ¸¹ÀÌ ¿òÁ÷ÀÌÁö ¾Ê´Â È°µ¿ ±âÁØ°ª Á¤ÀÇ*/
 sedthresh=0;

 * light threshold *; /*°¡º­¿î È°µ¿ ±âÁØ°ª Á¤ÀÇ*/
 lightthresh = 100;

* lifestyle moderate threshold is only defined for adults *; /*¼ºÀÎ ±âÁØ ÀÏ»ó»ýÈ°¿¡¼­ÀÇ È°µ¿ ±âÁØ°ª Á¤ÀÇ*/
 lifethresh = 760; 

 * moderate threshold *; /*º¸Åë °­µµÀÇ È°µ¿ ±âÁØ°ª Á¤ÀÇ (2020ÀÌ ¿øº» ±âÁØ, ±×·¯³ª º» ¿¬±¸ÀÇ ³ëÀÎ ±âÁØÀ¸·Î 1040¸¦ °í·Á) */
 modthresh=1040;       

 * vigorous threshold *; /*°Ý·ÄÇÑ È°µ¿ ±âÁØ°ª Á¤ÀÇ (5999°¡ ¿øº» ±âÁØ, ±×·¯³ª º» ¿¬±¸ÀÇ ³ëÀÎ ±âÁØÀ¸·Î 1952¸¦ °í·Á, ÄÚµå ±¸Çö ÆíÀÇ»ó ÀÌ ±âÁØÀ» mv·Î °í·Á) */
 vigthresh=1952;

 * sedentary activity *; /*¾É¾Æ¼­ ÇÏ´Â ¶Ç´Â ¸öÀ» ¸¹ÀÌ ¿òÁ÷ÀÌÁö ¾Ê´Â È°µ¿ ¿©ºÎ*/
 if (__wear__ = 1 and sedthresh <= PAXINTEN < lightthresh) then _s=1;
 else if PAXINTEN ne . then _s=0;

 * light activity *; /*°¡º­¿î È°µ¿ ¿©ºÎ*/
 if (lightthresh <= PAXINTEN < lifethresh) then _l=1;
 else if PAXINTEN ne . then _l=0;

 * lifestyle moderate activity - for adults only *; /*¼ºÀÎ ±âÁØ ÀÏ»ó»ýÈ°¿¡¼­ÀÇ È°µ¿ ¿©ºÎ*/
 if age >= 18 then do;
 if (lifethresh <= PAXINTEN < modthresh) then _ls=1;
 else if PAXINTEN ne . then _ls=0;
 end;

 * moderate or vigorous activity *; /*º¸Åë °­µµ ¶Ç´Â °Ý·ÄÇÑ È°µ¿ ¿©ºÎ*/
 if PAXINTEN >= modthresh then _mv=1;
 else if PAXINTEN ne . then _mv=0;

 * moderate activity *; /*º¸Åë °­µµ È°µ¿ ¿©ºÎ*/
 if modthresh <= PAXINTEN < vigthresh then _m=1;
 else if PAXINTEN ne . then _m=0; 

 * vigorous activity *; /*°Ý·ÄÇÑ È°µ¿ ¿©ºÎ*/
 if PAXINTEN >= vigthresh then _v=1;
 else if PAXINTEN ne . then _v=0; 

 * non-wear *; /*¹ÌÂø¿ë ¿©ºÎ*/
 if __wear__ = 0 then _nw=1;
 else _nw=0;

 run;

proc sort data=monitors; 
 by id day paxn; 
run;


%macro bouts(bout_flg=,boutperiod=);
data out&bout_flg&boutperiod;
 set monitors;
 by id day paxn;
 if first.day then mv_num=0; * number of activity bouts *; 

 if first.day or reset or stopped then do;
 strt_mv=0; * starting minute for the activity bout *; 
 end_mv=0; * ending minute for the activity bout *; 
 start=0; * indicator for starting the activity bout *; 
 reset=0; * indicator for resetting and starting over *; 
 mv_cnt=0; * number of minutes for the activity bout *; 
 stopped=0; * indicator for stopping the activity bout *; 
 end;
 retain mv_num strt_mv end_mv mv_cnt stopped reset start;

 * start the bout when a count with intensity >= the threshold is encountered *; 
 if &bout_flg=1 and start=0 then do; /*default start=0*/
 strt_mv=paxn; * assign the starting minute of the bout *; 
 start=1;
 end;

 * accumulate minutes with intensity counts >= the threshold *; 
 if start=1 and &bout_flg=1 then do; 
 mv_cnt=mv_cnt+1; 
 end_mv=paxn; * keep track of the ending minute for the bout *; 
 end;

 * stop when encounter a minute with intensity < threshold or missing *; 
 if &bout_flg in (0,.) then do;
 if mv_cnt<&boutperiod then reset=1; * reset if less than the bout length *; 
 else stopped=1;
 end;

 * last minute of the day *; 
 if last.day and mv_cnt>=&boutperiod then stopped=1;

 * output one record for each activity bout *; 
 if stopped=1 then do;
 dur_mv=end_mv-strt_mv+1;
 mv_num=mv_num+1; 
 output;
 label
 strt_mv='Starting minute for the activity bout'
 end_mv='Ending minute for the activity bout' 
 dur_mv='Duration(minutes) of activity bout' 
 mv_num='Number of activity bout';
 end;
 keep id day mv_num strt_mv end_mv dur_mv;
run;

proc sort data=out&bout_flg&boutperiod;
 by id day mv_num;
run;

proc summary data=out&bout_flg&boutperiod; 
 by id day;
 var dur_mv;
 output out=sum_mv
 sum=tot_dur_mv;
run;


data out&bout_flg&boutperiod._sum; 
 merge sum_all(in=in_all) sum_mv; 
 by id day;
 if in_all;
 if tot_dur_mv=. then tot_dur_mv=0;
 label
 %if &bout_flg=_s %then %do;
 tot_dur_mv="Total duration(minutes) of sedentary activity bouts (minimum &boutperiod minute bouts) in a day"
 %end; 
 %if &bout_flg=_l %then %do;
 tot_dur_mv="Total duration(minutes) of light activity bouts (minimum &boutperiod minute bouts) in a day"
 %end;
 %if &bout_flg=_ls %then %do;
 tot_dur_mv="Total duration(minutes) of lifestyle activity bouts (minimum &boutperiod minute bouts) in a day"
 %end;
 %if &bout_flg=_mv %then %do;
 tot_dur_mv="Total duration(minutes) of moderate or vigorous activity bouts (minimum &boutperiod minute bouts) in a day"
 %end;
 %if &bout_flg=_m %then %do;
 tot_dur_mv="Total duration(minutes) of moderate activity bouts (minimum &boutperiod minute bouts) in a day"
 %end;
 %if &bout_flg=_v %then %do;
 tot_dur_mv="Total duration(minutes) of vigorous activity bouts (minimum &boutperiod minute bouts) in a day"
 %end;
 ;
if epoch=120 then tot_dur_mv=(tot_dur_mv*2); *120s;
if epoch=10 then tot_dur_mv=(tot_dur_mv*1/6); *10s;
 keep id day tot_dur_mv;
 rename
 tot_dur_mv=tot_dur&bout_flg&boutperiod;
run;
%mend bouts;


/*  ÃâÃ³ (³¡): ±¹¹Î°Ç°­¿µ¾çÁ¶»ç °¡¼Óµµ°è ¿ø½ÃÀÚ·á ÀÌ¿ëÁöÄ§¼­(2014-2017).hwp page 17  */

 %bouts(bout_flg=_mv, boutperiod=10);   /* 1040 cpm */
 %bouts(bout_flg=_v, boutperiod=10);      /* 1952 cpm */


/* HN17_PAM(°¡¼Óµµ°è_³ëÀÎ) µ¥ÀÌÅÍ¿¡¼­ °¡¼Óµµ°è °á°ú µ¥ÀÌÅÍ Áß ÀÏ¹ÝÀûÀÎ 10ºÐ bout¸¦ »ç¿ëÇÑ µÎ  °á°ú (mv10_1040, mv10_1952) Ãâ·Â -> mv10_1040.csv, mv10_1952.csv  */
proc export data=work.out_mv10_sum
    outfile="G:\³» µå¶óÀÌºê\3pknu\³í¹®\±è¿µÈÆ±è¼öÇö±³¼ö´Ô\½ÅÃ¼È°µ¿_±¹°Ç¿µ³í¹®\manuscript\Plos ONE\code\mv10_1040.csv" 
    dbms=csv
    replace;
run;
proc export data=work.out_v10_sum
    outfile="G:\³» µå¶óÀÌºê\3pknu\³í¹®\±è¿µÈÆ±è¼öÇö±³¼ö´Ô\½ÅÃ¼È°µ¿_±¹°Ç¿µ³í¹®\manuscript\Plos ONE\code\mv10_1952.csv" 
    dbms=csv
    replace;
run;


/*  ÃâÃ³ (½ÃÀÛ): ±¹¹Î°Ç°­¿µ¾çÁ¶»ç °¡¼Óµµ°è ¿ø½ÃÀÚ·á ÀÌ¿ëÁöÄ§¼­(2014-2017).hwp page 18  */


%macro bouts_8of10(bout_flg=); 
data out&bout_flg; set monitors;
 by id day paxn;

 * set up a 10 minute window *;
 array win_paxn(*) win_paxn1-win_paxn10; * minute *; 
 array win_int(*) win_int1-win_int10; * intensity *; 
 array win_flg(*) win_flg1-win_flg10; * bout flag *; 

 if first.day then
 mv_num=0; * number of activity bouts *; 

 if first.day or stopped or reset then do;
 strt_mv=0; * starting minute for the bout *; 
 end_mv=0; * ending minute for the bout *; 
 found=0; * set to 1 if a bout has been established *; 
 reset=0; * reset the counts and start over *;
 stopped=0; * indicator for stopping the bout *;
 start=0; * start set to 1 if one above the threshold count is encountered *;
 mv_cnt=0; * number of minutes with counts >= the threshold *;
 sum10=.; * the total intensity counts from the 10 minute window *;
 cnt_below=0; * counter for number of minutes with intensity below the threshold *; 
 do i=1 to 10; * initialize the 10 minute window *; 
 win_paxn(i)=0;
 win_int(i)=0;
 win_flg(i)=0;
 end;
 end;
 retain mv_num reset strt_mv end_mv start mv_cnt found stopped sum10 cnt_below;
 retain win_paxn1-win_paxn10;
 retain win_int1-win_int10;
 retain win_flg1-win_flg10;

* if the intensity count is >= the threshold, start the bout *; 
 if &bout_flg=1 and start=0 then
 start=1;

 * accumulate the counts *;
 if start=1 then mv_cnt=mv_cnt+1;

 * set up a moving window of 10 minutes *; 
 if 1<=mv_cnt<=10 and not found then do;
 win_paxn(mv_cnt)=paxn;
 win_int(mv_cnt)=paxinten;
 win_flg(mv_cnt)=&bout_flg;
 if paxinten = . then reset=1; 
 * if encounter a missing count before reaching the 10 minute count, reset and start again *; 
 end;

 * when reach 10 minutes, count the total number of intensity counts that are >= threshold *;
 if mv_cnt=10 and not reset then sum10=sum(of win_flg1-win_flg10); 

 * if 8 out of 10 minutes with intensity counts >= the threshold, a bout is established *;
 if sum10>=8 then found=1; 

 * if less than 8 minutes with intensity counts>= the threshold, continue to search *;
 * move the 10-minute window down, one minute at a time *; 
 else if 0<sum10<8 and mv_cnt>10 then do; 
if paxinten=. then reset=1; * if the 10th minute has a missing count, reset and start again *; 
 else do;
 do i=1 to 9; 
 win_paxn(i)=win_paxn(i+1);
 win_int(i)=win_int(i+1);
 win_flg(i)=win_flg(i+1);
 end; * read in minute 10 *; 
 win_paxn(10)=paxn;
 win_int(10)=paxinten;
 win_flg(10)=&bout_flg;
 sum10=sum(of win_flg1-win_flg10);
 end;
 end;
 if sum10 in (0) then reset=1; * skip the windows with no valid minutes *; 

 * after the bout is established *;
 if found then do; 

 * assign the starting minute for the activity bout *;
 if strt_mv= 0 then do; 
 do i=1 to 10;
 if win_flg(i)=1 then do; * find the first minute with intensity count>=the threshold *; 
 strt_mv=win_paxn(i);
 i=11;
 end;
 end;
 end;

 * assign the ending minute for the activity bout *;
 if end_mv=0 then do; * the last 2 minutes in the 10 minute window are below the threshold *;
 if win_flg(9)=0 and win_flg(10)=0 then do; 
 end_mv= win_paxn(8);
 cnt_below=2;
 end;

* the last minute in the 10 minute window is below the threshold *;
 else if win_flg(10)=0 then do; 
 end_mv=win_paxn(9);
 cnt_below=1;
 end;
 else
 end_mv=win_paxn(10); 
 end;

 if paxn>win_paxn(10) then do; 
 if &bout_flg=1 then do; 
 cnt_below=0;
 end_mv=paxn;
 end;
 if &bout_flg=0 then
 cnt_below=cnt_below+1; 
 * keep track of the number of minutes with intensity counts below the threshold *; 
 end; 
 * bout terminates if 3 consecutive minutes below the threshold are encountered, or a missing count, 
 or the last minute of the day *;
 if cnt_below=3 or last.day or &bout_flg=. then stopped=1; 
end;

* output one record for each activity bout *; 
 if stopped=1 then do; 
 dur_mv=end_mv-strt_mv+1;
 mv_num=mv_num+1;
 keep id day mv_num strt_mv end_mv dur_mv;
 output;
 end;
run;
proc sort data=out&bout_flg;
 by id day mv_num;
run;


proc summary data=out&bout_flg;
 by id day;
 var dur_mv;
 output out=sum_mv
 sum=tot_dur_mv;
run;


data out&bout_flg._sum;
 merge sum_all(in=in_all) sum_mv;
 by id day;
 if in_all;
 if tot_dur_mv=. then tot_dur_mv=0;
 label
 %if &bout_flg=_mv %then %do;
 tot_dur_mv="Total duration(min) of moderate or vigorous activity bouts (8 out of 10 minutes) in a day"
 %end;
 %if &bout_flg=_m %then %do;
 tot_dur_mv="Total duration(min) of moderate activity bouts (8 out of 10 minutes) in a day"
%end;
 %if &bout_flg=_v %then %do;
 tot_dur_mv="Total duration(min) of vigorous activity bouts (8 out of 10 minutes) in a day"
 %end;
 ;
 if epoch=120 then tot_dur_mv=(tot_dur_mv*2); *120s;
if epoch=10 then tot_dur_mv=(tot_dur_mv*1/6); *10s;
 keep id day tot_dur_mv;
 rename
 tot_dur_mv=tot_dur&bout_flg;
run;
%mend bouts_8of10;


/*  ÃâÃ³ (³¡): ±¹¹Î°Ç°­¿µ¾çÁ¶»ç °¡¼Óµµ°è ¿ø½ÃÀÚ·á ÀÌ¿ëÁöÄ§¼­(2014-2017).hwp page 21  */


/*  ¡Ã10 min of continuous MVPA with 1 to 2 min tolerance  */
%bouts_8of10(bout_flg=_mv);   /* 1040 cpm */
%bouts_8of10(bout_flg=_v);      /* 1952 cpm */


/* HN17_PAM(°¡¼Óµµ°è_³ëÀÎ) µ¥ÀÌÅÍ¿¡¼­ °¡¼Óµµ°è °á°ú µ¥ÀÌÅÍ Áß 1~2 min tolerated 10ºÐ bout °á°úµé (mvt10_1040, mvt10_1952) Ãâ·Â -> mvt10_1040.csv, mvt10_1952.csv  */
proc export data=work.out_mv_sum
    outfile="G:\³» µå¶óÀÌºê\3pknu\³í¹®\±è¿µÈÆ±è¼öÇö±³¼ö´Ô\½ÅÃ¼È°µ¿_±¹°Ç¿µ³í¹®\manuscript\Plos ONE\code\mvt10_1040.csv" 
    dbms=csv
    replace;
run;
proc export data=work.out_v_sum
    outfile="G:\³» µå¶óÀÌºê\3pknu\³í¹®\±è¿µÈÆ±è¼öÇö±³¼ö´Ô\½ÅÃ¼È°µ¿_±¹°Ç¿µ³í¹®\manuscript\Plos ONE\code\mvt10_1952.csv" 
    dbms=csv
    replace;
run;
