# Supplementary material for: Assessing adherence to physical activity guidelines and correlates among older Korean adults with a focus on 10-minute bout duration using subjective and objective measures
Source: PLoS One. 2025 Jun 9;20(6):e0324342. doi: 10.1371/journal.pone.0324342 (PMC12148133; doi:10.1371/journal.pone.0324342)
Supplement: S1 File — SAS code (freely reusable with proper citation of KOGL Type 4 references [35,36]), unrestricted R code authored by researchers, and preprocessed data are provided. (ZIP) [file pone.0324342.s003.zip › mv10_1040.csv]

ID	day	tot_dur_mv10
A601169401	1	0
A601169401	2	19
A601169401	3	38
A601169401	4	0
A601169401	5	21
A601169401	6	0
A601169401	7	0
A601208501	1	127
A601208501	2	76
A601208501	3	90
A601208501	4	106
A601208501	5	93
A601208501	6	11
A601208501	7	0
A601208502	1	0
A601208502	2	0
A601208502	3	20
A601208502	4	12
A601208502	5	0
A601208502	6	10
A601208502	7	0
A601286701	1	39
A601286701	2	10
A601286701	3	0
A601286701	4	0
A601286701	5	24
A601286701	6	71
A601286701	7	10
A601373401	1	91
A601373401	2	54
A601373401	3	0
A601373401	4	11
A601373401	5	0
A601373401	6	0
A601373401	7	0
A602194901	1	10
A602194901	2	29
A602194901	3	39
A602194901	4	25
A602194901	5	13
A602194901	6	35
A602194901	7	32
A602222102	1	0
A602222102	2	0
A602222102	3	0
A602222102	4	0
A602222102	5	0
A602222102	6	0
A602222102	7	0
A602228904	1	12
A602228904	2	0
A602228904	3	10
A602228904	4	0
A602228904	5	23
A602228904	6	22
A602228904	7	12
A602300301	1	0
A602300301	2	10
A602300301	3	0
A602300301	4	0
A602300301	5	0
A602300301	6	42
A602300301	7	57
A602330901	1	0
A602330901	2	16
A602330901	3	11
A602330901	4	0
A602330901	5	0
A602330901	6	10
A602330901	7	0
A602341101	1	58
A602341101	2	23
A602341101	3	11
A602341101	4	38
A602341101	5	0
A602341101	6	0
A602341101	7	23
A602341102	1	10
A602341102	2	100
A602341102	3	0
A602341102	4	108
A602341102	5	0
A602341102	6	99
A602341102	7	11
A603222101	1	25
A603222101	2	0
A603222101	3	0
A603222101	4	0
A603222101	5	0
A603222101	6	12
A603222101	7	0
A603232301	1	0
A603232301	2	25
A603232301	3	0
A603232301	4	14
A603232301	5	0
A603232301	6	20
A603232301	7	0
A603232302	1	0
A603232302	2	0
A603232302	3	0
A603232302	4	0
A603232302	5	0
A603232302	6	0
A603232302	7	0
A603325801	1	58
A603325801	2	77
A603325801	3	76
A603325801	4	25
A603325801	5	65
A603325801	6	48
A603325801	7	63
A603336001	1	14
A603336001	2	24
A603336001	3	20
A603336001	4	0
A603336001	5	12
A603336001	6	23
A603336001	7	12
A604186401	1	0
A604186401	2	0
A604186401	3	0
A604186401	4	0
A604186401	5	0
A604186401	6	0
A604186401	7	0
A604279901	1	187
A604279901	2	157
A604279901	3	0
A604279901	4	99
A604279901	5	181
A604279901	6	0
A604279901	7	0
A604346201	1	19
A604346201	2	17
A604346201	3	71
A604346201	4	0
A604346201	5	20
A604346201	6	0
A604346201	7	103
A604370002	1	0
A604370002	2	0
A604370002	3	24
A604370002	4	0
A604370002	5	0
A604370002	6	0
A604370002	7	0
A604378501	1	0
A604378501	2	40
A604378501	3	48
A604378501	4	0
A604378501	5	58
A604378501	6	0
A604378501	7	0
A604415901	1	0
A604415901	2	0
A604415901	3	35
A604415901	4	11
A604415901	5	15
A604415901	6	0
A604415901	7	0
A605211901	1	12
A605211901	2	153
A605211901	3	163
A605211901	4	130
A605211901	5	0
A605211901	6	147
A605211901	7	11
A606256101	1	40
A606256101	2	69
A606256101	3	17
A606256101	4	136
A606256101	5	127
A606256101	6	61
A606256101	7	115
A606336002	1	0
A606336002	2	0
A606336002	3	0
A606336002	4	21
A606336002	5	0
A606336002	6	0
A606336002	7	0
A606346201	1	11
A606346201	2	0
A606346201	3	103
A606346201	4	25
A606346201	5	80
A606346201	6	47
A606346201	7	99
A607232301	1	0
A607232301	2	11
A607232301	3	0
A607232301	4	0
A607232301	5	23
A607232301	6	0
A607232301	7	0
A608215301	1	13
A608215301	2	21
A608215301	3	18
A608215301	4	0
A608215301	5	34
A608215301	6	50
A608215301	7	0
A608346201	1	149
A608346201	2	54
A608346201	3	30
A608346201	4	0
A608346201	5	0
A608346201	6	25
A608346201	7	41
A609288402	1	0
A609288402	2	0
A609288402	3	28
A609288402	4	0
A609288402	5	0
A609288402	6	0
A609288402	7	0
A609324101	1	0
A609324101	2	0
A609324101	3	0
A609324101	4	0
A609324101	5	10
A609324101	6	0
A609324101	7	0
A609342801	1	0
A609342801	2	11
A609342801	3	40
A609342801	4	10
A609342801	5	0
A609342801	6	31
A609342801	7	0
A609342802	1	0
A609342802	2	0
A609342802	3	0
A609342802	4	0
A609342802	5	0
A609342802	6	0
A609342802	7	0
A610398901	1	17
A610398901	2	0
A610398901	3	0
A610398901	4	0
A610398901	5	151
A610398901	6	0
A610398901	7	0
A611249301	1	0
A611249301	2	0
A611249301	3	33
A611249301	4	0
A611249301	5	0
A611249301	6	0
A611249301	7	0
A611249302	1	0
A611249302	2	0
A611249302	3	0
A611249302	4	0
A611249302	5	0
A611249302	6	0
A611249302	7	0
A611293503	1	10
A611293503	2	0
A611293503	3	0
A611293503	4	0
A611293503	5	0
A611293503	6	0
A611293503	7	0
A611322401	1	46
A611322401	2	0
A611322401	3	0
A611322401	4	0
A611322401	5	0
A611322401	6	0
A611322401	7	12
A611322402	1	14
A611322402	2	0
A611322402	3	19
A611322402	4	0
A611322402	5	0
A611322402	6	0
A611322402	7	17
A612293501	1	0
A612293501	2	0
A612293501	3	18
A612293501	4	0
A612293501	5	0
A612293501	6	0
A612293501	7	0
A612356402	1	0
A612356402	2	0
A612356402	3	0
A612356402	4	0
A612356402	5	0
A612356402	6	0
A612356402	7	0
A613194901	1	29
A613194901	2	29
A613194901	3	84
A613194901	4	58
A613194901	5	98
A613194901	6	40
A613194901	7	51
A614191502	1	0
A614191502	2	23
A614191502	3	0
A614191502	4	0
A614191502	5	15
A614191502	6	12
A614191502	7	24
A614191503	1	0
A614191503	2	0
A614191503	3	0
A614191503	4	12
A614191503	5	0
A614191503	6	0
A614191503	7	0
A614205101	1	26
A614205101	2	50
A614205101	3	28
A614205101	4	19
A614205101	5	0
A614205101	6	0
A614205101	7	0
A614235701	1	11
A614235701	2	11
A614235701	3	0
A614235701	4	0
A614235701	5	0
A614235701	6	0
A614235701	7	0
A614235702	1	21
A614235702	2	21
A614235702	3	27
A614235702	4	17
A614235702	5	20
A614235702	6	10
A614235702	7	25
A614249301	1	34
A614249301	2	0
A614249301	3	0
A614249301	4	0
A614249301	5	33
A614249301	6	15
A614249301	7	21
A614322403	1	21
A614322403	2	0
A614322403	3	22
A614322403	4	0
A614322403	5	0
A614322403	6	0
A614322403	7	0
A615213601	1	0
A615213601	2	0
A615213601	3	0
A615213601	4	10
A615213601	5	0
A615213601	6	0
A615213601	7	0
A615213602	1	28
A615213602	2	17
A615213602	3	0
A615213602	4	21
A615213602	5	22
A615213602	6	0
A615213602	7	25
A615370001	1	0
A615370001	2	35
A615370001	3	27
A615370001	4	24
A615370001	5	11
A615370001	6	23
A615370001	7	15
A617171101	1	0
A617171101	2	0
A617171101	3	0
A617171101	4	0
A617171101	5	0
A617171101	6	77
A617171101	7	0
A617213601	1	32
A617213601	2	28
A617213601	3	58
A617213601	4	16
A617213601	5	100
A617213601	6	70
A617213601	7	74
A617213602	1	63
A617213602	2	27
A617213602	3	49
A617213602	4	0
A617213602	5	103
A617213602	6	69
A617213602	7	75
A617310503	1	26
A617310503	2	0
A617310503	3	0
A617310503	4	0
A617310503	5	44
A617310503	6	37
A617310503	7	0
A618174502	1	14
A618174502	2	25
A618174502	3	26
A618174502	4	0
A618174502	5	0
A618174502	6	40
A618174502	7	0
A618234001	1	49
A618234001	2	30
A618234001	3	0
A618234001	4	26
A618234001	5	0
A618234001	6	0
A618234001	7	55
A619213601	1	12
A619213601	2	11
A619213601	3	18
A619213601	4	0
A619213601	5	11
A619213601	6	32
A619213601	7	0
A619347901	1	67
A619347901	2	55
A619347901	3	91
A619347901	4	71
A619347901	5	78
A619347901	6	70
A619347901	7	63
A619347902	1	0
A619347902	2	33
A619347902	3	86
A619347902	4	0
A619347902	5	33
A619347902	6	0
A619347902	7	0
A619390401	1	12
A619390401	2	41
A619390401	3	70
A619390401	4	68
A619390401	5	73
A619390401	6	64
A619390401	7	80
A621319001	1	22
A621319001	2	0
A621319001	3	0
A621319001	4	0
A621319001	5	0
A621319001	6	14
A621319001	7	0
A624244201	1	40
A624244201	2	23
A624244201	3	32
A624244201	4	25
A624244201	5	73
A624244201	6	31
A624244201	7	72
A624244202	1	48
A624244202	2	11
A624244202	3	15
A624244202	4	58
A624244202	5	35
A624244202	6	66
A624244202	7	40
A624291802	1	12
A624291802	2	0
A624291802	3	0
A624291802	4	11
A624291802	5	30
A624291802	6	0
A624291802	7	0
A625172801	1	61
A625172801	2	39
A625172801	3	36
A625172801	4	32
A625172801	5	52
A625172801	6	37
A625172801	7	31
A625172802	1	21
A625172802	2	22
A625172802	3	12
A625172802	4	0
A625172802	5	42
A625172802	6	34
A625172802	7	67
A625200001	1	0
A625200001	2	12
A625200001	3	38
A625200001	4	38
A625200001	5	0
A625200001	6	39
A625200001	7	40
A626225501	1	15
A626225501	2	63
A626225501	3	0
A626225501	4	0
A626225501	5	83
A626225501	6	12
A626225501	7	0
A626256101	1	0
A626256101	2	52
A626256101	3	0
A626256101	4	0
A626256101	5	0
A626256101	6	48
A626256101	7	59
A626256102	1	36
A626256102	2	72
A626256102	3	49
A626256102	4	23
A626256102	5	43
A626256102	6	14
A626256102	7	38
A626269701	1	0
A626269701	2	0
A626269701	3	0
A626269701	4	15
A626269701	5	0
A626269701	6	0
A626269701	7	0
A627191501	1	11
A627191501	2	0
A627191501	3	28
A627191501	4	0
A627191501	5	0
A627191501	6	0
A627191501	7	0
A628186402	1	0
A628186402	2	0
A628186402	3	11
A628186402	4	15
A628186402	5	10
A628186402	6	0
A628186402	7	26
A628402301	1	0
A628402301	2	0
A628402301	3	0
A628402301	4	13
A628402301	5	12
A628402301	6	0
A628402301	7	0
A628412501	1	41
A628412501	2	22
A628412501	3	87
A628412501	4	13
A628412501	5	33
A628412501	6	18
A628412501	7	57
A629235701	1	10
A629235701	2	0
A629235701	3	16
A629235701	4	41
A629235701	5	28
A629235701	6	0
A629235701	7	52
A629245901	1	0
A629245901	2	14
A629245901	3	12
A629245901	4	0
A629245901	5	16
A629245901	6	21
A629245901	7	24
A629364902	1	68
A629364902	2	61
A629364902	3	82
A629364902	4	105
A629364902	5	56
A629364902	6	96
A629364902	7	65
A629402301	1	32
A629402301	2	10
A629402301	3	13
A629402301	4	56
A629402301	5	46
A629402301	6	32
A629402301	7	21
A629414201	1	17
A629414201	2	0
A629414201	3	55
A629414201	4	0
A629414201	5	0
A629414201	6	0
A629414201	7	0
A630285001	1	59
A630285001	2	93
A630285001	3	34
A630285001	4	46
A630285001	5	67
A630285001	6	79
A630285001	7	59
A630296901	1	149
A630296901	2	118
A630296901	3	38
A630296901	4	119
A630296901	5	88
A630296901	6	177
A630296901	7	94
A631264601	1	75
A631264601	2	88
A631264601	3	62
A631264601	4	72
A631264601	5	72
A631264601	6	31
A631264601	7	62
A632220402	1	0
A632220402	2	0
A632220402	3	0
A632220402	4	0
A632220402	5	0
A632220402	6	0
A632220402	7	0
A632375101	1	85
A632375101	2	60
A632375101	3	0
A632375101	4	0
A632375101	5	75
A632375101	6	84
A632375101	7	0
A633200004	1	66
A633200004	2	37
A633200004	3	0
A633200004	4	0
A633200004	5	43
A633200004	6	25
A633200004	7	21
A633218701	1	0
A633218701	2	10
A633218701	3	0
A633218701	4	0
A633218701	5	0
A633218701	6	0
A633218701	7	0
A633225505	1	140
A633225505	2	54
A633225505	3	66
A633225505	4	58
A633225505	5	60
A633225505	6	45
A633225505	7	0
A633300301	1	17
A633300301	2	0
A633300301	3	14
A633300301	4	0
A633300301	5	53
A633300301	6	150
A633300301	7	33
A633312201	1	0
A633312201	2	0
A633312201	3	28
A633312201	4	13
A633312201	5	25
A633312201	6	43
A633312201	7	0
A634227202	1	0
A634227202	2	0
A634227202	3	0
A634227202	4	23
A634227202	5	0
A634227202	6	0
A634227202	7	0
A634235703	1	11
A634235703	2	0
A634235703	3	0
A634235703	4	26
A634235703	5	14
A634235703	6	0
A634235703	7	13
A634307101	1	0
A634307101	2	0
A634307101	3	10
A634307101	4	0
A634307101	5	13
A634307101	6	0
A634307101	7	44
A635322401	1	0
A635322401	2	54
A635322401	3	0
A635322401	4	13
A635322401	5	0
A635322401	6	25
A635322401	7	43
A635354702	1	0
A635354702	2	14
A635354702	3	0
A635354702	4	0
A635354702	5	13
A635354702	6	0
A635354702	7	0
A636215301	1	0
A636215301	2	21
A636215301	3	21
A636215301	4	0
A636215301	5	11
A636215301	6	0
A636215301	7	0
A636283301	1	91
A636283301	2	0
A636283301	3	0
A636283301	4	87
A636283301	5	113
A636283301	6	88
A636283301	7	130
A636283302	1	0
A636283302	2	11
A636283302	3	0
A636283302	4	31
A636283302	5	37
A636283302	6	0
A636283302	7	30
A636329201	1	0
A636329201	2	0
A636329201	3	0
A636329201	4	0
A636329201	5	0
A636329201	6	24
A636329201	7	0
A638375101	1	60
A638375101	2	63
A638375101	3	69
A638375101	4	0
A638375101	5	35
A638375101	6	67
A638375101	7	0
A638375102	1	48
A638375102	2	10
A638375102	3	11
A638375102	4	11
A638375102	5	24
A638375102	6	0
A638375102	7	0
B601278201	1	0
B601278201	2	0
B601278201	3	0
B601278201	4	0
B601278201	5	0
B601278201	6	10
B601278201	7	0
B602188101	1	10
B602188101	2	0
B602188101	3	0
B602188101	4	0
B602188101	5	0
B602188101	6	0
B602188101	7	0
B602276501	1	0
B602276501	2	0
B602276501	3	0
B602276501	4	0
B602276501	5	0
B602276501	6	0
B602276501	7	0
B602358101	1	0
B602358101	2	0
B602358101	3	0
B602358101	4	0
B602358101	5	0
B602358101	6	0
B602358101	7	0
B604172801	1	13
B604172801	2	10
B604172801	3	0
B604172801	4	0
B604172801	5	24
B604172801	6	0
B604172801	7	0
B604181301	1	0
B604181301	2	29
B604181301	3	0
B604181301	4	24
B604181301	5	0
B604181301	6	0
B604181301	7	0
B604208501	1	0
B604208501	2	0
B604208501	3	0
B604208501	4	0
B604208501	5	0
B604208501	6	0
B604208501	7	0
B604230601	1	24
B604230601	2	0
B604230601	3	60
B604230601	4	19
B604230601	5	0
B604230601	6	24
B604230601	7	40
B604237401	1	0
B604237401	2	0
B604237401	3	0
B604237401	4	0
B604237401	5	0
B604237401	6	0
B604237401	7	0
B604247601	1	0
B604247601	2	0
B604247601	3	0
B604247601	4	0
B604247601	5	0
B604247601	6	0
B604247601	7	0
B604261201	1	0
B604261201	2	0
B604261201	3	23
B604261201	4	0
B604261201	5	0
B604261201	6	0
B604261201	7	0
B604315601	1	0
B604315601	2	11
B604315601	3	0
B604315601	4	0
B604315601	5	0
B604315601	6	0
B604315601	7	0
B604344501	1	0
B604344501	2	0
B604344501	3	0
B604344501	4	0
B604344501	5	0
B604344501	6	0
B604344501	7	0
B604353001	1	10
B604353001	2	27
B604353001	3	0
B604353001	4	0
B604353001	5	0
B604353001	6	0
B604353001	7	0
B605274801	1	55
B605274801	2	28
B605274801	3	0
B605274801	4	26
B605274801	5	14
B605274801	6	17
B605274801	7	66
B605274802	1	21
B605274802	2	13
B605274802	3	44
B605274802	4	39
B605274802	5	22
B605274802	6	28
B605274802	7	24
B605322401	1	0
B605322401	2	0
B605322401	3	0
B605322401	4	67
B605322401	5	0
B605322401	6	0
B605322401	7	0
B605407402	1	0
B605407402	2	36
B605407402	3	42
B605407402	4	24
B605407402	5	82
B605407402	6	76
B605407402	7	10
B606317301	1	140
B606317301	2	193
B606317301	3	124
B606317301	4	113
B606317301	5	130
B606317301	6	143
B606317301	7	121
B607230601	1	0
B607230601	2	0
B607230601	3	0
B607230601	4	0
B607230601	5	0
B607230601	6	0
B607230601	7	0
B607230602	1	0
B607230602	2	0
B607230602	3	0
B607230602	4	0
B607230602	5	0
B607230602	6	0
B607230602	7	0
B607312201	1	49
B607312201	2	19
B607312201	3	38
B607312201	4	22
B607312201	5	30
B607312201	6	41
B607312201	7	38
B608245901	1	0
B608245901	2	0
B608245901	3	0
B608245901	4	0
B608245901	5	11
B608245901	6	0
B608245901	7	10
B608262901	1	27
B608262901	2	31
B608262901	3	40
B608262901	4	0
B608262901	5	11
B608262901	6	26
B608262901	7	0
B609261202	1	0
B609261202	2	0
B609261202	3	0
B609261202	4	0
B609261202	5	0
B609261202	6	0
B609261202	7	0
B610240801	1	95
B610240801	2	77
B610240801	3	12
B610240801	4	64
B610240801	5	67
B610240801	6	92
B610240801	7	0
B610290102	1	50
B610290102	2	71
B610290102	3	51
B610290102	4	43
B610290102	5	55
B610290102	6	55
B610290102	7	20
B610330901	1	206
B610330901	2	212
B610330901	3	166
B610330901	4	0
B610330901	5	182
B610330901	6	166
B610330901	7	48
B613223801	1	55
B613223801	2	46
B613223801	3	0
B613223801	4	34
B613223801	5	45
B613223801	6	34
B613223801	7	58
B613223802	1	22
B613223802	2	0
B613223802	3	38
B613223802	4	0
B613223802	5	40
B613223802	6	0
B613223802	7	27
B613227201	1	56
B613227201	2	52
B613227201	3	98
B613227201	4	81
B613227201	5	44
B613227201	6	40
B613227201	7	38
B613234001	1	0
B613234001	2	59
B613234001	3	0
B613234001	4	21
B613234001	5	0
B613234001	6	0
B613234001	7	0
B613269701	1	19
B613269701	2	0
B613269701	3	0
B613269701	4	0
B613269701	5	0
B613269701	6	0
B613269701	7	0
B613308801	1	0
B613308801	2	0
B613308801	3	0
B613308801	4	0
B613308801	5	0
B613308801	6	0
B613308801	7	0
B614218701	1	48
B614218701	2	0
B614218701	3	16
B614218701	4	78
B614218701	5	15
B614218701	6	15
B614218701	7	25
B614254405	1	0
B614254405	2	24
B614254405	3	0
B614254405	4	0
B614254405	5	0
B614254405	6	0
B614254405	7	12
B614279901	1	11
B614279901	2	12
B614279901	3	37
B614279901	4	0
B614279901	5	74
B614279901	6	33
B614279901	7	11
C601242501	1	0
C601242501	2	23
C601242501	3	19
C601242501	4	51
C601242501	5	13
C601242501	6	105
C601242501	7	0
C601313901	1	181
C601313901	2	161
C601313901	3	76
C601313901	4	84
C601313901	5	34
C601313901	6	64
C601313901	7	112
C601339401	1	0
C601339401	2	0
C601339401	3	15
C601339401	4	0
C601339401	5	0
C601339401	6	0
C601339401	7	0
C601339402	1	0
C601339402	2	14
C601339402	3	0
C601339402	4	0
C601339402	5	0
C601339402	6	0
C601339402	7	0
C604256101	1	0
C604256101	2	0
C604256101	3	0
C604256101	4	0
C604256101	5	0
C604256101	6	0
C604256101	7	0
C604268001	1	0
C604268001	2	0
C604268001	3	16
C604268001	4	15
C604268001	5	14
C604268001	6	0
C604268001	7	0
C604276501	1	10
C604276501	2	24
C604276501	3	85
C604276501	4	0
C604276501	5	0
C604276501	6	0
C604276501	7	0
C606184701	1	0
C606184701	2	0
C606184701	3	0
C606184701	4	0
C606184701	5	23
C606184701	6	0
C606184701	7	0
C606341105	1	0
C606341105	2	0
C606341105	3	0
C606341105	4	0
C606341105	5	0
C606341105	6	27
C606341105	7	31
C607174502	1	0
C607174502	2	0
C607174502	3	0
C607174502	4	0
C607174502	5	0
C607174502	6	0
C607174502	7	0
C607257802	1	109
C607257802	2	82
C607257802	3	91
C607257802	4	98
C607257802	5	91
C607257802	6	0
C607257802	7	102
C607273101	1	0
C607273101	2	13
C607273101	3	0
C607273101	4	28
C607273101	5	0
C607273101	6	14
C607273101	7	11
C607324101	1	0
C607324101	2	0
C607324101	3	0
C607324101	4	13
C607324101	5	0
C607324101	6	0
C607324101	7	0
C607342801	1	0
C607342801	2	0
C607342801	3	11
C607342801	4	0
C607342801	5	0
C607342801	6	0
C607342801	7	0
C607342802	1	0
C607342802	2	0
C607342802	3	0
C607342802	4	0
C607342802	5	0
C607342802	6	0
C607342802	7	0
C607358101	1	85
C607358101	2	34
C607358101	3	150
C607358101	4	0
C607358101	5	57
C607358101	6	84
C607358101	7	108
C608181301	1	0
C608181301	2	0
C608181301	3	0
C608181301	4	0
C608181301	5	0
C608181301	6	0
C608181301	7	0
C608285001	1	0
C608285001	2	0
C608285001	3	0
C608285001	4	0
C608285001	5	0
C608285001	6	11
C608285001	7	13
C608285002	1	22
C608285002	2	0
C608285002	3	0
C608285002	4	0
C608285002	5	16
C608285002	6	58
C608285002	7	0
C608324101	1	0
C608324101	2	0
C608324101	3	0
C608324101	4	0
C608324101	5	46
C608324101	6	0
C608324101	7	0
C609183002	1	0
C609183002	2	0
C609183002	3	0
C609183002	4	0
C609183002	5	0
C609183002	6	0
C609183002	7	0
D601245903	1	0
D601245903	2	0
D601245903	3	0
D601245903	4	0
D601245903	5	0
D601245903	6	0
D601245903	7	0
D601264601	1	0
D601264601	2	0
D601264601	3	0
D601264601	4	0
D601264601	5	14
D601264601	6	0
D601264601	7	0
D601264602	1	23
D601264602	2	0
D601264602	3	10
D601264602	4	13
D601264602	5	15
D601264602	6	10
D601264602	7	0
D601274802	1	36
D601274802	2	33
D601274802	3	58
D601274802	4	26
D601274802	5	0
D601274802	6	36
D601274802	7	31
D604281601	1	0
D604281601	2	24
D604281601	3	0
D604281601	4	0
D604281601	5	0
D604281601	6	0
D604281601	7	0
D605376804	1	34
D605376804	2	0
D605376804	3	50
D605376804	4	0
D605376804	5	0
D605376804	6	27
D605376804	7	33
D605376805	1	0
D605376805	2	0
D605376805	3	0
D605376805	4	0
D605376805	5	0
D605376805	6	0
D605376805	7	0
D606308803	1	39
D606308803	2	27
D606308803	3	0
D606308803	4	0
D606308803	5	45
D606308803	6	52
D606308803	7	34
D606342801	1	47
D606342801	2	0
D606342801	3	0
D606342801	4	0
D606342801	5	0
D606342801	6	10
D606342801	7	0
D606417602	1	16
D606417602	2	22
D606417602	3	22
D606417602	4	0
D606417602	5	36
D606417602	6	0
D606417602	7	0
D607339401	1	52
D607339401	2	50
D607339401	3	37
D607339401	4	0
D607339401	5	54
D607339401	6	0
D607339401	7	52
D608174502	1	0
D608174502	2	0
D608174502	3	0
D608174502	4	36
D608174502	5	29
D608174502	6	48
D608174502	7	23
D608198302	1	0
D608198302	2	0
D608198302	3	0
D608198302	4	0
D608198302	5	0
D608198302	6	0
D608198302	7	0
D608341101	1	14
D608341101	2	0
D608341101	3	26
D608341101	4	14
D608341101	5	0
D608341101	6	14
D608341101	7	23
D609242501	1	0
D609242501	2	0
D609242501	3	0
D609242501	4	0
D609242501	5	51
D609242501	6	10
D609242501	7	0
D609492401	1	0
D609492401	2	0
D609492401	3	57
D609492401	4	48
D609492401	5	0
D609492401	6	53
D609492401	7	20
D609492402	1	0
D609492402	2	0
D609492402	3	12
D609492402	4	10
D609492402	5	0
D609492402	6	13
D609492402	7	0
D610252701	1	105
D610252701	2	61
D610252701	3	35
D610252701	4	73
D610252701	5	63
D610252701	6	46
D610252701	7	69
D610252702	1	41
D610252702	2	0
D610252702	3	0
D610252702	4	40
D610252702	5	0
D610252702	6	0
D610252702	7	11
E601191501	1	0
E601191501	2	0
E601191501	3	0
E601191501	4	0
E601191501	5	0
E601191501	6	0
E601191501	7	0
E602201702	1	54
E602201702	2	63
E602201702	3	15
E602201702	4	67
E602201702	5	0
E602201702	6	23
E602201702	7	0
E602227201	1	0
E602227201	2	0
E602227201	3	0
E602227201	4	0
E602227201	5	0
E602227201	6	0
E602227201	7	0
E602276501	1	74
E602276501	2	0
E602276501	3	156
E602276501	4	101
E602276501	5	99
E602276501	6	109
E602276501	7	158
E603179601	1	0
E603179601	2	0
E603179601	3	0
E603179601	4	0
E603179601	5	0
E603179601	6	0
E603179601	7	0
E603213601	1	62
E603213601	2	21
E603213601	3	11
E603213601	4	0
E603213601	5	0
E603213601	6	0
E603213601	7	21
E603213602	1	48
E603213602	2	52
E603213602	3	24
E603213602	4	0
E603213602	5	0
E603213602	6	24
E603213602	7	0
E603262901	1	15
E603262901	2	0
E603262901	3	0
E603262901	4	12
E603262901	5	0
E603262901	6	33
E603262901	7	0
E604188101	1	0
E604188101	2	0
E604188101	3	0
E604188101	4	19
E604188101	5	0
E604188101	6	0
E604188101	7	0
E604274802	1	0
E604274802	2	24
E604274802	3	87
E604274802	4	14
E604274802	5	61
E604274802	6	0
E604274802	7	0
E604332601	1	0
E604332601	2	38
E604332601	3	38
E604332601	4	0
E604332601	5	63
E604332601	6	52
E604332601	7	46
E605193202	1	74
E605193202	2	11
E605193202	3	0
E605193202	4	0
E605193202	5	85
E605193202	6	11
E605193202	7	0
E605296902	1	0
E605296902	2	0
E605296902	3	0
E605296902	4	0
E605296902	5	0
E605296902	6	0
E605296902	7	0
E605317301	1	0
E605317301	2	0
E605317301	3	17
E605317301	4	52
E605317301	5	40
E605317301	6	50
E605317301	7	37
E605370001	1	0
E605370001	2	0
E605370001	3	0
E605370001	4	0
E605370001	5	32
E605370001	6	14
E605370001	7	10
E605402301	1	0
E605402301	2	0
E605402301	3	33
E605402301	4	0
E605402301	5	0
E605402301	6	0
E605402301	7	0
E605410801	1	0
E605410801	2	0
E605410801	3	0
E605410801	4	0
E605410801	5	0
E605410801	6	0
E605410801	7	0
E605419301	1	0
E605419301	2	0
E605419301	3	0
E605419301	4	0
E605419301	5	0
E605419301	6	0
E605419301	7	0
E605448201	1	0
E605448201	2	11
E605448201	3	0
E605448201	4	57
E605448201	5	0
E605448201	6	0
E605448201	7	0
E606218701	1	93
E606218701	2	73
E606218701	3	107
E606218701	4	0
E606218701	5	83
E606218701	6	62
E606218701	7	57
E606254401	1	72
E606254401	2	46
E606254401	3	73
E606254401	4	81
E606254401	5	34
E606254401	6	67
E606254401	7	86
E606286701	1	54
E606286701	2	37
E606286701	3	54
E606286701	4	36
E606286701	5	69
E606286701	6	35
E606286701	7	51
E606286702	1	26
E606286702	2	21
E606286702	3	11
E606286702	4	0
E606286702	5	87
E606286702	6	0
E606286702	7	23
F601235701	1	0
F601235701	2	0
F601235701	3	0
F601235701	4	0
F601235701	5	23
F601235701	6	0
F601235701	7	10
F601235702	1	0
F601235702	2	0
F601235702	3	0
F601235702	4	0
F601235702	5	0
F601235702	6	0
F601235702	7	0
F601251002	1	12
F601251002	2	0
F601251002	3	0
F601251002	4	0
F601251002	5	10
F601251002	6	11
F601251002	7	37
F601273101	1	0
F601273101	2	10
F601273101	3	0
F601273101	4	12
F601273101	5	0
F601273101	6	0
F601273101	7	0
F601315601	1	40
F601315601	2	21
F601315601	3	21
F601315601	4	12
F601315601	5	0
F601315601	6	0
F601315601	7	0
F601346201	1	39
F601346201	2	17
F601346201	3	0
F601346201	4	11
F601346201	5	0
F601346201	6	38
F601346201	7	0
F604232301	1	68
F604232301	2	0
F604232301	3	26
F604232301	4	10
F604232301	5	12
F604232301	6	37
F604232301	7	0
F604290101	1	0
F604290101	2	0
F604290101	3	14
F604290101	4	0
F604290101	5	0
F604290101	6	0
F604290101	7	0
F604363201	1	0
F604363201	2	11
F604363201	3	41
F604363201	4	0
F604363201	5	0
F604363201	6	0
F604363201	7	0
F606308803	1	23
F606308803	2	13
F606308803	3	0
F606308803	4	13
F606308803	5	11
F606308803	6	0
F606308803	7	13
F606363201	1	87
F606363201	2	0
F606363201	3	99
F606363201	4	33
F606363201	5	116
F606363201	6	94
F606363201	7	83
G601183001	1	73
G601183001	2	71
G601183001	3	83
G601183001	4	71
G601183001	5	0
G601183001	6	128
G601183001	7	76
G601308801	1	0
G601308801	2	64
G601308801	3	71
G601308801	4	68
G601308801	5	0
G601308801	6	0
G601308801	7	66
G602383601	1	18
G602383601	2	0
G602383601	3	0
G602383601	4	0
G602383601	5	0
G602383601	6	13
G602383601	7	0
G603244202	1	0
G603244202	2	0
G603244202	3	0
G603244202	4	34
G603244202	5	0
G603244202	6	47
G603244202	7	0
G604188101	1	27
G604188101	2	121
G604188101	3	68
G604188101	4	12
G604188101	5	0
G604188101	6	0
G604188101	7	0
G604232301	1	28
G604232301	2	150
G604232301	3	53
G604232301	4	0
G604232301	5	0
G604232301	6	11
G604232301	7	13
H602217001	1	0
H602217001	2	0
H602217001	3	15
H602217001	4	0
H602217001	5	21
H602217001	6	10
H602217001	7	0
H602303701	1	28
H602303701	2	59
H602303701	3	12
H602303701	4	0
H602303701	5	13
H602303701	6	26
H602303701	7	46
H603217002	1	37
H603217002	2	0
H603217002	3	0
H603217002	4	83
H603217002	5	0
H603217002	6	0
H603217002	7	0
H603245901	1	0
H603245901	2	13
H603245901	3	0
H603245901	4	24
H603245901	5	14
H603245901	6	10
H603245901	7	0
H603390401	1	59
H603390401	2	31
H603390401	3	0
H603390401	4	40
H603390401	5	34
H603390401	6	41
H603390401	7	0
H603390402	1	0
H603390402	2	12
H603390402	3	0
H603390402	4	0
H603390402	5	15
H603390402	6	0
H603390402	7	0
H603393801	1	0
H603393801	2	0
H603393801	3	0
H603393801	4	0
H603393801	5	0
H603393801	6	0
H603393801	7	0
H604281601	1	50
H604281601	2	0
H604281601	3	0
H604281601	4	28
H604281601	5	0
H604281601	6	23
H604281601	7	10
H605176201	1	11
H605176201	2	0
H605176201	3	72
H605176201	4	0
H605176201	5	0
H605176201	6	0
H605176201	7	0
H605176202	1	0
H605176202	2	37
H605176202	3	0
H605176202	4	19
H605176202	5	0
H605176202	6	14
H605176202	7	0
H605293501	1	0
H605293501	2	0
H605293501	3	0
H605293501	4	15
H605293501	5	0
H605293501	6	0
H605293501	7	12
H606249301	1	21
H606249301	2	102
H606249301	3	54
H606249301	4	55
H606249301	5	58
H606249301	6	0
H606249301	7	0
H606264601	1	0
H606264601	2	0
H606264601	3	0
H606264601	4	0
H606264601	5	0
H606264601	6	0
H606264601	7	28
H606264602	1	0
H606264602	2	0
H606264602	3	12
H606264602	4	0
H606264602	5	0
H606264602	6	0
H606264602	7	0
H606359802	1	13
H606359802	2	16
H606359802	3	0
H606359802	4	11
H606359802	5	12
H606359802	6	0
H606359802	7	0
H607274805	1	30
H607274805	2	0
H607274805	3	33
H607274805	4	0
H607274805	5	33
H607274805	6	35
H607274805	7	28
H607358103	1	0
H607358103	2	10
H607358103	3	0
H607358103	4	0
H607358103	5	36
H607358103	6	0
H607358103	7	0
H608171102	1	0
H608171102	2	0
H608171102	3	0
H608171102	4	0
H608171102	5	0
H608171102	6	0
H608171102	7	11
H608308801	1	0
H608308801	2	63
H608308801	3	0
H608308801	4	0
H608308801	5	11
H608308801	6	0
H608308801	7	0
H609186401	1	40
H609186401	2	208
H609186401	3	0
H609186401	4	27
H609186401	5	28
H609186401	6	0
H609186401	7	26
H609186402	1	32
H609186402	2	122
H609186402	3	61
H609186402	4	48
H609186402	5	43
H609186402	6	40
H609186402	7	20
H609302001	1	0
H609302001	2	0
H609302001	3	13
H609302001	4	45
H609302001	5	0
H609302001	6	60
H609302001	7	0
H609339401	1	0
H609339401	2	0
H609339401	3	0
H609339401	4	0
H609339401	5	26
H609339401	6	0
H609339401	7	27
H609346203	1	15
H609346203	2	11
H609346203	3	0
H609346203	4	16
H609346203	5	0
H609346203	6	15
H609346203	7	0
H610217002	1	0
H610217002	2	0
H610217002	3	10
H610217002	4	0
H610217002	5	0
H610217002	6	0
H610217002	7	0
H610285001	1	0
H610285001	2	10
H610285001	3	0
H610285001	4	13
H610285001	5	10
H610285001	6	0
H610285001	7	0
H613234001	1	0
H613234001	2	0
H613234001	3	0
H613234001	4	11
H613234001	5	11
H613234001	6	0
H613234001	7	0
H613259501	1	0
H613259501	2	0
H613259501	3	0
H613259501	4	0
H613259501	5	19
H613259501	6	0
H613259501	7	61
H613259502	1	0
H613259502	2	0
H613259502	3	27
H613259502	4	0
H613259502	5	0
H613259502	6	0
H613259502	7	49
H613354701	1	0
H613354701	2	0
H613354701	3	0
H613354701	4	0
H613354701	5	0
H613354701	6	0
H613354701	7	0
H614237401	1	79
H614237401	2	108
H614237401	3	22
H614237401	4	74
H614237401	5	65
H614237401	6	52
H614237401	7	77
H614269701	1	21
H614269701	2	42
H614269701	3	214
H614269701	4	0
H614269701	5	10
H614269701	6	181
H614269701	7	24
H614303701	1	0
H614303701	2	59
H614303701	3	30
H614303701	4	14
H614303701	5	34
H614303701	6	0
H614303701	7	48
H615300301	1	0
H615300301	2	0
H615300301	3	0
H615300301	4	0
H615300301	5	0
H615300301	6	0
H615300301	7	0
H615380201	1	0
H615380201	2	0
H615380201	3	0
H615380201	4	0
H615380201	5	0
H615380201	6	0
H615380201	7	0
H616188101	1	0
H616188101	2	0
H616188101	3	0
H616188101	4	13
H616188101	5	0
H616188101	6	0
H616188101	7	0
H616188102	1	0
H616188102	2	0
H616188102	3	0
H616188102	4	0
H616188102	5	0
H616188102	6	0
H616188102	7	0
H617247601	1	0
H617247601	2	0
H617247601	3	82
H617247601	4	0
H617247601	5	0
H617247601	6	0
H617247601	7	0
H618223801	1	100
H618223801	2	13
H618223801	3	66
H618223801	4	42
H618223801	5	67
H618223801	6	55
H618223801	7	53
H618223802	1	12
H618223802	2	12
H618223802	3	0
H618223802	4	12
H618223802	5	0
H618223802	6	0
H618223802	7	13
H618276501	1	0
H618276501	2	0
H618276501	3	184
H618276501	4	0
H618276501	5	0
H618276501	6	28
H618276501	7	0
H619252701	1	91
H619252701	2	134
H619252701	3	75
H619252701	4	42
H619252701	5	100
H619252701	6	64
H619252701	7	154
H621251001	1	59
H621251001	2	52
H621251001	3	54
H621251001	4	0
H621251001	5	33
H621251001	6	62
H621251001	7	49
H621409102	1	0
H621409102	2	12
H621409102	3	0
H621409102	4	0
H621409102	5	0
H621409102	6	22
H621409102	7	24
H623341101	1	0
H623341101	2	0
H623341101	3	22
H623341101	4	16
H623341101	5	0
H623341101	6	131
H623341101	7	10
H623356405	1	16
H623356405	2	16
H623356405	3	12
H623356405	4	0
H623356405	5	0
H623356405	6	0
H623356405	7	31
H623376802	1	55
H623376802	2	0
H623376802	3	0
H623376802	4	0
H623376802	5	61
H623376802	6	50
H623376802	7	43
H624205101	1	11
H624205101	2	48
H624205101	3	0
H624205101	4	0
H624205101	5	39
H624205101	6	0
H624205101	7	0
H625336001	1	0
H625336001	2	23
H625336001	3	16
H625336001	4	0
H625336001	5	0
H625336001	6	0
H625336001	7	0
H626211901	1	0
H626211901	2	0
H626211901	3	0
H626211901	4	0
H626211901	5	0
H626211901	6	0
H626211901	7	0
H626215301	1	0
H626215301	2	0
H626215301	3	0
H626215301	4	0
H626215301	5	0
H626215301	6	0
H626215301	7	0
H626285001	1	13
H626285001	2	0
H626285001	3	10
H626285001	4	22
H626285001	5	0
H626285001	6	11
H626285001	7	11
H626322402	1	0
H626322402	2	0
H626322402	3	0
H626322402	4	0
H626322402	5	0
H626322402	6	0
H626322402	7	0
H626356402	1	10
H626356402	2	11
H626356402	3	0
H626356402	4	0
H626356402	5	0
H626356402	6	0
H626356402	7	0
H627181302	1	0
H627181302	2	0
H627181302	3	0
H627181302	4	0
H627181302	5	59
H627181302	6	41
H627181302	7	63
H627215301	1	33
H627215301	2	11
H627215301	3	11
H627215301	4	0
H627215301	5	36
H627215301	6	36
H627215301	7	19
H627215302	1	125
H627215302	2	105
H627215302	3	92
H627215302	4	91
H627215302	5	76
H627215302	6	59
H627215302	7	106
H628183001	1	22
H628183001	2	24
H628183001	3	69
H628183001	4	0
H628183001	5	0
H628183001	6	0
H628183001	7	0
H628183002	1	49
H628183002	2	68
H628183002	3	86
H628183002	4	0
H628183002	5	56
H628183002	6	12
H628183002	7	0
H628327504	1	0
H628327504	2	0
H628327504	3	0
H628327504	4	0
H628327504	5	0
H628327504	6	0
H628327504	7	0
H628392101	1	60
H628392101	2	16
H628392101	3	0
H628392101	4	38
H628392101	5	26
H628392101	6	26
H628392101	7	38
H628392102	1	35
H628392102	2	0
H628392102	3	0
H628392102	4	12
H628392102	5	0
H628392102	6	0
H628392102	7	62
H629286702	1	0
H629286702	2	0
H629286702	3	28
H629286702	4	0
H629286702	5	0
H629286702	6	56
H629286702	7	104
H629322402	1	0
H629322402	2	10
H629322402	3	23
H629322402	4	22
H629322402	5	27
H629322402	6	26
H629322402	7	26
H630256101	1	11
H630256101	2	0
H630256101	3	0
H630256101	4	0
[truncated: 1,319 more rows]
