# Supplementary material for: Assessing adherence to physical activity guidelines and correlates among older Korean adults with a focus on 10-minute bout duration using subjective and objective measures
Source: PLoS One. 2025 Jun 9;20(6):e0324342. doi: 10.1371/journal.pone.0324342 (PMC12148133; doi:10.1371/journal.pone.0324342)
Supplement: S1 File — SAS code (freely reusable with proper citation of KOGL Type 4 references [35,36]), unrestricted R code authored by researchers, and preprocessed data are provided. (ZIP) [file pone.0324342.s003.zip › mvt10_1040.csv]

ID	day	tot_dur_mv
A601169401	1	48
A601169401	2	97
A601169401	3	69
A601169401	4	0
A601169401	5	102
A601169401	6	27
A601169401	7	9
A601208501	1	146
A601208501	2	98
A601208501	3	105
A601208501	4	148
A601208501	5	100
A601208501	6	27
A601208501	7	0
A601208502	1	0
A601208502	2	20
A601208502	3	89
A601208502	4	50
A601208502	5	25
A601208502	6	12
A601208502	7	27
A601286701	1	40
A601286701	2	13
A601286701	3	0
A601286701	4	0
A601286701	5	42
A601286701	6	72
A601286701	7	28
A601373401	1	200
A601373401	2	89
A601373401	3	18
A601373401	4	44
A601373401	5	0
A601373401	6	0
A601373401	7	0
A602194901	1	14
A602194901	2	51
A602194901	3	48
A602194901	4	33
A602194901	5	44
A602194901	6	57
A602194901	7	71
A602222102	1	0
A602222102	2	0
A602222102	3	0
A602222102	4	0
A602222102	5	0
A602222102	6	0
A602222102	7	0
A602228904	1	12
A602228904	2	0
A602228904	3	10
A602228904	4	0
A602228904	5	24
A602228904	6	42
A602228904	7	12
A602300301	1	14
A602300301	2	40
A602300301	3	11
A602300301	4	0
A602300301	5	10
A602300301	6	53
A602300301	7	63
A602330901	1	0
A602330901	2	31
A602330901	3	33
A602330901	4	0
A602330901	5	22
A602330901	6	28
A602330901	7	0
A602341101	1	69
A602341101	2	52
A602341101	3	38
A602341101	4	60
A602341101	5	33
A602341101	6	24
A602341101	7	48
A602341102	1	27
A602341102	2	126
A602341102	3	0
A602341102	4	122
A602341102	5	27
A602341102	6	110
A602341102	7	11
A603222101	1	35
A603222101	2	49
A603222101	3	0
A603222101	4	9
A603222101	5	0
A603222101	6	90
A603222101	7	0
A603232301	1	0
A603232301	2	50
A603232301	3	0
A603232301	4	36
A603232301	5	29
A603232301	6	59
A603232301	7	0
A603232302	1	25
A603232302	2	0
A603232302	3	0
A603232302	4	25
A603232302	5	0
A603232302	6	9
A603232302	7	0
A603325801	1	108
A603325801	2	109
A603325801	3	103
A603325801	4	36
A603325801	5	78
A603325801	6	98
A603325801	7	97
A603336001	1	39
A603336001	2	65
A603336001	3	86
A603336001	4	0
A603336001	5	12
A603336001	6	46
A603336001	7	83
A604186401	1	0
A604186401	2	25
A604186401	3	0
A604186401	4	0
A604186401	5	0
A604186401	6	0
A604186401	7	0
A604279901	1	197
A604279901	2	195
A604279901	3	0
A604279901	4	115
A604279901	5	247
A604279901	6	0
A604279901	7	0
A604346201	1	42
A604346201	2	27
A604346201	3	132
A604346201	4	0
A604346201	5	41
A604346201	6	0
A604346201	7	129
A604370002	1	29
A604370002	2	0
A604370002	3	55
A604370002	4	0
A604370002	5	12
A604370002	6	22
A604370002	7	20
A604378501	1	13
A604378501	2	65
A604378501	3	81
A604378501	4	0
A604378501	5	68
A604378501	6	9
A604378501	7	0
A604415901	1	0
A604415901	2	0
A604415901	3	37
A604415901	4	20
A604415901	5	49
A604415901	6	0
A604415901	7	0
A605211901	1	41
A605211901	2	165
A605211901	3	200
A605211901	4	180
A605211901	5	59
A605211901	6	233
A605211901	7	51
A606256101	1	106
A606256101	2	121
A606256101	3	26
A606256101	4	183
A606256101	5	150
A606256101	6	103
A606256101	7	169
A606336002	1	0
A606336002	2	0
A606336002	3	10
A606336002	4	82
A606336002	5	0
A606336002	6	0
A606336002	7	0
A606346201	1	105
A606346201	2	10
A606346201	3	128
A606346201	4	27
A606346201	5	93
A606346201	6	62
A606346201	7	115
A607232301	1	0
A607232301	2	21
A607232301	3	0
A607232301	4	0
A607232301	5	50
A607232301	6	0
A607232301	7	0
A608215301	1	28
A608215301	2	85
A608215301	3	18
A608215301	4	28
A608215301	5	80
A608215301	6	86
A608215301	7	0
A608346201	1	158
A608346201	2	68
A608346201	3	38
A608346201	4	0
A608346201	5	0
A608346201	6	33
A608346201	7	46
A609288402	1	21
A609288402	2	15
A609288402	3	120
A609288402	4	0
A609288402	5	65
A609288402	6	16
A609288402	7	0
A609324101	1	0
A609324101	2	41
A609324101	3	11
A609324101	4	25
A609324101	5	31
A609324101	6	0
A609324101	7	0
A609342801	1	21
A609342801	2	22
A609342801	3	79
A609342801	4	19
A609342801	5	17
A609342801	6	78
A609342801	7	41
A609342802	1	10
A609342802	2	21
A609342802	3	10
A609342802	4	37
A609342802	5	0
A609342802	6	11
A609342802	7	0
A610398901	1	26
A610398901	2	8
A610398901	3	0
A610398901	4	11
A610398901	5	231
A610398901	6	0
A610398901	7	0
A611249301	1	0
A611249301	2	0
A611249301	3	44
A611249301	4	20
A611249301	5	21
A611249301	6	0
A611249301	7	9
A611249302	1	0
A611249302	2	0
A611249302	3	10
A611249302	4	43
A611249302	5	37
A611249302	6	9
A611249302	7	0
A611293503	1	38
A611293503	2	0
A611293503	3	0
A611293503	4	0
A611293503	5	0
A611293503	6	0
A611293503	7	13
A611322401	1	47
A611322401	2	38
A611322401	3	0
A611322401	4	0
A611322401	5	23
A611322401	6	0
A611322401	7	30
A611322402	1	14
A611322402	2	9
A611322402	3	30
A611322402	4	15
A611322402	5	32
A611322402	6	32
A611322402	7	30
A612293501	1	0
A612293501	2	8
A612293501	3	18
A612293501	4	0
A612293501	5	10
A612293501	6	0
A612293501	7	0
A612356402	1	0
A612356402	2	0
A612356402	3	0
A612356402	4	0
A612356402	5	0
A612356402	6	9
A612356402	7	0
A613194901	1	46
A613194901	2	32
A613194901	3	93
A613194901	4	93
A613194901	5	121
A613194901	6	42
A613194901	7	75
A614191502	1	44
A614191502	2	23
A614191502	3	0
A614191502	4	12
A614191502	5	36
A614191502	6	29
A614191502	7	49
A614191503	1	20
A614191503	2	39
A614191503	3	11
A614191503	4	22
A614191503	5	0
A614191503	6	20
A614191503	7	0
A614205101	1	47
A614205101	2	64
A614205101	3	38
A614205101	4	31
A614205101	5	0
A614205101	6	0
A614205101	7	0
A614235701	1	22
A614235701	2	23
A614235701	3	10
A614235701	4	9
A614235701	5	0
A614235701	6	0
A614235701	7	13
A614235702	1	69
A614235702	2	21
A614235702	3	36
A614235702	4	25
A614235702	5	26
A614235702	6	27
A614235702	7	41
A614249301	1	34
A614249301	2	0
A614249301	3	0
A614249301	4	0
A614249301	5	71
A614249301	6	66
A614249301	7	44
A614322403	1	45
A614322403	2	9
A614322403	3	35
A614322403	4	0
A614322403	5	0
A614322403	6	0
A614322403	7	0
A615213601	1	18
A615213601	2	24
A615213601	3	0
A615213601	4	49
A615213601	5	0
A615213601	6	10
A615213601	7	0
A615213602	1	56
A615213602	2	30
A615213602	3	0
A615213602	4	28
A615213602	5	38
A615213602	6	0
A615213602	7	42
A615370001	1	0
A615370001	2	50
A615370001	3	51
A615370001	4	126
A615370001	5	30
A615370001	6	82
A615370001	7	55
A617171101	1	10
A617171101	2	0
A617171101	3	13
A617171101	4	0
A617171101	5	0
A617171101	6	97
A617171101	7	10
A617213601	1	64
A617213601	2	33
A617213601	3	90
A617213601	4	75
A617213601	5	143
A617213601	6	100
A617213601	7	113
A617213602	1	119
A617213602	2	98
A617213602	3	145
A617213602	4	9
A617213602	5	150
A617213602	6	125
A617213602	7	147
A617310503	1	26
A617310503	2	0
A617310503	3	0
A617310503	4	0
A617310503	5	45
A617310503	6	37
A617310503	7	0
A618174502	1	17
A618174502	2	36
A618174502	3	31
A618174502	4	10
A618174502	5	0
A618174502	6	46
A618174502	7	0
A618234001	1	74
A618234001	2	53
A618234001	3	0
A618234001	4	26
A618234001	5	8
A618234001	6	0
A618234001	7	64
A619213601	1	26
A619213601	2	33
A619213601	3	43
A619213601	4	0
A619213601	5	36
A619213601	6	65
A619213601	7	0
A619347901	1	83
A619347901	2	60
A619347901	3	105
A619347901	4	76
A619347901	5	93
A619347901	6	76
A619347901	7	69
A619347902	1	0
A619347902	2	41
A619347902	3	111
A619347902	4	0
A619347902	5	40
A619347902	6	29
A619347902	7	0
A619390401	1	43
A619390401	2	83
A619390401	3	81
A619390401	4	123
A619390401	5	88
A619390401	6	68
A619390401	7	103
A621319001	1	36
A621319001	2	0
A621319001	3	10
A621319001	4	18
A621319001	5	0
A621319001	6	31
A621319001	7	16
A624244201	1	77
A624244201	2	49
A624244201	3	51
A624244201	4	43
A624244201	5	110
A624244201	6	82
A624244201	7	87
A624244202	1	77
A624244202	2	45
A624244202	3	31
A624244202	4	77
A624244202	5	56
A624244202	6	101
A624244202	7	62
A624291802	1	52
A624291802	2	0
A624291802	3	0
A624291802	4	30
A624291802	5	62
A624291802	6	29
A624291802	7	35
A625172801	1	165
A625172801	2	88
A625172801	3	107
A625172801	4	75
A625172801	5	110
A625172801	6	78
A625172801	7	131
A625172802	1	71
A625172802	2	22
A625172802	3	25
A625172802	4	0
A625172802	5	58
A625172802	6	72
A625172802	7	95
A625200001	1	0
A625200001	2	16
A625200001	3	56
A625200001	4	56
A625200001	5	16
A625200001	6	66
A625200001	7	65
A626225501	1	25
A626225501	2	155
A626225501	3	0
A626225501	4	30
A626225501	5	111
A626225501	6	54
A626225501	7	10
A626256101	1	0
A626256101	2	52
A626256101	3	0
A626256101	4	0
A626256101	5	0
A626256101	6	58
A626256101	7	65
A626256102	1	62
A626256102	2	105
A626256102	3	74
A626256102	4	45
A626256102	5	59
A626256102	6	61
A626256102	7	44
A626269701	1	0
A626269701	2	0
A626269701	3	14
A626269701	4	33
A626269701	5	29
A626269701	6	0
A626269701	7	0
A627191501	1	41
A627191501	2	0
A627191501	3	41
A627191501	4	0
A627191501	5	54
A627191501	6	0
A627191501	7	0
A628186402	1	0
A628186402	2	37
A628186402	3	19
A628186402	4	20
A628186402	5	42
A628186402	6	30
A628186402	7	53
A628402301	1	18
A628402301	2	0
A628402301	3	0
A628402301	4	13
A628402301	5	27
A628402301	6	24
A628402301	7	11
A628412501	1	113
A628412501	2	39
A628412501	3	137
A628412501	4	62
A628412501	5	178
A628412501	6	58
A628412501	7	110
A629235701	1	35
A629235701	2	67
A629235701	3	72
A629235701	4	63
A629235701	5	100
A629235701	6	30
A629235701	7	98
A629245901	1	0
A629245901	2	17
A629245901	3	52
A629245901	4	0
A629245901	5	40
A629245901	6	41
A629245901	7	59
A629364902	1	90
A629364902	2	95
A629364902	3	137
A629364902	4	125
A629364902	5	79
A629364902	6	106
A629364902	7	90
A629402301	1	36
A629402301	2	37
A629402301	3	77
A629402301	4	93
A629402301	5	139
A629402301	6	95
A629402301	7	92
A629414201	1	27
A629414201	2	18
A629414201	3	75
A629414201	4	0
A629414201	5	0
A629414201	6	0
A629414201	7	0
A630285001	1	79
A630285001	2	169
A630285001	3	36
A630285001	4	129
A630285001	5	121
A630285001	6	110
A630285001	7	116
A630296901	1	243
A630296901	2	189
A630296901	3	111
A630296901	4	211
A630296901	5	96
A630296901	6	238
A630296901	7	164
A631264601	1	100
A631264601	2	104
A631264601	3	97
A631264601	4	98
A631264601	5	75
A631264601	6	36
A631264601	7	84
A632220402	1	0
A632220402	2	0
A632220402	3	0
A632220402	4	8
A632220402	5	0
A632220402	6	0
A632220402	7	0
A632375101	1	91
A632375101	2	79
A632375101	3	0
A632375101	4	0
A632375101	5	83
A632375101	6	95
A632375101	7	0
A633200004	1	70
A633200004	2	49
A633200004	3	21
A633200004	4	0
A633200004	5	43
A633200004	6	26
A633200004	7	21
A633218701	1	10
A633218701	2	10
A633218701	3	0
A633218701	4	11
A633218701	5	25
A633218701	6	25
A633218701	7	10
A633225505	1	161
A633225505	2	77
A633225505	3	94
A633225505	4	61
A633225505	5	82
A633225505	6	45
A633225505	7	17
A633300301	1	20
A633300301	2	0
A633300301	3	14
A633300301	4	0
A633300301	5	65
A633300301	6	171
A633300301	7	54
A633312201	1	37
A633312201	2	0
A633312201	3	28
A633312201	4	37
A633312201	5	38
A633312201	6	43
A633312201	7	0
A634227202	1	9
A634227202	2	10
A634227202	3	0
A634227202	4	55
A634227202	5	0
A634227202	6	0
A634227202	7	0
A634235703	1	13
A634235703	2	0
A634235703	3	9
A634235703	4	28
A634235703	5	17
A634235703	6	0
A634235703	7	21
A634307101	1	43
A634307101	2	43
A634307101	3	43
A634307101	4	0
A634307101	5	18
A634307101	6	40
A634307101	7	85
A635322401	1	0
A635322401	2	103
A635322401	3	0
A635322401	4	31
A635322401	5	0
A635322401	6	48
A635322401	7	57
A635354702	1	8
A635354702	2	22
A635354702	3	24
A635354702	4	0
A635354702	5	13
A635354702	6	22
A635354702	7	0
A636215301	1	0
A636215301	2	21
A636215301	3	43
A636215301	4	26
A636215301	5	59
A636215301	6	17
A636215301	7	0
A636283301	1	150
A636283301	2	41
A636283301	3	48
A636283301	4	125
A636283301	5	165
A636283301	6	150
A636283301	7	154
A636283302	1	17
A636283302	2	24
A636283302	3	18
A636283302	4	33
A636283302	5	50
A636283302	6	0
A636283302	7	30
A636329201	1	0
A636329201	2	0
A636329201	3	0
A636329201	4	0
A636329201	5	0
A636329201	6	24
A636329201	7	0
A638375101	1	84
A638375101	2	68
A638375101	3	89
A638375101	4	37
A638375101	5	71
A638375101	6	77
A638375101	7	0
A638375102	1	103
A638375102	2	32
A638375102	3	46
A638375102	4	29
A638375102	5	44
A638375102	6	0
A638375102	7	29
B601278201	1	0
B601278201	2	0
B601278201	3	0
B601278201	4	0
B601278201	5	0
B601278201	6	25
B601278201	7	0
B602188101	1	10
B602188101	2	0
B602188101	3	10
B602188101	4	10
B602188101	5	29
B602188101	6	46
B602188101	7	0
B602276501	1	0
B602276501	2	0
B602276501	3	0
B602276501	4	0
B602276501	5	0
B602276501	6	0
B602276501	7	0
B602358101	1	0
B602358101	2	0
B602358101	3	0
B602358101	4	0
B602358101	5	0
B602358101	6	0
B602358101	7	0
B604172801	1	13
B604172801	2	10
B604172801	3	0
B604172801	4	0
B604172801	5	36
B604172801	6	31
B604172801	7	13
B604181301	1	13
B604181301	2	29
B604181301	3	0
B604181301	4	38
B604181301	5	0
B604181301	6	0
B604181301	7	12
B604208501	1	0
B604208501	2	0
B604208501	3	19
B604208501	4	0
B604208501	5	10
B604208501	6	0
B604208501	7	0
B604230601	1	43
B604230601	2	20
B604230601	3	71
B604230601	4	32
B604230601	5	0
B604230601	6	37
B604230601	7	56
B604237401	1	0
B604237401	2	0
B604237401	3	0
B604237401	4	0
B604237401	5	0
B604237401	6	0
B604237401	7	0
B604247601	1	0
B604247601	2	11
B604247601	3	0
B604247601	4	0
B604247601	5	0
B604247601	6	12
B604247601	7	0
B604261201	1	0
B604261201	2	0
B604261201	3	33
B604261201	4	0
B604261201	5	0
B604261201	6	0
B604261201	7	0
B604315601	1	0
B604315601	2	45
B604315601	3	0
B604315601	4	0
B604315601	5	0
B604315601	6	23
B604315601	7	0
B604344501	1	0
B604344501	2	12
B604344501	3	0
B604344501	4	0
B604344501	5	0
B604344501	6	0
B604344501	7	0
B604353001	1	15
B604353001	2	39
B604353001	3	0
B604353001	4	0
B604353001	5	0
B604353001	6	0
B604353001	7	0
B605274801	1	63
B605274801	2	57
B605274801	3	0
B605274801	4	54
B605274801	5	49
B605274801	6	77
B605274801	7	69
B605274802	1	36
B605274802	2	37
B605274802	3	60
B605274802	4	67
B605274802	5	22
B605274802	6	58
B605274802	7	68
B605322401	1	0
B605322401	2	0
B605322401	3	0
B605322401	4	93
B605322401	5	0
B605322401	6	0
B605322401	7	0
B605407402	1	77
B605407402	2	60
B605407402	3	69
B605407402	4	42
B605407402	5	82
B605407402	6	100
B605407402	7	35
B606317301	1	160
B606317301	2	219
B606317301	3	141
B606317301	4	128
B606317301	5	178
B606317301	6	163
B606317301	7	121
B607230601	1	0
B607230601	2	0
B607230601	3	0
B607230601	4	0
B607230601	5	0
B607230601	6	10
B607230601	7	0
B607230602	1	0
B607230602	2	0
B607230602	3	0
B607230602	4	0
B607230602	5	0
B607230602	6	0
B607230602	7	0
B607312201	1	101
B607312201	2	63
B607312201	3	116
B607312201	4	24
B607312201	5	89
B607312201	6	109
B607312201	7	74
B608245901	1	0
B608245901	2	0
B608245901	3	0
B608245901	4	10
B608245901	5	39
B608245901	6	0
B608245901	7	10
B608262901	1	113
B608262901	2	155
B608262901	3	153
B608262901	4	85
B608262901	5	105
B608262901	6	87
B608262901	7	87
B609261202	1	0
B609261202	2	0
B609261202	3	0
B609261202	4	0
B609261202	5	0
B609261202	6	0
B609261202	7	0
B610240801	1	116
B610240801	2	93
B610240801	3	24
B610240801	4	64
B610240801	5	72
B610240801	6	104
B610240801	7	0
B610290102	1	70
B610290102	2	130
B610290102	3	92
B610290102	4	83
B610290102	5	93
B610290102	6	69
B610290102	7	68
B610330901	1	214
B610330901	2	228
B610330901	3	182
B610330901	4	0
B610330901	5	217
B610330901	6	184
B610330901	7	54
B613223801	1	60
B613223801	2	61
B613223801	3	27
B613223801	4	75
B613223801	5	83
B613223801	6	86
B613223801	7	87
B613223802	1	57
B613223802	2	20
B613223802	3	69
B613223802	4	0
B613223802	5	51
B613223802	6	12
B613223802	7	58
B613227201	1	84
B613227201	2	104
B613227201	3	121
B613227201	4	84
B613227201	5	62
B613227201	6	71
B613227201	7	77
B613234001	1	0
B613234001	2	105
B613234001	3	0
B613234001	4	57
B613234001	5	0
B613234001	6	0
B613234001	7	0
B613269701	1	37
B613269701	2	0
B613269701	3	0
B613269701	4	0
B613269701	5	0
B613269701	6	0
B613269701	7	0
B613308801	1	0
B613308801	2	0
B613308801	3	0
B613308801	4	30
B613308801	5	0
B613308801	6	0
B613308801	7	0
B614218701	1	63
B614218701	2	0
B614218701	3	16
B614218701	4	95
B614218701	5	15
B614218701	6	26
B614218701	7	27
B614254405	1	0
B614254405	2	24
B614254405	3	0
B614254405	4	0
B614254405	5	0
B614254405	6	0
B614254405	7	18
B614279901	1	26
B614279901	2	25
B614279901	3	65
B614279901	4	0
B614279901	5	124
B614279901	6	63
B614279901	7	53
C601242501	1	0
C601242501	2	105
C601242501	3	49
C601242501	4	105
C601242501	5	37
C601242501	6	188
C601242501	7	0
C601313901	1	224
C601313901	2	235
C601313901	3	143
C601313901	4	139
C601313901	5	76
C601313901	6	96
C601313901	7	178
C601339401	1	17
C601339401	2	31
C601339401	3	42
C601339401	4	0
C601339401	5	0
C601339401	6	8
C601339401	7	0
C601339402	1	0
C601339402	2	45
C601339402	3	0
C601339402	4	0
C601339402	5	0
C601339402	6	0
C601339402	7	0
C604256101	1	0
C604256101	2	0
C604256101	3	0
C604256101	4	0
C604256101	5	0
C604256101	6	0
C604256101	7	0
C604268001	1	17
C604268001	2	131
C604268001	3	19
C604268001	4	39
C604268001	5	20
C604268001	6	0
C604268001	7	0
C604276501	1	28
C604276501	2	32
C604276501	3	91
C604276501	4	0
C604276501	5	0
C604276501	6	0
C604276501	7	0
C606184701	1	0
C606184701	2	0
C606184701	3	0
C606184701	4	0
C606184701	5	38
C606184701	6	0
C606184701	7	0
C606341105	1	13
C606341105	2	29
C606341105	3	10
C606341105	4	18
C606341105	5	10
C606341105	6	34
C606341105	7	31
C607174502	1	0
C607174502	2	10
C607174502	3	0
C607174502	4	0
C607174502	5	0
C607174502	6	0
C607174502	7	0
C607257802	1	116
C607257802	2	82
C607257802	3	99
C607257802	4	99
C607257802	5	95
C607257802	6	9
C607257802	7	108
C607273101	1	12
C607273101	2	36
C607273101	3	12
C607273101	4	40
C607273101	5	0
C607273101	6	14
C607273101	7	63
C607324101	1	0
C607324101	2	0
C607324101	3	9
C607324101	4	26
C607324101	5	0
C607324101	6	0
C607324101	7	0
C607342801	1	0
C607342801	2	0
C607342801	3	23
C607342801	4	0
C607342801	5	0
C607342801	6	0
C607342801	7	0
C607342802	1	0
C607342802	2	0
C607342802	3	0
C607342802	4	0
C607342802	5	0
C607342802	6	0
C607342802	7	0
C607358101	1	97
C607358101	2	47
C607358101	3	192
C607358101	4	0
C607358101	5	102
C607358101	6	105
C607358101	7	142
C608181301	1	8
C608181301	2	0
C608181301	3	0
C608181301	4	10
C608181301	5	0
C608181301	6	0
C608181301	7	0
C608285001	1	23
C608285001	2	9
C608285001	3	0
C608285001	4	8
C608285001	5	12
C608285001	6	46
C608285001	7	45
C608285002	1	52
C608285002	2	0
C608285002	3	23
C608285002	4	13
C608285002	5	25
C608285002	6	62
C608285002	7	0
C608324101	1	0
C608324101	2	22
C608324101	3	23
C608324101	4	0
C608324101	5	89
C608324101	6	0
C608324101	7	0
C609183002	1	0
C609183002	2	0
C609183002	3	0
C609183002	4	0
C609183002	5	0
C609183002	6	0
C609183002	7	0
D601245903	1	0
D601245903	2	0
D601245903	3	0
D601245903	4	0
D601245903	5	0
D601245903	6	0
D601245903	7	0
D601264601	1	0
D601264601	2	0
D601264601	3	0
D601264601	4	0
D601264601	5	50
D601264601	6	0
D601264601	7	0
D601264602	1	26
D601264602	2	63
D601264602	3	57
D601264602	4	73
D601264602	5	17
D601264602	6	33
D601264602	7	24
D601274802	1	56
D601274802	2	59
D601274802	3	67
D601274802	4	41
D601274802	5	0
D601274802	6	37
D601274802	7	42
D604281601	1	10
D604281601	2	51
D604281601	3	12
D604281601	4	0
D604281601	5	0
D604281601	6	26
D604281601	7	0
D605376804	1	34
D605376804	2	0
D605376804	3	71
D605376804	4	0
D605376804	5	0
D605376804	6	40
D605376804	7	33
D605376805	1	0
D605376805	2	0
D605376805	3	0
D605376805	4	0
D605376805	5	0
D605376805	6	0
D605376805	7	10
D606308803	1	53
D606308803	2	52
D606308803	3	0
D606308803	4	0
D606308803	5	57
D606308803	6	60
D606308803	7	80
D606342801	1	64
D606342801	2	30
D606342801	3	0
D606342801	4	62
D606342801	5	34
D606342801	6	30
D606342801	7	0
D606417602	1	23
D606417602	2	31
D606417602	3	59
D606417602	4	0
D606417602	5	52
D606417602	6	0
D606417602	7	9
D607339401	1	91
D607339401	2	69
D607339401	3	54
D607339401	4	9
D607339401	5	85
D607339401	6	17
D607339401	7	83
D608174502	1	55
D608174502	2	59
D608174502	3	41
D608174502	4	65
D608174502	5	67
D608174502	6	67
D608174502	7	60
D608198302	1	0
D608198302	2	0
D608198302	3	0
D608198302	4	0
D608198302	5	0
D608198302	6	0
D608198302	7	0
D608341101	1	51
D608341101	2	22
D608341101	3	31
D608341101	4	25
D608341101	5	0
D608341101	6	45
D608341101	7	29
D609242501	1	0
D609242501	2	19
D609242501	3	9
D609242501	4	0
D609242501	5	99
D609242501	6	20
D609242501	7	0
D609492401	1	0
D609492401	2	0
D609492401	3	97
D609492401	4	94
D609492401	5	0
D609492401	6	73
D609492401	7	30
D609492402	1	9
D609492402	2	27
D609492402	3	40
D609492402	4	10
D609492402	5	0
D609492402	6	40
D609492402	7	15
D610252701	1	141
D610252701	2	71
D610252701	3	53
D610252701	4	89
D610252701	5	83
D610252701	6	46
D610252701	7	84
D610252702	1	65
D610252702	2	0
D610252702	3	0
D610252702	4	87
D610252702	5	0
D610252702	6	0
D610252702	7	62
E601191501	1	0
E601191501	2	0
E601191501	3	0
E601191501	4	13
E601191501	5	0
E601191501	6	0
E601191501	7	0
E602201702	1	75
E602201702	2	108
E602201702	3	24
E602201702	4	91
E602201702	5	0
E602201702	6	42
E602201702	7	0
E602227201	1	0
E602227201	2	0
E602227201	3	0
E602227201	4	0
E602227201	5	0
E602227201	6	0
E602227201	7	0
E602276501	1	151
E602276501	2	32
E602276501	3	174
E602276501	4	150
E602276501	5	211
E602276501	6	181
E602276501	7	255
E603179601	1	0
E603179601	2	0
E603179601	3	10
E603179601	4	0
E603179601	5	0
E603179601	6	0
E603179601	7	0
E603213601	1	68
E603213601	2	27
E603213601	3	19
E603213601	4	0
E603213601	5	15
E603213601	6	0
E603213601	7	44
E603213602	1	84
E603213602	2	69
E603213602	3	86
E603213602	4	32
E603213602	5	0
E603213602	6	46
E603213602	7	0
E603262901	1	34
E603262901	2	0
E603262901	3	35
E603262901	4	33
E603262901	5	0
E603262901	6	33
E603262901	7	0
E604188101	1	27
E604188101	2	17
E604188101	3	12
E604188101	4	22
E604188101	5	35
E604188101	6	9
E604188101	7	9
E604274802	1	0
E604274802	2	30
E604274802	3	98
E604274802	4	14
E604274802	5	105
E604274802	6	0
E604274802	7	0
E604332601	1	0
E604332601	2	115
E604332601	3	70
E604332601	4	56
E604332601	5	156
E604332601	6	84
E604332601	7	164
E605193202	1	88
E605193202	2	29
E605193202	3	0
E605193202	4	0
E605193202	5	143
E605193202	6	19
E605193202	7	30
E605296902	1	0
E605296902	2	0
E605296902	3	9
E605296902	4	19
E605296902	5	9
E605296902	6	51
E605296902	7	0
E605317301	1	0
E605317301	2	49
E605317301	3	20
E605317301	4	63
E605317301	5	70
E605317301	6	92
E605317301	7	38
E605370001	1	0
E605370001	2	0
E605370001	3	0
E605370001	4	18
E605370001	5	54
E605370001	6	68
E605370001	7	25
E605402301	1	9
E605402301	2	0
E605402301	3	63
E605402301	4	19
E605402301	5	0
E605402301	6	8
E605402301	7	10
E605410801	1	0
E605410801	2	0
E605410801	3	0
E605410801	4	0
E605410801	5	0
E605410801	6	0
E605410801	7	0
E605419301	1	0
E605419301	2	0
E605419301	3	0
E605419301	4	0
E605419301	5	0
E605419301	6	0
E605419301	7	0
E605448201	1	24
E605448201	2	11
E605448201	3	11
E605448201	4	120
E605448201	5	42
E605448201	6	10
E605448201	7	11
E606218701	1	147
E606218701	2	78
E606218701	3	179
E606218701	4	0
E606218701	5	118
E606218701	6	121
E606218701	7	103
E606254401	1	74
E606254401	2	185
E606254401	3	73
E606254401	4	81
E606254401	5	187
E606254401	6	202
E606254401	7	88
E606286701	1	64
E606286701	2	147
E606286701	3	71
E606286701	4	73
E606286701	5	127
E606286701	6	45
E606286701	7	62
E606286702	1	46
E606286702	2	42
E606286702	3	36
E606286702	4	16
E606286702	5	113
E606286702	6	8
E606286702	7	32
F601235701	1	0
F601235701	2	29
F601235701	3	9
F601235701	4	10
F601235701	5	87
F601235701	6	0
F601235701	7	13
F601235702	1	0
F601235702	2	13
F601235702	3	0
F601235702	4	0
F601235702	5	0
F601235702	6	0
F601235702	7	0
F601251002	1	33
F601251002	2	0
F601251002	3	0
F601251002	4	14
F601251002	5	88
F601251002	6	31
F601251002	7	73
F601273101	1	24
F601273101	2	12
F601273101	3	10
F601273101	4	53
F601273101	5	0
F601273101	6	0
F601273101	7	0
F601315601	1	91
F601315601	2	65
F601315601	3	56
F601315601	4	48
F601315601	5	39
F601315601	6	32
F601315601	7	32
F601346201	1	116
F601346201	2	30
F601346201	3	0
F601346201	4	87
F601346201	5	27
F601346201	6	122
F601346201	7	25
F604232301	1	119
F604232301	2	23
F604232301	3	26
F604232301	4	21
F604232301	5	25
F604232301	6	50
F604232301	7	0
F604290101	1	9
F604290101	2	0
F604290101	3	25
F604290101	4	10
F604290101	5	0
F604290101	6	0
F604290101	7	0
F604363201	1	10
F604363201	2	22
F604363201	3	60
F604363201	4	0
F604363201	5	27
F604363201	6	37
F604363201	7	0
F606308803	1	49
F606308803	2	23
F606308803	3	15
F606308803	4	13
F606308803	5	41
F606308803	6	0
F606308803	7	39
F606363201	1	87
F606363201	2	8
F606363201	3	114
F606363201	4	44
F606363201	5	120
F606363201	6	113
F606363201	7	117
G601183001	1	74
G601183001	2	75
G601183001	3	86
G601183001	4	94
G601183001	5	0
G601183001	6	162
G601183001	7	92
G601308801	1	0
G601308801	2	99
G601308801	3	99
G601308801	4	95
G601308801	5	0
G601308801	6	0
G601308801	7	94
G602383601	1	68
G602383601	2	0
G602383601	3	0
G602383601	4	24
G602383601	5	11
G602383601	6	88
G602383601	7	30
G603244202	1	8
G603244202	2	43
G603244202	3	0
G603244202	4	63
G603244202	5	0
G603244202	6	86
G603244202	7	0
G604188101	1	30
G604188101	2	167
G604188101	3	82
G604188101	4	35
G604188101	5	0
G604188101	6	0
G604188101	7	0
G604232301	1	39
G604232301	2	214
G604232301	3	82
G604232301	4	70
G604232301	5	41
G604232301	6	54
G604232301	7	146
H602217001	1	0
H602217001	2	29
H602217001	3	70
H602217001	4	26
H602217001	5	35
H602217001	6	24
H602217001	7	18
H602303701	1	70
H602303701	2	88
H602303701	3	36
H602303701	4	0
H602303701	5	48
H602303701	6	76
H602303701	7	72
H603217002	1	58
H603217002	2	0
H603217002	3	10
H603217002	4	181
H603217002	5	27
H603217002	6	43
H603217002	7	10
H603245901	1	45
H603245901	2	24
H603245901	3	43
H603245901	4	71
H603245901	5	31
H603245901	6	26
H603245901	7	38
H603390401	1	92
H603390401	2	51
H603390401	3	0
H603390401	4	45
H603390401	5	51
H603390401	6	59
H603390401	7	0
H603390402	1	0
H603390402	2	41
H603390402	3	27
H603390402	4	53
H603390402	5	24
H603390402	6	0
H603390402	7	0
H603393801	1	0
H603393801	2	0
H603393801	3	0
H603393801	4	0
H603393801	5	0
H603393801	6	0
H603393801	7	0
H604281601	1	50
H604281601	2	0
H604281601	3	0
H604281601	4	28
H604281601	5	8
H604281601	6	28
H604281601	7	10
H605176201	1	20
H605176201	2	0
H605176201	3	77
H605176201	4	0
H605176201	5	10
H605176201	6	0
H605176201	7	0
H605176202	1	0
H605176202	2	53
H605176202	3	29
H605176202	4	19
H605176202	5	22
H605176202	6	71
H605176202	7	48
H605293501	1	0
H605293501	2	0
H605293501	3	0
H605293501	4	27
H605293501	5	0
H605293501	6	0
H605293501	7	29
H606249301	1	62
H606249301	2	103
H606249301	3	74
H606249301	4	78
H606249301	5	67
H606249301	6	0
H606249301	7	18
H606264601	1	41
H606264601	2	36
H606264601	3	11
H606264601	4	0
H606264601	5	20
H606264601	6	14
H606264601	7	31
H606264602	1	0
H606264602	2	0
H606264602	3	88
H606264602	4	0
H606264602	5	65
H606264602	6	32
H606264602	7	0
H606359802	1	50
H606359802	2	25
H606359802	3	0
H606359802	4	11
H606359802	5	12
H606359802	6	13
H606359802	7	17
H607274805	1	30
H607274805	2	0
H607274805	3	60
H607274805	4	0
H607274805	5	53
H607274805	6	54
H607274805	7	28
H607358103	1	14
H607358103	2	24
H607358103	3	0
H607358103	4	14
H607358103	5	40
H607358103	6	19
H607358103	7	55
H608171102	1	0
H608171102	2	0
H608171102	3	25
H608171102	4	12
H608171102	5	0
H608171102	6	0
H608171102	7	13
H608308801	1	0
H608308801	2	89
H608308801	3	13
H608308801	4	0
H608308801	5	95
H608308801	6	9
H608308801	7	20
H609186401	1	58
H609186401	2	249
H609186401	3	0
H609186401	4	47
H609186401	5	48
H609186401	6	33
H609186401	7	26
H609186402	1	105
H609186402	2	183
H609186402	3	141
H609186402	4	95
H609186402	5	70
H609186402	6	89
H609186402	7	35
H609302001	1	0
H609302001	2	0
H609302001	3	13
H609302001	4	45
H609302001	5	0
H609302001	6	79
H609302001	7	0
H609339401	1	0
H609339401	2	11
H609339401	3	0
H609339401	4	16
H609339401	5	38
H609339401	6	11
H609339401	7	53
H609346203	1	20
H609346203	2	50
H609346203	3	0
H609346203	4	52
H609346203	5	27
H609346203	6	36
H609346203	7	0
H610217002	1	29
H610217002	2	10
H610217002	3	10
H610217002	4	0
H610217002	5	23
H610217002	6	0
H610217002	7	14
H610285001	1	0
H610285001	2	23
H610285001	3	0
H610285001	4	26
H610285001	5	10
H610285001	6	0
H610285001	7	0
H613234001	1	0
H613234001	2	27
H613234001	3	19
H613234001	4	15
H613234001	5	11
H613234001	6	11
H613234001	7	17
H613259501	1	8
H613259501	2	22
H613259501	3	8
H613259501	4	0
H613259501	5	45
H613259501	6	37
H613259501	7	85
H613259502	1	11
H613259502	2	11
H613259502	3	102
H613259502	4	0
H613259502	5	0
H613259502	6	0
H613259502	7	59
H613354701	1	0
H613354701	2	0
H613354701	3	0
H613354701	4	19
H613354701	5	16
H613354701	6	0
H613354701	7	0
H614237401	1	107
H614237401	2	147
H614237401	3	70
H614237401	4	108
H614237401	5	99
H614237401	6	106
H614237401	7	148
H614269701	1	48
H614269701	2	76
H614269701	3	265
H614269701	4	57
H614269701	5	20
H614269701	6	229
H614269701	7	60
H614303701	1	0
H614303701	2	89
H614303701	3	42
H614303701	4	24
H614303701	5	41
H614303701	6	0
H614303701	7	76
H615300301	1	0
H615300301	2	0
H615300301	3	0
H615300301	4	0
H615300301	5	10
H615300301	6	0
H615300301	7	0
H615380201	1	9
H615380201	2	0
H615380201	3	0
H615380201	4	0
H615380201	5	0
H615380201	6	10
H615380201	7	9
H616188101	1	17
H616188101	2	0
H616188101	3	0
H616188101	4	55
H616188101	5	23
H616188101	6	42
H616188101	7	13
H616188102	1	0
H616188102	2	0
H616188102	3	0
H616188102	4	0
H616188102	5	0
H616188102	6	0
H616188102	7	0
H617247601	1	0
H617247601	2	0
H617247601	3	86
H617247601	4	0
H617247601	5	0
H617247601	6	0
H617247601	7	0
H618223801	1	115
H618223801	2	21
H618223801	3	87
H618223801	4	67
H618223801	5	85
H618223801	6	76
H618223801	7	66
H618223802	1	23
H618223802	2	41
H618223802	3	47
H618223802	4	30
H618223802	5	0
H618223802	6	0
H618223802	7	25
H618276501	1	0
H618276501	2	23
H618276501	3	208
H618276501	4	12
H618276501	5	0
H618276501	6	36
H618276501	7	0
H619252701	1	92
H619252701	2	148
H619252701	3	85
H619252701	4	63
H619252701	5	270
H619252701	6	93
H619252701	7	247
H621251001	1	73
H621251001	2	74
H621251001	3	54
H621251001	4	0
H621251001	5	37
H621251001	6	73
H621251001	7	63
H621409102	1	17
H621409102	2	21
H621409102	3	0
H621409102	4	0
H621409102	5	12
H621409102	6	42
H621409102	7	59
H623341101	1	39
H623341101	2	34
H623341101	3	73
H623341101	4	72
H623341101	5	9
H623341101	6	154
H623341101	7	33
H623356405	1	35
H623356405	2	35
H623356405	3	41
H623356405	4	0
H623356405	5	0
H623356405	6	0
H623356405	7	68
H623376802	1	72
H623376802	2	0
H623376802	3	0
H623376802	4	0
H623376802	5	88
H623376802	6	66
H623376802	7	60
H624205101	1	32
H624205101	2	66
H624205101	3	0
H624205101	4	0
H624205101	5	59
H624205101	6	16
H624205101	7	0
H625336001	1	35
H625336001	2	95
H625336001	3	36
H625336001	4	0
H625336001	5	8
H625336001	6	0
H625336001	7	0
H626211901	1	0
H626211901	2	0
H626211901	3	0
H626211901	4	0
H626211901	5	0
H626211901	6	0
H626211901	7	0
H626215301	1	0
H626215301	2	0
H626215301	3	0
H626215301	4	0
H626215301	5	0
H626215301	6	0
H626215301	7	0
H626285001	1	30
H626285001	2	0
H626285001	3	22
H626285001	4	39
H626285001	5	33
H626285001	6	28
H626285001	7	42
H626322402	1	0
H626322402	2	0
H626322402	3	0
H626322402	4	0
H626322402	5	0
H626322402	6	0
H626322402	7	0
H626356402	1	33
H626356402	2	21
H626356402	3	0
H626356402	4	0
H626356402	5	0
H626356402	6	0
H626356402	7	0
H627181302	1	0
H627181302	2	0
H627181302	3	0
H627181302	4	13
H627181302	5	59
H627181302	6	49
H627181302	7	83
H627215301	1	77
H627215301	2	60
H627215301	3	40
H627215301	4	28
H627215301	5	57
H627215301	6	54
H627215301	7	71
H627215302	1	153
H627215302	2	115
H627215302	3	117
H627215302	4	143
H627215302	5	105
H627215302	6	59
H627215302	7	125
H628183001	1	31
H628183001	2	29
H628183001	3	102
H628183001	4	0
H628183001	5	8
H628183001	6	13
H628183001	7	0
H628183002	1	72
H628183002	2	78
H628183002	3	100
H628183002	4	0
H628183002	5	56
H628183002	6	12
H628183002	7	23
H628327504	1	0
H628327504	2	0
H628327504	3	0
H628327504	4	0
H628327504	5	0
H628327504	6	0
H628327504	7	0
H628392101	1	67
H628392101	2	32
H628392101	3	0
H628392101	4	38
H628392101	5	26
H628392101	6	26
H628392101	7	38
H628392102	1	37
H628392102	2	10
H628392102	3	0
H628392102	4	22
H628392102	5	0
H628392102	6	0
H628392102	7	67
H629286702	1	0
H629286702	2	17
H629286702	3	64
H629286702	4	26
H629286702	5	0
H629286702	6	75
H629286702	7	136
H629322402	1	0
H629322402	2	48
H629322402	3	50
H629322402	4	39
H629322402	5	51
H629322402	6	47
H629322402	7	45
H630256101	1	65
H630256101	2	0
H630256101	3	0
H630256101	4	0
[truncated: 1,319 more rows]
