# Supplementary material for: Assessing adherence to physical activity guidelines and correlates among older Korean adults with a focus on 10-minute bout duration using subjective and objective measures
Source: PLoS One. 2025 Jun 9;20(6):e0324342. doi: 10.1371/journal.pone.0324342 (PMC12148133; doi:10.1371/journal.pone.0324342)
Supplement: S1 File — SAS code (freely reusable with proper citation of KOGL Type 4 references [35,36]), unrestricted R code authored by researchers, and preprocessed data are provided. (ZIP) [file pone.0324342.s003.zip › mv10_1952.csv]

ID	day	tot_dur_v10
A601169401	1	0
A601169401	2	0
A601169401	3	0
A601169401	4	0
A601169401	5	0
A601169401	6	0
A601169401	7	0
A601208501	1	89
A601208501	2	44
A601208501	3	70
A601208501	4	71
A601208501	5	66
A601208501	6	0
A601208501	7	0
A601208502	1	0
A601208502	2	0
A601208502	3	10
A601208502	4	0
A601208502	5	0
A601208502	6	0
A601208502	7	0
A601286701	1	0
A601286701	2	0
A601286701	3	0
A601286701	4	0
A601286701	5	0
A601286701	6	27
A601286701	7	0
A601373401	1	52
A601373401	2	32
A601373401	3	0
A601373401	4	0
A601373401	5	0
A601373401	6	0
A601373401	7	0
A602194901	1	0
A602194901	2	28
A602194901	3	36
A602194901	4	12
A602194901	5	13
A602194901	6	23
A602194901	7	28
A602222102	1	0
A602222102	2	0
A602222102	3	0
A602222102	4	0
A602222102	5	0
A602222102	6	0
A602222102	7	0
A602228904	1	0
A602228904	2	0
A602228904	3	0
A602228904	4	0
A602228904	5	0
A602228904	6	0
A602228904	7	0
A602300301	1	0
A602300301	2	0
A602300301	3	0
A602300301	4	0
A602300301	5	0
A602300301	6	0
A602300301	7	0
A602330901	1	0
A602330901	2	12
A602330901	3	0
A602330901	4	0
A602330901	5	0
A602330901	6	10
A602330901	7	0
A602341101	1	0
A602341101	2	0
A602341101	3	0
A602341101	4	0
A602341101	5	0
A602341101	6	0
A602341101	7	0
A602341102	1	0
A602341102	2	89
A602341102	3	0
A602341102	4	106
A602341102	5	0
A602341102	6	97
A602341102	7	0
A603222101	1	11
A603222101	2	0
A603222101	3	0
A603222101	4	0
A603222101	5	0
A603222101	6	0
A603222101	7	0
A603232301	1	0
A603232301	2	13
A603232301	3	0
A603232301	4	0
A603232301	5	0
A603232301	6	0
A603232301	7	0
A603232302	1	0
A603232302	2	0
A603232302	3	0
A603232302	4	0
A603232302	5	0
A603232302	6	0
A603232302	7	0
A603325801	1	21
A603325801	2	31
A603325801	3	35
A603325801	4	11
A603325801	5	0
A603325801	6	32
A603325801	7	0
A603336001	1	0
A603336001	2	0
A603336001	3	0
A603336001	4	0
A603336001	5	10
A603336001	6	12
A603336001	7	11
A604186401	1	0
A604186401	2	0
A604186401	3	0
A604186401	4	0
A604186401	5	0
A604186401	6	0
A604186401	7	0
A604279901	1	136
A604279901	2	119
A604279901	3	0
A604279901	4	86
A604279901	5	44
A604279901	6	0
A604279901	7	0
A604346201	1	13
A604346201	2	0
A604346201	3	63
A604346201	4	0
A604346201	5	10
A604346201	6	0
A604346201	7	23
A604370002	1	0
A604370002	2	0
A604370002	3	0
A604370002	4	0
A604370002	5	0
A604370002	6	0
A604370002	7	0
A604378501	1	0
A604378501	2	12
A604378501	3	36
A604378501	4	0
A604378501	5	43
A604378501	6	0
A604378501	7	0
A604415901	1	0
A604415901	2	0
A604415901	3	0
A604415901	4	0
A604415901	5	0
A604415901	6	0
A604415901	7	0
A605211901	1	0
A605211901	2	138
A605211901	3	148
A605211901	4	111
A605211901	5	0
A605211901	6	126
A605211901	7	10
A606256101	1	12
A606256101	2	29
A606256101	3	0
A606256101	4	77
A606256101	5	63
A606256101	6	32
A606256101	7	61
A606336002	1	0
A606336002	2	0
A606336002	3	0
A606336002	4	18
A606336002	5	0
A606336002	6	0
A606336002	7	0
A606346201	1	0
A606346201	2	0
A606346201	3	48
A606346201	4	25
A606346201	5	61
A606346201	6	0
A606346201	7	78
A607232301	1	0
A607232301	2	0
A607232301	3	0
A607232301	4	0
A607232301	5	0
A607232301	6	0
A607232301	7	0
A608215301	1	0
A608215301	2	0
A608215301	3	13
A608215301	4	0
A608215301	5	12
A608215301	6	0
A608215301	7	0
A608346201	1	78
A608346201	2	20
A608346201	3	10
A608346201	4	0
A608346201	5	0
A608346201	6	0
A608346201	7	23
A609288402	1	0
A609288402	2	0
A609288402	3	0
A609288402	4	0
A609288402	5	0
A609288402	6	0
A609288402	7	0
A609324101	1	0
A609324101	2	0
A609324101	3	0
A609324101	4	0
A609324101	5	0
A609324101	6	0
A609324101	7	0
A609342801	1	0
A609342801	2	0
A609342801	3	15
A609342801	4	0
A609342801	5	0
A609342801	6	27
A609342801	7	0
A609342802	1	0
A609342802	2	0
A609342802	3	0
A609342802	4	0
A609342802	5	0
A609342802	6	0
A609342802	7	0
A610398901	1	11
A610398901	2	0
A610398901	3	0
A610398901	4	0
A610398901	5	74
A610398901	6	0
A610398901	7	0
A611249301	1	0
A611249301	2	0
A611249301	3	0
A611249301	4	0
A611249301	5	0
A611249301	6	0
A611249301	7	0
A611249302	1	0
A611249302	2	0
A611249302	3	0
A611249302	4	0
A611249302	5	0
A611249302	6	0
A611249302	7	0
A611293503	1	0
A611293503	2	0
A611293503	3	0
A611293503	4	0
A611293503	5	0
A611293503	6	0
A611293503	7	0
A611322401	1	0
A611322401	2	0
A611322401	3	0
A611322401	4	0
A611322401	5	0
A611322401	6	0
A611322401	7	10
A611322402	1	0
A611322402	2	0
A611322402	3	0
A611322402	4	0
A611322402	5	0
A611322402	6	0
A611322402	7	0
A612293501	1	0
A612293501	2	0
A612293501	3	17
A612293501	4	0
A612293501	5	0
A612293501	6	0
A612293501	7	0
A612356402	1	0
A612356402	2	0
A612356402	3	0
A612356402	4	0
A612356402	5	0
A612356402	6	0
A612356402	7	0
A613194901	1	12
A613194901	2	0
A613194901	3	55
A613194901	4	27
A613194901	5	68
A613194901	6	11
A613194901	7	10
A614191502	1	0
A614191502	2	0
A614191502	3	0
A614191502	4	0
A614191502	5	0
A614191502	6	0
A614191502	7	0
A614191503	1	0
A614191503	2	0
A614191503	3	0
A614191503	4	11
A614191503	5	0
A614191503	6	0
A614191503	7	0
A614205101	1	0
A614205101	2	0
A614205101	3	0
A614205101	4	0
A614205101	5	0
A614205101	6	0
A614205101	7	0
A614235701	1	0
A614235701	2	0
A614235701	3	0
A614235701	4	0
A614235701	5	0
A614235701	6	0
A614235701	7	0
A614235702	1	0
A614235702	2	11
A614235702	3	0
A614235702	4	0
A614235702	5	20
A614235702	6	0
A614235702	7	24
A614249301	1	0
A614249301	2	0
A614249301	3	0
A614249301	4	0
A614249301	5	0
A614249301	6	0
A614249301	7	10
A614322403	1	0
A614322403	2	0
A614322403	3	0
A614322403	4	0
A614322403	5	0
A614322403	6	0
A614322403	7	0
A615213601	1	0
A615213601	2	0
A615213601	3	0
A615213601	4	0
A615213601	5	0
A615213601	6	0
A615213601	7	0
A615213602	1	17
A615213602	2	0
A615213602	3	0
A615213602	4	10
A615213602	5	0
A615213602	6	0
A615213602	7	0
A615370001	1	0
A615370001	2	0
A615370001	3	0
A615370001	4	0
A615370001	5	10
A615370001	6	12
A615370001	7	11
A617171101	1	0
A617171101	2	0
A617171101	3	0
A617171101	4	0
A617171101	5	0
A617171101	6	11
A617171101	7	0
A617213601	1	10
A617213601	2	0
A617213601	3	36
A617213601	4	10
A617213601	5	46
A617213601	6	38
A617213601	7	46
A617213602	1	12
A617213602	2	0
A617213602	3	23
A617213602	4	0
A617213602	5	10
A617213602	6	13
A617213602	7	10
A617310503	1	0
A617310503	2	0
A617310503	3	0
A617310503	4	0
A617310503	5	0
A617310503	6	0
A617310503	7	0
A618174502	1	0
A618174502	2	0
A618174502	3	0
A618174502	4	0
A618174502	5	0
A618174502	6	12
A618174502	7	0
A618234001	1	39
A618234001	2	22
A618234001	3	0
A618234001	4	0
A618234001	5	0
A618234001	6	0
A618234001	7	48
A619213601	1	10
A619213601	2	11
A619213601	3	0
A619213601	4	0
A619213601	5	0
A619213601	6	11
A619213601	7	0
A619347901	1	27
A619347901	2	13
A619347901	3	10
A619347901	4	10
A619347901	5	10
A619347901	6	24
A619347901	7	46
A619347902	1	0
A619347902	2	0
A619347902	3	40
A619347902	4	0
A619347902	5	14
A619347902	6	0
A619347902	7	0
A619390401	1	12
A619390401	2	39
A619390401	3	47
A619390401	4	53
A619390401	5	69
A619390401	6	54
A619390401	7	64
A621319001	1	0
A621319001	2	0
A621319001	3	0
A621319001	4	0
A621319001	5	0
A621319001	6	0
A621319001	7	0
A624244201	1	0
A624244201	2	12
A624244201	3	13
A624244201	4	12
A624244201	5	23
A624244201	6	20
A624244201	7	22
A624244202	1	27
A624244202	2	10
A624244202	3	12
A624244202	4	50
A624244202	5	25
A624244202	6	28
A624244202	7	20
A624291802	1	0
A624291802	2	0
A624291802	3	0
A624291802	4	0
A624291802	5	0
A624291802	6	0
A624291802	7	0
A625172801	1	0
A625172801	2	13
A625172801	3	15
A625172801	4	0
A625172801	5	17
A625172801	6	0
A625172801	7	11
A625172802	1	0
A625172802	2	0
A625172802	3	0
A625172802	4	0
A625172802	5	0
A625172802	6	0
A625172802	7	26
A625200001	1	0
A625200001	2	0
A625200001	3	23
A625200001	4	35
A625200001	5	0
A625200001	6	35
A625200001	7	14
A626225501	1	0
A626225501	2	0
A626225501	3	0
A626225501	4	0
A626225501	5	27
A626225501	6	0
A626225501	7	0
A626256101	1	0
A626256101	2	37
A626256101	3	0
A626256101	4	0
A626256101	5	0
A626256101	6	43
A626256101	7	58
A626256102	1	22
A626256102	2	55
A626256102	3	12
A626256102	4	11
A626256102	5	24
A626256102	6	0
A626256102	7	25
A626269701	1	0
A626269701	2	0
A626269701	3	0
A626269701	4	0
A626269701	5	0
A626269701	6	0
A626269701	7	0
A627191501	1	11
A627191501	2	0
A627191501	3	0
A627191501	4	0
A627191501	5	0
A627191501	6	0
A627191501	7	0
A628186402	1	0
A628186402	2	0
A628186402	3	0
A628186402	4	0
A628186402	5	0
A628186402	6	0
A628186402	7	11
A628402301	1	0
A628402301	2	0
A628402301	3	0
A628402301	4	0
A628402301	5	0
A628402301	6	0
A628402301	7	0
A628412501	1	11
A628412501	2	0
A628412501	3	20
A628412501	4	12
A628412501	5	10
A628412501	6	0
A628412501	7	20
A629235701	1	0
A629235701	2	0
A629235701	3	0
A629235701	4	0
A629235701	5	0
A629235701	6	0
A629235701	7	12
A629245901	1	0
A629245901	2	0
A629245901	3	0
A629245901	4	0
A629245901	5	0
A629245901	6	0
A629245901	7	0
A629364902	1	37
A629364902	2	33
A629364902	3	39
A629364902	4	49
A629364902	5	34
A629364902	6	57
A629364902	7	37
A629402301	1	10
A629402301	2	0
A629402301	3	0
A629402301	4	41
A629402301	5	11
A629402301	6	0
A629402301	7	0
A629414201	1	10
A629414201	2	0
A629414201	3	34
A629414201	4	0
A629414201	5	0
A629414201	6	0
A629414201	7	0
A630285001	1	34
A630285001	2	59
A630285001	3	21
A630285001	4	42
A630285001	5	55
A630285001	6	56
A630285001	7	45
A630296901	1	81
A630296901	2	114
A630296901	3	14
A630296901	4	56
A630296901	5	80
A630296901	6	138
A630296901	7	83
A631264601	1	43
A631264601	2	58
A631264601	3	40
A631264601	4	52
A631264601	5	51
A631264601	6	25
A631264601	7	60
A632220402	1	0
A632220402	2	0
A632220402	3	0
A632220402	4	0
A632220402	5	0
A632220402	6	0
A632220402	7	0
A632375101	1	55
A632375101	2	49
A632375101	3	0
A632375101	4	0
A632375101	5	62
A632375101	6	58
A632375101	7	0
A633200004	1	40
A633200004	2	27
A633200004	3	0
A633200004	4	0
A633200004	5	40
A633200004	6	23
A633200004	7	10
A633218701	1	0
A633218701	2	0
A633218701	3	0
A633218701	4	0
A633218701	5	0
A633218701	6	0
A633218701	7	0
A633225505	1	86
A633225505	2	30
A633225505	3	49
A633225505	4	40
A633225505	5	34
A633225505	6	29
A633225505	7	0
A633300301	1	16
A633300301	2	0
A633300301	3	14
A633300301	4	0
A633300301	5	32
A633300301	6	131
A633300301	7	22
A633312201	1	0
A633312201	2	0
A633312201	3	25
A633312201	4	12
A633312201	5	14
A633312201	6	20
A633312201	7	0
A634227202	1	0
A634227202	2	0
A634227202	3	0
A634227202	4	12
A634227202	5	0
A634227202	6	0
A634227202	7	0
A634235703	1	0
A634235703	2	0
A634235703	3	0
A634235703	4	21
A634235703	5	14
A634235703	6	0
A634235703	7	11
A634307101	1	0
A634307101	2	0
A634307101	3	0
A634307101	4	0
A634307101	5	12
A634307101	6	0
A634307101	7	26
A635322401	1	0
A635322401	2	0
A635322401	3	0
A635322401	4	0
A635322401	5	0
A635322401	6	0
A635322401	7	0
A635354702	1	0
A635354702	2	0
A635354702	3	0
A635354702	4	0
A635354702	5	0
A635354702	6	0
A635354702	7	0
A636215301	1	0
A636215301	2	10
A636215301	3	10
A636215301	4	0
A636215301	5	11
A636215301	6	0
A636215301	7	0
A636283301	1	16
A636283301	2	0
A636283301	3	0
A636283301	4	44
A636283301	5	10
A636283301	6	45
A636283301	7	74
A636283302	1	0
A636283302	2	0
A636283302	3	0
A636283302	4	30
A636283302	5	30
A636283302	6	0
A636283302	7	26
A636329201	1	0
A636329201	2	0
A636329201	3	0
A636329201	4	0
A636329201	5	0
A636329201	6	0
A636329201	7	0
A638375101	1	42
A638375101	2	38
A638375101	3	48
A638375101	4	0
A638375101	5	24
A638375101	6	53
A638375101	7	0
A638375102	1	0
A638375102	2	0
A638375102	3	0
A638375102	4	0
A638375102	5	0
A638375102	6	0
A638375102	7	0
B601278201	1	0
B601278201	2	0
B601278201	3	0
B601278201	4	0
B601278201	5	0
B601278201	6	0
B601278201	7	0
B602188101	1	0
B602188101	2	0
B602188101	3	0
B602188101	4	0
B602188101	5	0
B602188101	6	0
B602188101	7	0
B602276501	1	0
B602276501	2	0
B602276501	3	0
B602276501	4	0
B602276501	5	0
B602276501	6	0
B602276501	7	0
B602358101	1	0
B602358101	2	0
B602358101	3	0
B602358101	4	0
B602358101	5	0
B602358101	6	0
B602358101	7	0
B604172801	1	0
B604172801	2	10
B604172801	3	0
B604172801	4	0
B604172801	5	10
B604172801	6	0
B604172801	7	0
B604181301	1	0
B604181301	2	0
B604181301	3	0
B604181301	4	11
B604181301	5	0
B604181301	6	0
B604181301	7	0
B604208501	1	0
B604208501	2	0
B604208501	3	0
B604208501	4	0
B604208501	5	0
B604208501	6	0
B604208501	7	0
B604230601	1	17
B604230601	2	0
B604230601	3	29
B604230601	4	0
B604230601	5	0
B604230601	6	0
B604230601	7	11
B604237401	1	0
B604237401	2	0
B604237401	3	0
B604237401	4	0
B604237401	5	0
B604237401	6	0
B604237401	7	0
B604247601	1	0
B604247601	2	0
B604247601	3	0
B604247601	4	0
B604247601	5	0
B604247601	6	0
B604247601	7	0
B604261201	1	0
B604261201	2	0
B604261201	3	0
B604261201	4	0
B604261201	5	0
B604261201	6	0
B604261201	7	0
B604315601	1	0
B604315601	2	0
B604315601	3	0
B604315601	4	0
B604315601	5	0
B604315601	6	0
B604315601	7	0
B604344501	1	0
B604344501	2	0
B604344501	3	0
B604344501	4	0
B604344501	5	0
B604344501	6	0
B604344501	7	0
B604353001	1	0
B604353001	2	22
B604353001	3	0
B604353001	4	0
B604353001	5	0
B604353001	6	0
B604353001	7	0
B605274801	1	22
B605274801	2	17
B605274801	3	0
B605274801	4	21
B605274801	5	0
B605274801	6	16
B605274801	7	50
B605274802	1	10
B605274802	2	0
B605274802	3	42
B605274802	4	20
B605274802	5	10
B605274802	6	0
B605274802	7	22
B605322401	1	0
B605322401	2	0
B605322401	3	0
B605322401	4	56
B605322401	5	0
B605322401	6	0
B605322401	7	0
B605407402	1	0
B605407402	2	0
B605407402	3	0
B605407402	4	0
B605407402	5	0
B605407402	6	0
B605407402	7	0
B606317301	1	93
B606317301	2	144
B606317301	3	104
B606317301	4	98
B606317301	5	108
B606317301	6	138
B606317301	7	119
B607230601	1	0
B607230601	2	0
B607230601	3	0
B607230601	4	0
B607230601	5	0
B607230601	6	0
B607230601	7	0
B607230602	1	0
B607230602	2	0
B607230602	3	0
B607230602	4	0
B607230602	5	0
B607230602	6	0
B607230602	7	0
B607312201	1	33
B607312201	2	12
B607312201	3	34
B607312201	4	13
B607312201	5	24
B607312201	6	26
B607312201	7	23
B608245901	1	0
B608245901	2	0
B608245901	3	0
B608245901	4	0
B608245901	5	0
B608245901	6	0
B608245901	7	0
B608262901	1	0
B608262901	2	12
B608262901	3	0
B608262901	4	0
B608262901	5	0
B608262901	6	0
B608262901	7	0
B609261202	1	0
B609261202	2	0
B609261202	3	0
B609261202	4	0
B609261202	5	0
B609261202	6	0
B609261202	7	0
B610240801	1	65
B610240801	2	51
B610240801	3	0
B610240801	4	60
B610240801	5	54
B610240801	6	77
B610240801	7	0
B610290102	1	30
B610290102	2	31
B610290102	3	17
B610290102	4	20
B610290102	5	10
B610290102	6	34
B610290102	7	18
B610330901	1	85
B610330901	2	92
B610330901	3	40
B610330901	4	0
B610330901	5	30
B610330901	6	56
B610330901	7	17
B613223801	1	41
B613223801	2	29
B613223801	3	0
B613223801	4	14
B613223801	5	24
B613223801	6	0
B613223801	7	15
B613223802	1	10
B613223802	2	0
B613223802	3	0
B613223802	4	0
B613223802	5	0
B613223802	6	0
B613223802	7	0
B613227201	1	26
B613227201	2	12
B613227201	3	81
B613227201	4	31
B613227201	5	33
B613227201	6	11
B613227201	7	36
B613234001	1	0
B613234001	2	13
B613234001	3	0
B613234001	4	0
B613234001	5	0
B613234001	6	0
B613234001	7	0
B613269701	1	0
B613269701	2	0
B613269701	3	0
B613269701	4	0
B613269701	5	0
B613269701	6	0
B613269701	7	0
B613308801	1	0
B613308801	2	0
B613308801	3	0
B613308801	4	0
B613308801	5	0
B613308801	6	0
B613308801	7	0
B614218701	1	42
B614218701	2	0
B614218701	3	10
B614218701	4	65
B614218701	5	10
B614218701	6	15
B614218701	7	10
B614254405	1	0
B614254405	2	11
B614254405	3	0
B614254405	4	0
B614254405	5	0
B614254405	6	0
B614254405	7	0
B614279901	1	0
B614279901	2	0
B614279901	3	12
B614279901	4	0
B614279901	5	39
B614279901	6	0
B614279901	7	0
C601242501	1	0
C601242501	2	0
C601242501	3	0
C601242501	4	0
C601242501	5	0
C601242501	6	0
C601242501	7	0
C601313901	1	158
C601313901	2	113
C601313901	3	26
C601313901	4	76
C601313901	5	31
C601313901	6	48
C601313901	7	71
C601339401	1	0
C601339401	2	0
C601339401	3	0
C601339401	4	0
C601339401	5	0
C601339401	6	0
C601339401	7	0
C601339402	1	0
C601339402	2	0
C601339402	3	0
C601339402	4	0
C601339402	5	0
C601339402	6	0
C601339402	7	0
C604256101	1	0
C604256101	2	0
C604256101	3	0
C604256101	4	0
C604256101	5	0
C604256101	6	0
C604256101	7	0
C604268001	1	0
C604268001	2	0
C604268001	3	13
C604268001	4	0
C604268001	5	0
C604268001	6	0
C604268001	7	0
C604276501	1	0
C604276501	2	23
C604276501	3	85
C604276501	4	0
C604276501	5	0
C604276501	6	0
C604276501	7	0
C606184701	1	0
C606184701	2	0
C606184701	3	0
C606184701	4	0
C606184701	5	22
C606184701	6	0
C606184701	7	0
C606341105	1	0
C606341105	2	0
C606341105	3	0
C606341105	4	0
C606341105	5	0
C606341105	6	27
C606341105	7	29
C607174502	1	0
C607174502	2	0
C607174502	3	0
C607174502	4	0
C607174502	5	0
C607174502	6	0
C607174502	7	0
C607257802	1	66
C607257802	2	65
C607257802	3	65
C607257802	4	50
C607257802	5	27
C607257802	6	0
C607257802	7	0
C607273101	1	0
C607273101	2	0
C607273101	3	0
C607273101	4	0
C607273101	5	0
C607273101	6	0
C607273101	7	0
C607324101	1	0
C607324101	2	0
C607324101	3	0
C607324101	4	0
C607324101	5	0
C607324101	6	0
C607324101	7	0
C607342801	1	0
C607342801	2	0
C607342801	3	0
C607342801	4	0
C607342801	5	0
C607342801	6	0
C607342801	7	0
C607342802	1	0
C607342802	2	0
C607342802	3	0
C607342802	4	0
C607342802	5	0
C607342802	6	0
C607342802	7	0
C607358101	1	59
C607358101	2	32
C607358101	3	76
C607358101	4	0
C607358101	5	56
C607358101	6	60
C607358101	7	91
C608181301	1	0
C608181301	2	0
C608181301	3	0
C608181301	4	0
C608181301	5	0
C608181301	6	0
C608181301	7	0
C608285001	1	0
C608285001	2	0
C608285001	3	0
C608285001	4	0
C608285001	5	0
C608285001	6	0
C608285001	7	0
C608285002	1	0
C608285002	2	0
C608285002	3	0
C608285002	4	0
C608285002	5	12
C608285002	6	17
C608285002	7	0
C608324101	1	0
C608324101	2	0
C608324101	3	0
C608324101	4	0
C608324101	5	42
C608324101	6	0
C608324101	7	0
C609183002	1	0
C609183002	2	0
C609183002	3	0
C609183002	4	0
C609183002	5	0
C609183002	6	0
C609183002	7	0
D601245903	1	0
D601245903	2	0
D601245903	3	0
D601245903	4	0
D601245903	5	0
D601245903	6	0
D601245903	7	0
D601264601	1	0
D601264601	2	0
D601264601	3	0
D601264601	4	0
D601264601	5	0
D601264601	6	0
D601264601	7	0
D601264602	1	10
D601264602	2	0
D601264602	3	0
D601264602	4	0
D601264602	5	0
D601264602	6	0
D601264602	7	0
D601274802	1	10
D601274802	2	32
D601274802	3	0
D601274802	4	11
D601274802	5	0
D601274802	6	33
D601274802	7	30
D604281601	1	0
D604281601	2	0
D604281601	3	0
D604281601	4	0
D604281601	5	0
D604281601	6	0
D604281601	7	0
D605376804	1	0
D605376804	2	0
D605376804	3	11
D605376804	4	0
D605376804	5	0
D605376804	6	0
D605376804	7	0
D605376805	1	0
D605376805	2	0
D605376805	3	0
D605376805	4	0
D605376805	5	0
D605376805	6	0
D605376805	7	0
D606308803	1	12
D606308803	2	26
D606308803	3	0
D606308803	4	0
D606308803	5	34
D606308803	6	43
D606308803	7	21
D606342801	1	0
D606342801	2	0
D606342801	3	0
D606342801	4	0
D606342801	5	0
D606342801	6	0
D606342801	7	0
D606417602	1	10
D606417602	2	11
D606417602	3	10
D606417602	4	0
D606417602	5	10
D606417602	6	0
D606417602	7	0
D607339401	1	39
D607339401	2	38
D607339401	3	37
D607339401	4	0
D607339401	5	30
D607339401	6	0
D607339401	7	41
D608174502	1	0
D608174502	2	0
D608174502	3	0
D608174502	4	0
D608174502	5	10
D608174502	6	31
D608174502	7	10
D608198302	1	0
D608198302	2	0
D608198302	3	0
D608198302	4	0
D608198302	5	0
D608198302	6	0
D608198302	7	0
D608341101	1	12
D608341101	2	0
D608341101	3	12
D608341101	4	0
D608341101	5	0
D608341101	6	12
D608341101	7	10
D609242501	1	0
D609242501	2	0
D609242501	3	0
D609242501	4	0
D609242501	5	0
D609242501	6	0
D609242501	7	0
D609492401	1	0
D609492401	2	0
D609492401	3	0
D609492401	4	0
D609492401	5	0
D609492401	6	0
D609492401	7	0
D609492402	1	0
D609492402	2	0
D609492402	3	0
D609492402	4	0
D609492402	5	0
D609492402	6	0
D609492402	7	0
D610252701	1	91
D610252701	2	60
D610252701	3	35
D610252701	4	0
D610252701	5	59
D610252701	6	44
D610252701	7	59
D610252702	1	15
D610252702	2	0
D610252702	3	0
D610252702	4	0
D610252702	5	0
D610252702	6	0
D610252702	7	0
E601191501	1	0
E601191501	2	0
E601191501	3	0
E601191501	4	0
E601191501	5	0
E601191501	6	0
E601191501	7	0
E602201702	1	42
E602201702	2	28
E602201702	3	15
E602201702	4	44
E602201702	5	0
E602201702	6	22
E602201702	7	0
E602227201	1	0
E602227201	2	0
E602227201	3	0
E602227201	4	0
E602227201	5	0
E602227201	6	0
E602227201	7	0
E602276501	1	44
E602276501	2	0
E602276501	3	129
E602276501	4	43
E602276501	5	84
E602276501	6	79
E602276501	7	81
E603179601	1	0
E603179601	2	0
E603179601	3	0
E603179601	4	0
E603179601	5	0
E603179601	6	0
E603179601	7	0
E603213601	1	24
E603213601	2	20
E603213601	3	0
E603213601	4	0
E603213601	5	0
E603213601	6	0
E603213601	7	0
E603213602	1	0
E603213602	2	0
E603213602	3	0
E603213602	4	0
E603213602	5	0
E603213602	6	0
E603213602	7	0
E603262901	1	0
E603262901	2	0
E603262901	3	0
E603262901	4	0
E603262901	5	0
E603262901	6	0
E603262901	7	0
E604188101	1	0
E604188101	2	0
E604188101	3	0
E604188101	4	0
E604188101	5	0
E604188101	6	0
E604188101	7	0
E604274802	1	0
E604274802	2	12
E604274802	3	59
E604274802	4	0
E604274802	5	42
E604274802	6	0
E604274802	7	0
E604332601	1	0
E604332601	2	0
E604332601	3	0
E604332601	4	0
E604332601	5	0
E604332601	6	0
E604332601	7	0
E605193202	1	64
E605193202	2	11
E605193202	3	0
E605193202	4	0
E605193202	5	54
E605193202	6	0
E605193202	7	0
E605296902	1	0
E605296902	2	0
E605296902	3	0
E605296902	4	0
E605296902	5	0
E605296902	6	0
E605296902	7	0
E605317301	1	0
E605317301	2	0
E605317301	3	11
E605317301	4	45
E605317301	5	29
E605317301	6	26
E605317301	7	27
E605370001	1	0
E605370001	2	0
E605370001	3	0
E605370001	4	0
E605370001	5	29
E605370001	6	0
E605370001	7	0
E605402301	1	0
E605402301	2	0
E605402301	3	0
E605402301	4	0
E605402301	5	0
E605402301	6	0
E605402301	7	0
E605410801	1	0
E605410801	2	0
E605410801	3	0
E605410801	4	0
E605410801	5	0
E605410801	6	0
E605410801	7	0
E605419301	1	0
E605419301	2	0
E605419301	3	0
E605419301	4	0
E605419301	5	0
E605419301	6	0
E605419301	7	0
E605448201	1	0
E605448201	2	0
E605448201	3	0
E605448201	4	29
E605448201	5	0
E605448201	6	0
E605448201	7	0
E606218701	1	73
E606218701	2	37
E606218701	3	70
E606218701	4	0
E606218701	5	41
E606218701	6	51
E606218701	7	40
E606254401	1	72
E606254401	2	0
E606254401	3	72
E606254401	4	76
E606254401	5	0
E606254401	6	10
E606254401	7	56
E606286701	1	33
E606286701	2	32
E606286701	3	23
E606286701	4	11
E606286701	5	21
E606286701	6	11
E606286701	7	44
E606286702	1	11
E606286702	2	0
E606286702	3	11
E606286702	4	0
E606286702	5	21
E606286702	6	0
E606286702	7	23
F601235701	1	0
F601235701	2	0
F601235701	3	0
F601235701	4	0
F601235701	5	0
F601235701	6	0
F601235701	7	0
F601235702	1	0
F601235702	2	0
F601235702	3	0
F601235702	4	0
F601235702	5	0
F601235702	6	0
F601235702	7	0
F601251002	1	0
F601251002	2	0
F601251002	3	0
F601251002	4	0
F601251002	5	0
F601251002	6	0
F601251002	7	0
F601273101	1	0
F601273101	2	0
F601273101	3	0
F601273101	4	0
F601273101	5	0
F601273101	6	0
F601273101	7	0
F601315601	1	0
F601315601	2	0
F601315601	3	0
F601315601	4	0
F601315601	5	0
F601315601	6	0
F601315601	7	0
F601346201	1	0
F601346201	2	0
F601346201	3	0
F601346201	4	0
F601346201	5	0
F601346201	6	0
F601346201	7	0
F604232301	1	11
F604232301	2	0
F604232301	3	18
F604232301	4	0
F604232301	5	0
F604232301	6	19
F604232301	7	0
F604290101	1	0
F604290101	2	0
F604290101	3	14
F604290101	4	0
F604290101	5	0
F604290101	6	0
F604290101	7	0
F604363201	1	0
F604363201	2	0
F604363201	3	16
F604363201	4	0
F604363201	5	0
F604363201	6	0
F604363201	7	0
F606308803	1	0
F606308803	2	0
F606308803	3	0
F606308803	4	0
F606308803	5	0
F606308803	6	0
F606308803	7	0
F606363201	1	85
F606363201	2	0
F606363201	3	95
F606363201	4	0
F606363201	5	87
F606363201	6	93
F606363201	7	82
G601183001	1	57
G601183001	2	65
G601183001	3	68
G601183001	4	66
G601183001	5	0
G601183001	6	111
G601183001	7	71
G601308801	1	0
G601308801	2	59
G601308801	3	63
G601308801	4	58
G601308801	5	0
G601308801	6	0
G601308801	7	52
G602383601	1	0
G602383601	2	0
G602383601	3	0
G602383601	4	0
G602383601	5	0
G602383601	6	0
G602383601	7	0
G603244202	1	0
G603244202	2	0
G603244202	3	0
G603244202	4	14
G603244202	5	0
G603244202	6	0
G603244202	7	0
G604188101	1	12
G604188101	2	39
G604188101	3	55
G604188101	4	0
G604188101	5	0
G604188101	6	0
G604188101	7	0
G604232301	1	0
G604232301	2	34
G604232301	3	16
G604232301	4	0
G604232301	5	0
G604232301	6	0
G604232301	7	0
H602217001	1	0
H602217001	2	0
H602217001	3	15
H602217001	4	0
H602217001	5	0
H602217001	6	0
H602217001	7	0
H602303701	1	0
H602303701	2	0
H602303701	3	0
H602303701	4	0
H602303701	5	0
H602303701	6	0
H602303701	7	0
H603217002	1	0
H603217002	2	0
H603217002	3	0
H603217002	4	0
H603217002	5	0
H603217002	6	0
H603217002	7	0
H603245901	1	0
H603245901	2	0
H603245901	3	0
H603245901	4	0
H603245901	5	10
H603245901	6	0
H603245901	7	0
H603390401	1	46
H603390401	2	25
H603390401	3	0
H603390401	4	15
H603390401	5	12
H603390401	6	26
H603390401	7	0
H603390402	1	0
H603390402	2	0
H603390402	3	0
H603390402	4	0
H603390402	5	0
H603390402	6	0
H603390402	7	0
H603393801	1	0
H603393801	2	0
H603393801	3	0
H603393801	4	0
H603393801	5	0
H603393801	6	0
H603393801	7	0
H604281601	1	48
H604281601	2	0
H604281601	3	0
H604281601	4	23
H604281601	5	0
H604281601	6	22
H604281601	7	0
H605176201	1	0
H605176201	2	0
H605176201	3	58
H605176201	4	0
H605176201	5	0
H605176201	6	0
H605176201	7	0
H605176202	1	0
H605176202	2	0
H605176202	3	0
H605176202	4	0
H605176202	5	0
H605176202	6	0
H605176202	7	0
H605293501	1	0
H605293501	2	0
H605293501	3	0
H605293501	4	0
H605293501	5	0
H605293501	6	0
H605293501	7	0
H606249301	1	0
H606249301	2	87
H606249301	3	52
H606249301	4	39
H606249301	5	23
H606249301	6	0
H606249301	7	0
H606264601	1	0
H606264601	2	0
H606264601	3	0
H606264601	4	0
H606264601	5	0
H606264601	6	0
H606264601	7	0
H606264602	1	0
H606264602	2	0
H606264602	3	0
H606264602	4	0
H606264602	5	0
H606264602	6	0
H606264602	7	0
H606359802	1	0
H606359802	2	0
H606359802	3	0
H606359802	4	0
H606359802	5	0
H606359802	6	0
H606359802	7	0
H607274805	1	13
H607274805	2	0
H607274805	3	0
H607274805	4	0
H607274805	5	12
H607274805	6	0
H607274805	7	25
H607358103	1	0
H607358103	2	0
H607358103	3	0
H607358103	4	0
H607358103	5	0
H607358103	6	0
H607358103	7	0
H608171102	1	0
H608171102	2	0
H608171102	3	0
H608171102	4	0
H608171102	5	0
H608171102	6	0
H608171102	7	0
H608308801	1	0
H608308801	2	11
H608308801	3	0
H608308801	4	0
H608308801	5	0
H608308801	6	0
H608308801	7	0
H609186401	1	36
H609186401	2	80
H609186401	3	0
H609186401	4	15
H609186401	5	0
H609186401	6	0
H609186401	7	15
H609186402	1	0
H609186402	2	26
H609186402	3	10
H609186402	4	11
H609186402	5	0
H609186402	6	10
H609186402	7	0
H609302001	1	0
H609302001	2	0
H609302001	3	11
H609302001	4	0
H609302001	5	0
H609302001	6	59
H609302001	7	0
H609339401	1	0
H609339401	2	0
H609339401	3	0
H609339401	4	0
H609339401	5	24
H609339401	6	0
H609339401	7	21
H609346203	1	0
H609346203	2	0
H609346203	3	0
H609346203	4	0
H609346203	5	0
H609346203	6	0
H609346203	7	0
H610217002	1	0
H610217002	2	0
H610217002	3	0
H610217002	4	0
H610217002	5	0
H610217002	6	0
H610217002	7	0
H610285001	1	0
H610285001	2	0
H610285001	3	0
H610285001	4	0
H610285001	5	0
H610285001	6	0
H610285001	7	0
H613234001	1	0
H613234001	2	0
H613234001	3	0
H613234001	4	0
H613234001	5	0
H613234001	6	0
H613234001	7	0
H613259501	1	0
H613259501	2	0
H613259501	3	0
H613259501	4	0
H613259501	5	14
H613259501	6	0
H613259501	7	25
H613259502	1	0
H613259502	2	0
H613259502	3	0
H613259502	4	0
H613259502	5	0
H613259502	6	0
H613259502	7	0
H613354701	1	0
H613354701	2	0
H613354701	3	0
H613354701	4	0
H613354701	5	0
H613354701	6	0
H613354701	7	0
H614237401	1	41
H614237401	2	79
H614237401	3	0
H614237401	4	40
H614237401	5	51
H614237401	6	41
H614237401	7	61
H614269701	1	0
H614269701	2	0
H614269701	3	172
H614269701	4	0
H614269701	5	0
H614269701	6	121
H614269701	7	0
H614303701	1	0
H614303701	2	38
H614303701	3	30
H614303701	4	14
H614303701	5	19
H614303701	6	0
H614303701	7	33
H615300301	1	0
H615300301	2	0
H615300301	3	0
H615300301	4	0
H615300301	5	0
H615300301	6	0
H615300301	7	0
H615380201	1	0
H615380201	2	0
H615380201	3	0
H615380201	4	0
H615380201	5	0
H615380201	6	0
H615380201	7	0
H616188101	1	0
H616188101	2	0
H616188101	3	0
H616188101	4	0
H616188101	5	0
H616188101	6	0
H616188101	7	0
H616188102	1	0
H616188102	2	0
H616188102	3	0
H616188102	4	0
H616188102	5	0
H616188102	6	0
H616188102	7	0
H617247601	1	0
H617247601	2	0
H617247601	3	23
H617247601	4	0
H617247601	5	0
H617247601	6	0
H617247601	7	0
H618223801	1	76
H618223801	2	0
H618223801	3	46
H618223801	4	18
H618223801	5	44
H618223801	6	45
H618223801	7	27
H618223802	1	0
H618223802	2	0
H618223802	3	0
H618223802	4	0
H618223802	5	0
H618223802	6	0
H618223802	7	0
H618276501	1	0
H618276501	2	0
H618276501	3	112
H618276501	4	0
H618276501	5	0
H618276501	6	0
H618276501	7	0
H619252701	1	55
H619252701	2	80
H619252701	3	65
H619252701	4	42
H619252701	5	58
H619252701	6	58
H619252701	7	114
H621251001	1	54
H621251001	2	51
H621251001	3	52
H621251001	4	0
H621251001	5	30
H621251001	6	55
H621251001	7	48
H621409102	1	0
H621409102	2	11
H621409102	3	0
H621409102	4	0
H621409102	5	0
H621409102	6	11
H621409102	7	0
H623341101	1	0
H623341101	2	0
H623341101	3	0
H623341101	4	12
H623341101	5	0
H623341101	6	65
H623341101	7	0
H623356405	1	0
H623356405	2	0
H623356405	3	11
H623356405	4	0
H623356405	5	0
H623356405	6	0
H623356405	7	21
H623376802	1	0
H623376802	2	0
H623376802	3	0
H623376802	4	0
H623376802	5	0
H623376802	6	0
H623376802	7	0
H624205101	1	0
H624205101	2	31
H624205101	3	0
H624205101	4	0
H624205101	5	0
H624205101	6	0
H624205101	7	0
H625336001	1	0
H625336001	2	0
H625336001	3	0
H625336001	4	0
H625336001	5	0
H625336001	6	0
H625336001	7	0
H626211901	1	0
H626211901	2	0
H626211901	3	0
H626211901	4	0
H626211901	5	0
H626211901	6	0
H626211901	7	0
H626215301	1	0
H626215301	2	0
H626215301	3	0
H626215301	4	0
H626215301	5	0
H626215301	6	0
H626215301	7	0
H626285001	1	0
H626285001	2	0
H626285001	3	0
H626285001	4	0
H626285001	5	0
H626285001	6	0
H626285001	7	0
H626322402	1	0
H626322402	2	0
H626322402	3	0
H626322402	4	0
H626322402	5	0
H626322402	6	0
H626322402	7	0
H626356402	1	10
H626356402	2	0
H626356402	3	0
H626356402	4	0
H626356402	5	0
H626356402	6	0
H626356402	7	0
H627181302	1	0
H627181302	2	0
H627181302	3	0
H627181302	4	0
H627181302	5	50
H627181302	6	40
H627181302	7	58
H627215301	1	23
H627215301	2	0
H627215301	3	0
H627215301	4	0
H627215301	5	14
H627215301	6	21
H627215301	7	0
H627215302	1	104
H627215302	2	73
H627215302	3	76
H627215302	4	49
H627215302	5	48
H627215302	6	47
H627215302	7	67
H628183001	1	11
H628183001	2	0
H628183001	3	57
H628183001	4	0
H628183001	5	0
H628183001	6	0
H628183001	7	0
H628183002	1	11
H628183002	2	49
H628183002	3	24
H628183002	4	0
H628183002	5	38
H628183002	6	0
H628183002	7	0
H628327504	1	0
H628327504	2	0
H628327504	3	0
H628327504	4	0
H628327504	5	0
H628327504	6	0
H628327504	7	0
H628392101	1	58
H628392101	2	0
H628392101	3	0
H628392101	4	35
H628392101	5	23
H628392101	6	26
H628392101	7	35
H628392102	1	0
H628392102	2	0
H628392102	3	0
H628392102	4	0
H628392102	5	0
H628392102	6	0
H628392102	7	23
H629286702	1	0
H629286702	2	0
H629286702	3	21
H629286702	4	0
H629286702	5	0
H629286702	6	38
H629286702	7	47
H629322402	1	0
H629322402	2	0
H629322402	3	10
H629322402	4	12
H629322402	5	0
H629322402	6	10
H629322402	7	13
H630256101	1	0
H630256101	2	0
H630256101	3	0
H630256101	4	0
[truncated: 1,319 more rows]
